# Supplementary material for: Shaping Antimalarials: A Geometry-First Approach to PfCLK3 Covalent Inhibitors
Source: J Med Chem. 2026 Jan 31;69(3):3378–95. doi: 10.1021/acs.jmedchem.5c03342 (PMC12910650; doi:10.1021/acs.jmedchem.5c03342)
Supplement: Supplementary file 2 [file jm5c03342_si_002.pdb]

HEADER    PfCLK3 Kinase domain EV85881 08-AUG-2022                    
REMARK  99                                                                      
REMARK  99 MOE v2022.02 (Chemical Computing Group ULC) Thu Sep 11 11:38:28 2025 
SEQRES   1 A  355  ALA ASN LEU SER ASP ASN TRP ASN ASP SER GLU GLY TYR
SEQRES   2 A  355  TYR LYS ALA MET VAL GLY GLU VAL ILE ASP LYS ARG TYR
SEQRES   3 A  355  SER VAL VAL CYS GLU LEU VAL GLY LYS GLY VAL PHE SER
SEQRES   4 A  355  ASN VAL LEU LYS CYS TYR ASP MET VAL ASN LYS ILE PRO
SEQRES   5 A  355  VAL ALA VAL LYS VAL ILE ARG ASP ASN ASP MET MET LYS
SEQRES   6 A  355  LYS ALA ALA GLU LYS GLU ILE SER ILE LEU LYS LYS LEU
SEQRES   7 A  355  ASN GLN TYR ASP LYS ASP ASN LYS ARG HIS ILE ILE ARG
SEQRES   8 A  355  LEU LEU SER SER ILE LYS TYR LYS ASN HIS LEU CYS LEU
SEQRES   9 A  355  VAL PHE GLU TRP MET TRP GLY ASN LEU ARG ILE ALA LEU
SEQRES  10 A  355  LYS LYS TYR GLY ASN GLY HIS GLY LEU ASN ALA THR ALA
SEQRES  11 A  355  VAL HIS CYS TYR THR LYS GLN LEU PHE ILE ALA LEU ARG
SEQRES  12 A  355  HIS MET ARG LYS CYS ARG ILE MET HIS ALA ASP LEU LYS
SEQRES  13 A  355  PRO ASP ASN ILE LEU ILE ASN GLU LYS PHE ASN ALA LEU
SEQRES  14 A  355  LYS VAL CYS ASP LEU GLY SER ALA SER ASP ILE SER GLU
SEQRES  15 A  355  ASN GLU ILE THR SER PTR LEU VAL SER ARG PHE TYR ARG
SEQRES  16 A  355  ALA PRO GLU ILE ILE LEU GLY PHE ARG TYR ASP ALA GLN
SEQRES  17 A  355  ILE ASP VAL TRP SER ALA ALA ALA THR VAL PHE GLU LEU
SEQRES  18 A  355  ALA THR GLY LYS ILE LEU PHE PRO GLY LYS SER ASN ASN
SEQRES  19 A  355  HIS MET ILE LYS LEU MET MET GLU TYR LYS GLY LYS PHE
SEQRES  20 A  355  SER HIS LYS MET ILE LYS GLY GLY GLN PHE TYR SER GLN
SEQRES  21 A  355  HIS PHE ASN GLU ASN LEU ASP PHE LEU TYR VAL ASP ARG
SEQRES  22 A  355  ASP HIS TYR SER LYS LYS GLU VAL VAL ARG VAL ILE SER
SEQRES  23 A  355  ASP LEU ARG PRO THR LYS ASN ILE THR CYS ASP LEU LEU
SEQRES  24 A  355  GLU HIS GLN TYR TRP LEU LYS GLY ASN SER PRO LYS MET
SEQRES  25 A  355  GLN PHE LEU LYS LYS LYS ILE LYS GLN LEU GLY ASP LEU
SEQRES  26 A  355  LEU GLU LYS CYS LEU ILE LEU ASP PRO SER LYS ARG TYR
SEQRES  27 A  355  THR PRO ASP GLN ALA LEU GLN HIS PRO TYR LEU ARG GLU
SEQRES  28 A  355  SER ILE HIS PHE
HELIX    1   1 ASP A  400  GLN A  418  1               Generated by MOE   19
HELIX    2   2 LEU A  451  TYR A  458  1               Generated by MOE    8
HELIX    3   3 ALA A  466  LYS A  485  1               Generated by MOE   20
HELIX    4   4 PRO A  495  ASN A  497  5               Generated by MOE    3
HELIX    5   5 LEU A  512  SER A  514  5               Generated by MOE    3
HELIX    6   6 ARG A  530  TYR A  532  5               Generated by MOE    3
HELIX    7   7 PRO A  535  LEU A  539  1               Generated by MOE    5
HELIX    8   8 GLN A  546  THR A  561  1               Generated by MOE   16
HELIX    9   9 ASN A  571  LYS A  582  1               Generated by MOE   12
HELIX   10  10 HIS A  587  LYS A  591  1               Generated by MOE    5
HELIX   11  11 TYR A  596  GLN A  598  5               Generated by MOE    3
HELIX   12  12 ILE A  632  GLU A  638  1               Generated by MOE    7
HELIX   13  13 PRO A  648  CYS A  667  1               Generated by MOE   20
HELIX   14  14 PRO A  678  LEU A  682  1               Generated by MOE    5
HELIX   15  15 PRO A  685  ARG A  688  1               Generated by MOE    4
HELIX   16  16 MET A  402  ASN A  417  1               Generated by MOE   16
HELIX   17  17 LEU A  451  TYR A  458  1               Generated by MOE    8
HELIX   18  18 ALA A  466  LYS A  485  1               Generated by MOE   20
HELIX   19  19 ARG A  530  TYR A  532  5               Generated by MOE    3
HELIX   20  20 PRO A  535  LEU A  539  1               Generated by MOE    5
HELIX   21  21 GLN A  546  LEU A  559  1               Generated by MOE   14
HELIX   22  22 ASN A  571  LYS A  582  1               Generated by MOE   12
HELIX   23  23 ILE A  590  GLY A  592  5               Generated by MOE    3
HELIX   24  24 TYR A  596  GLN A  598  5               Generated by MOE    3
HELIX   25  25 ILE A  632  ASP A  635  1               Generated by MOE    4
HELIX   26  26 PRO A  648  CYS A  667  1               Generated by MOE   20
HELIX   27  27 PRO A  678  ALA A  681  1               Generated by MOE    4
HELIX   28  28 PRO A  685  ARG A  688  1               Generated by MOE    4
HELIX   29  29 ASP A  400  ASN A  417  1               Generated by MOE   18
HELIX   30  30 LEU A  451  TYR A  458  1               Generated by MOE    8
HELIX   31  31 ALA A  466  LYS A  485  1               Generated by MOE   20
HELIX   32  32 ARG A  530  TYR A  532  5               Generated by MOE    3
HELIX   33  33 PRO A  535  LEU A  539  1               Generated by MOE    5
HELIX   34  34 GLN A  546  LEU A  559  1               Generated by MOE   14
HELIX   35  35 ASN A  571  LYS A  582  1               Generated by MOE   12
HELIX   36  36 HIS A  587  ILE A  590  1               Generated by MOE    4
HELIX   37  37 TYR A  596  GLN A  598  5               Generated by MOE    3
HELIX   38  38 PRO A  648  CYS A  667  1               Generated by MOE   20
HELIX   39  39 PRO A  672  LYS A  674  5               Generated by MOE    3
HELIX   40  40 PRO A  678  ALA A  681  1               Generated by MOE    4
HELIX   41  41 PRO A  685  ARG A  688  1               Generated by MOE    4
SHEET    1       VAL A 359  ILE A 360                  Generated by MOE
SHEET    2       TYR A 364  VAL A 371                  Generated by MOE
SHEET    3       SER A 377  ASP A 384                  Generated by MOE
SHEET    4       ILE A 389  ILE A 396                  Generated by MOE
SHEET    5       LEU A 430  TYR A 436                  Generated by MOE
SHEET    6       HIS A 439  GLU A 445                  Generated by MOE
SHEET    7       GLY A 449  ASN A 450                  Generated by MOE
SHEET    8       ILE A 488  MET A 489                  Generated by MOE
SHEET    9       ILE A 498  ILE A 500                  Generated by MOE
SHEET   10       LEU A 507  LYS A 508                  Generated by MOE
SHEET   11       VAL A 509  VAL A 509                  Generated by MOE
SHEET   12       SER A 516  ASP A 517                  Generated by MOE
SHEET   13       PHE A 606  ASP A 612                  Generated by MOE
SHEET   14       LYS A 617  ILE A 623                  Generated by MOE
SHEET   15       VAL A 359  ILE A 360                  Generated by MOE
SHEET   16       TYR A 364  GLU A 369                  Generated by MOE
SHEET   17       LEU A 380  ASP A 384                  Generated by MOE
SHEET   18       ILE A 389  VAL A 395                  Generated by MOE
SHEET   19       SER A 433  TYR A 436                  Generated by MOE
SHEET   20       HIS A 439  VAL A 443                  Generated by MOE
SHEET   21       GLY A 449  ASN A 450                  Generated by MOE
SHEET   22       ILE A 488  MET A 489                  Generated by MOE
SHEET   23       ILE A 498  ILE A 500                  Generated by MOE
SHEET   24       LEU A 507  LYS A 508                  Generated by MOE
SHEET   25       VAL A 509  VAL A 509                  Generated by MOE
SHEET   26       SER A 516  ASP A 517                  Generated by MOE
SHEET   27       PHE A 606  ARG A 611                  Generated by MOE
SHEET   28       GLU A 618  ILE A 623                  Generated by MOE
SHEET   29       VAL A 359  ILE A 360                  Generated by MOE
SHEET   30       TYR A 364  GLU A 369                  Generated by MOE
SHEET   31       SER A 377  ASP A 384                  Generated by MOE
SHEET   32       ILE A 389  ILE A 396                  Generated by MOE
SHEET   33       SER A 433  TYR A 436                  Generated by MOE
SHEET   34       HIS A 439  GLU A 445                  Generated by MOE
SHEET   35       GLY A 449  ASN A 450                  Generated by MOE
SHEET   36       ILE A 488  MET A 489                  Generated by MOE
SHEET   37       ILE A 498  ILE A 500                  Generated by MOE
SHEET   38       LEU A 507  LYS A 508                  Generated by MOE
SHEET   39       VAL A 509  VAL A 509                  Generated by MOE
SHEET   40       SER A 516  ASP A 517                  Generated by MOE
SHEET   41       PHE A 606  ARG A 611                  Generated by MOE
SHEET   42       GLU A 618  ILE A 623                  Generated by MOE
LINK         C     *     0                 SG  CYS A 368     1555   1555  1.84
LINK         C     *     0                 SG  CYS A 368     1555   1555  1.73
LINK         C     *     0                 SG  CYS A 368     1555   1555  1.73
ATOM      1  O   ALA A 339     -21.107 -13.835  16.093  1.00  0.00           O  
ATOM      2  N   ALA A 339     -20.688 -16.543  15.500  1.00  0.00           N1+
ATOM      3  CA  ALA A 339     -19.646 -15.546  15.254  1.00  0.00           C  
ATOM      4  C   ALA A 339     -19.946 -14.226  15.980  1.00  0.00           C  
ATOM      5  CB  ALA A 339     -19.485 -15.312  13.769  1.00  0.00           C  
ATOM      6  H1  ALA A 339     -20.785 -16.690  16.495  1.00  0.00           H  
ATOM      7  H2  ALA A 339     -20.433 -17.413  15.055  1.00  0.00           H  
ATOM      8  H3  ALA A 339     -21.565 -16.214  15.121  1.00  0.00           H  
ATOM      9  HA  ALA A 339     -18.709 -15.935  15.653  1.00  0.00           H  
ATOM     10  HB1 ALA A 339     -19.237 -16.253  13.278  1.00  0.00           H  
ATOM     11  HB2 ALA A 339     -20.417 -14.923  13.359  1.00  0.00           H  
ATOM     12  HB3 ALA A 339     -18.685 -14.592  13.599  1.00  0.00           H  
ATOM     13  O   ASN A 340     -17.609 -11.264  15.690  1.00  0.00           O  
ATOM     14  N   ASN A 340     -18.907 -13.564  16.512  1.00  0.00           N  
ATOM     15  CA  ASN A 340     -19.104 -12.325  17.269  1.00  0.00           C  
ATOM     16  C   ASN A 340     -18.287 -11.121  16.711  1.00  0.00           C  
ATOM     17  CB  ASN A 340     -18.849 -12.570  18.764  1.00  0.00           C  
ATOM     18  CG  ASN A 340     -17.448 -12.997  19.116  1.00  0.00           C  
ATOM     19  OD1 ASN A 340     -16.456 -12.542  18.537  1.00  0.00           O  
ATOM     20  ND2 ASN A 340     -17.340 -13.884  20.098  1.00  0.00           N  
ATOM     21  H   ASN A 340     -17.972 -13.926  16.388  1.00  0.00           H  
ATOM     22  HA  ASN A 340     -20.146 -12.031  17.145  1.00  0.00           H  
ATOM     23  HB2 ASN A 340     -19.533 -13.350  19.099  1.00  0.00           H  
ATOM     24  HB3 ASN A 340     -19.063 -11.644  19.298  1.00  0.00           H  
ATOM     25 HD21 ASN A 340     -18.170 -14.238  20.552  1.00  0.00           H  
ATOM     26 HD22 ASN A 340     -16.428 -14.205  20.391  1.00  0.00           H  
ATOM     27  O   LEU A 341     -15.513  -7.682  17.153  1.00  0.00           O  
ATOM     28  N   LEU A 341     -18.376  -9.941  17.367  1.00  0.00           N  
ATOM     29  CA  LEU A 341     -17.666  -8.722  16.955  1.00  0.00           C  
ATOM     30  C   LEU A 341     -16.217  -8.639  17.469  1.00  0.00           C  
ATOM     31  CB  LEU A 341     -18.455  -7.473  17.387  1.00  0.00           C  
ATOM     32  CG  LEU A 341     -19.898  -7.417  16.899  1.00  0.00           C  
ATOM     33  CD1 LEU A 341     -20.709  -6.409  17.677  1.00  0.00           C  
ATOM     34  CD2 LEU A 341     -19.964  -7.166  15.412  1.00  0.00           C  
ATOM     35  H   LEU A 341     -18.964  -9.895  18.187  1.00  0.00           H  
ATOM     36  HA  LEU A 341     -17.600  -8.766  15.868  1.00  0.00           H  
ATOM     37  HB2 LEU A 341     -17.935  -6.596  17.003  1.00  0.00           H  
ATOM     38  HB3 LEU A 341     -18.466  -7.441  18.476  1.00  0.00           H  
ATOM     39  HG  LEU A 341     -20.346  -8.394  17.082  1.00  0.00           H  
ATOM     40 HD11 LEU A 341     -20.675  -6.656  18.738  1.00  0.00           H  
ATOM     41 HD12 LEU A 341     -20.295  -5.413  17.523  1.00  0.00           H  
ATOM     42 HD13 LEU A 341     -21.743  -6.430  17.332  1.00  0.00           H  
ATOM     43 HD21 LEU A 341     -19.524  -6.194  15.188  1.00  0.00           H  
ATOM     44 HD22 LEU A 341     -19.412  -7.945  14.887  1.00  0.00           H  
ATOM     45 HD23 LEU A 341     -21.005  -7.177  15.087  1.00  0.00           H  
ATOM     46  O   SER A 342     -12.395 -10.799  18.300  1.00  0.00           O  
ATOM     47  N   SER A 342     -15.777  -9.617  18.271  1.00  0.00           N  
ATOM     48  CA  SER A 342     -14.417  -9.650  18.798  1.00  0.00           C  
ATOM     49  C   SER A 342     -13.446 -10.356  17.848  1.00  0.00           C  
ATOM     50  CB  SER A 342     -14.380 -10.322  20.174  1.00  0.00           C  
ATOM     51  OG  SER A 342     -13.785  -9.502  21.172  1.00  0.00           O  
ATOM     52  H   SER A 342     -16.412 -10.362  18.521  1.00  0.00           H  
ATOM     53  HA  SER A 342     -14.094  -8.614  18.897  1.00  0.00           H  
ATOM     54  HB2 SER A 342     -13.807 -11.246  20.095  1.00  0.00           H  
ATOM     55  HB3 SER A 342     -15.401 -10.553  20.476  1.00  0.00           H  
ATOM     56  HG  SER A 342     -13.793  -9.995  21.996  1.00  0.00           H  
ATOM     57  O   ASP A 343     -11.386 -12.938  15.382  1.00  0.00           O  
ATOM     58  N   ASP A 343     -13.800 -10.490  16.552  1.00  0.00           N  
ATOM     59  CA  ASP A 343     -12.949 -11.076  15.508  1.00  0.00           C  
ATOM     60  C   ASP A 343     -12.521 -12.561  15.686  1.00  0.00           C  
ATOM     61  CB  ASP A 343     -11.735 -10.169  15.221  1.00  0.00           C  
ATOM     62  CG  ASP A 343     -12.140  -8.715  15.072  1.00  0.00           C  
ATOM     63  OD1 ASP A 343     -13.211  -8.486  14.466  1.00  0.00           O  
ATOM     64  OD2 ASP A 343     -11.408  -7.811  15.553  1.00  0.00           O1-
ATOM     65  H   ASP A 343     -14.716 -10.164  16.281  1.00  0.00           H  
ATOM     66  HA  ASP A 343     -13.583 -11.133  14.623  1.00  0.00           H  
ATOM     67  HB2 ASP A 343     -11.248 -10.493  14.300  1.00  0.00           H  
ATOM     68  HB3 ASP A 343     -11.014 -10.258  16.035  1.00  0.00           H  
ATOM     69  O   ASN A 344     -13.873 -16.676  14.756  1.00  0.00           O  
ATOM     70  N   ASN A 344     -13.422 -13.473  16.087  1.00  0.00           N  
ATOM     71  CA  ASN A 344     -13.104 -14.917  16.237  1.00  0.00           C  
ATOM     72  C   ASN A 344     -13.120 -15.712  14.901  1.00  0.00           C  
ATOM     73  CB  ASN A 344     -13.933 -15.591  17.367  1.00  0.00           C  
ATOM     74  CG  ASN A 344     -15.441 -15.638  17.130  1.00  0.00           C  
ATOM     75  OD1 ASN A 344     -16.020 -14.848  16.364  1.00  0.00           O  
ATOM     76  ND2 ASN A 344     -16.116 -16.579  17.791  1.00  0.00           N  
ATOM     77  H   ASN A 344     -14.383 -13.187  16.210  1.00  0.00           H  
ATOM     78  HA  ASN A 344     -12.067 -14.971  16.573  1.00  0.00           H  
ATOM     79  HB2 ASN A 344     -13.768 -15.070  18.310  1.00  0.00           H  
ATOM     80  HB3 ASN A 344     -13.585 -16.620  17.454  1.00  0.00           H  
ATOM     81 HD21 ASN A 344     -17.116 -16.660  17.674  1.00  0.00           H  
ATOM     82 HD22 ASN A 344     -15.627 -17.211  18.409  1.00  0.00           H  
ATOM     83  O   TRP A 345     -12.172 -18.067  11.663  1.00  0.00           O  
ATOM     84  N   TRP A 345     -12.295 -15.320  13.919  1.00  0.00           N  
ATOM     85  CA  TRP A 345     -12.347 -15.847  12.537  1.00  0.00           C  
ATOM     86  C   TRP A 345     -11.610 -17.166  12.286  1.00  0.00           C  
ATOM     87  CB  TRP A 345     -11.843 -14.785  11.552  1.00  0.00           C  
ATOM     88  CG  TRP A 345     -12.430 -13.421  11.717  1.00  0.00           C  
ATOM     89  CD1 TRP A 345     -11.727 -12.266  11.660  1.00  0.00           C  
ATOM     90  CD2 TRP A 345     -13.815 -13.045  11.996  1.00  0.00           C  
ATOM     91  NE1 TRP A 345     -12.569 -11.199  11.889  1.00  0.00           N  
ATOM     92  CE2 TRP A 345     -13.861 -11.620  12.087  1.00  0.00           C  
ATOM     93  CE3 TRP A 345     -15.034 -13.748  12.200  1.00  0.00           C  
ATOM     94  CZ2 TRP A 345     -15.037 -10.927  12.375  1.00  0.00           C  
ATOM     95  CZ3 TRP A 345     -16.184 -13.047  12.491  1.00  0.00           C  
ATOM     96  CH2 TRP A 345     -16.172 -11.656  12.595  1.00  0.00           C  
ATOM     97  H   TRP A 345     -11.753 -14.478  14.092  1.00  0.00           H  
ATOM     98  HA  TRP A 345     -13.385 -16.056  12.292  1.00  0.00           H  
ATOM     99  HB2 TRP A 345     -12.059 -15.122  10.537  1.00  0.00           H  
ATOM    100  HB3 TRP A 345     -10.759 -14.702  11.646  1.00  0.00           H  
ATOM    101  HD1 TRP A 345     -10.661 -12.201  11.482  1.00  0.00           H  
ATOM    102  HE1 TRP A 345     -12.259 -10.242  12.007  1.00  0.00           H  
ATOM    103  HE3 TRP A 345     -15.047 -14.826  12.140  1.00  0.00           H  
ATOM    104  HZ2 TRP A 345     -15.042  -9.849  12.437  1.00  0.00           H  
ATOM    105  HZ3 TRP A 345     -17.109 -13.583  12.641  1.00  0.00           H  
ATOM    106  HH2 TRP A 345     -17.085 -11.141  12.857  1.00  0.00           H  
ATOM    107  O   ASN A 346      -9.404 -20.080  10.702  1.00  0.00           O  
ATOM    108  N   ASN A 346     -10.351 -17.277  12.725  1.00  0.00           N  
ATOM    109  CA  ASN A 346      -9.494 -18.451  12.508  1.00  0.00           C  
ATOM    110  C   ASN A 346      -9.360 -18.895  11.034  1.00  0.00           C  
ATOM    111  CB  ASN A 346      -9.865 -19.543  13.526  1.00  0.00           C  
ATOM    112  CG  ASN A 346      -9.495 -19.169  14.951  1.00  0.00           C  
ATOM    113  OD1 ASN A 346      -8.698 -18.279  15.215  1.00  0.00           O  
ATOM    114  ND2 ASN A 346     -10.090 -19.814  15.921  1.00  0.00           N  
ATOM    115  H   ASN A 346      -9.963 -16.509  13.254  1.00  0.00           H  
ATOM    116  HA  ASN A 346      -8.482 -18.148  12.752  1.00  0.00           H  
ATOM    117  HB2 ASN A 346      -9.323 -20.450  13.296  1.00  0.00           H  
ATOM    118  HB3 ASN A 346     -10.931 -19.761  13.466  1.00  0.00           H  
ATOM    119 HD21 ASN A 346      -9.686 -19.660  16.825  1.00  0.00           H  
ATOM    120 HD22 ASN A 346     -10.514 -20.694  15.690  1.00  0.00           H  
ATOM    121  O   ASP A 347      -7.841 -19.487   7.089  1.00  0.00           O  
ATOM    122  N   ASP A 347      -9.105 -17.932  10.142  1.00  0.00           N  
ATOM    123  CA  ASP A 347      -9.005 -18.145   8.686  1.00  0.00           C  
ATOM    124  C   ASP A 347      -7.841 -19.039   8.230  1.00  0.00           C  
ATOM    125  CB  ASP A 347      -8.938 -16.787   7.968  1.00  0.00           C  
ATOM    126  CG  ASP A 347     -10.193 -15.937   8.169  1.00  0.00           C  
ATOM    127  OD1 ASP A 347     -10.035 -14.700   8.194  1.00  0.00           O  
ATOM    128  OD2 ASP A 347     -11.285 -16.532   8.338  1.00  0.00           O1-
ATOM    129  H   ASP A 347      -9.147 -16.976  10.462  1.00  0.00           H  
ATOM    130  HA  ASP A 347      -9.907 -18.649   8.347  1.00  0.00           H  
ATOM    131  HB2 ASP A 347      -8.815 -16.956   6.897  1.00  0.00           H  
ATOM    132  HB3 ASP A 347      -8.062 -16.242   8.327  1.00  0.00           H  
ATOM    133  O   SER A 348      -5.338 -22.693   9.039  1.00  0.00           O  
ATOM    134  N   SER A 348      -6.881 -19.356   9.107  1.00  0.00           N  
ATOM    135  CA  SER A 348      -5.798 -20.318   8.827  1.00  0.00           C  
ATOM    136  C   SER A 348      -6.101 -21.753   9.292  1.00  0.00           C  
ATOM    137  CB  SER A 348      -4.485 -19.802   9.422  1.00  0.00           C  
ATOM    138  OG  SER A 348      -4.413 -19.958  10.829  1.00  0.00           O  
ATOM    139  H   SER A 348      -6.966 -18.983  10.041  1.00  0.00           H  
ATOM    140  HA  SER A 348      -5.657 -20.372   7.747  1.00  0.00           H  
ATOM    141  HB2 SER A 348      -4.357 -18.749   9.164  1.00  0.00           H  
ATOM    142  HB3 SER A 348      -3.663 -20.364   8.978  1.00  0.00           H  
ATOM    143  HG  SER A 348      -3.563 -19.667  11.196  1.00  0.00           H  
ATOM    144  O   GLU A 349      -9.374 -23.525   9.189  1.00  0.00           O  
ATOM    145  N   GLU A 349      -7.212 -21.945  10.003  1.00  0.00           N  
ATOM    146  CA  GLU A 349      -7.521 -23.175  10.724  1.00  0.00           C  
ATOM    147  C   GLU A 349      -8.617 -23.992  10.046  1.00  0.00           C  
ATOM    148  CB  GLU A 349      -7.878 -22.865  12.180  1.00  0.00           C  
ATOM    149  CG  GLU A 349      -6.654 -22.343  12.943  1.00  0.00           C  
ATOM    150  CD  GLU A 349      -7.009 -21.712  14.289  1.00  0.00           C  
ATOM    151  OE1 GLU A 349      -8.032 -22.106  14.891  1.00  0.00           O  
ATOM    152  OE2 GLU A 349      -6.258 -20.786  14.667  1.00  0.00           O1-
ATOM    153  H   GLU A 349      -7.851 -21.165  10.128  1.00  0.00           H  
ATOM    154  HA  GLU A 349      -6.631 -23.800  10.755  1.00  0.00           H  
ATOM    155  HB2 GLU A 349      -8.228 -23.773  12.673  1.00  0.00           H  
ATOM    156  HB3 GLU A 349      -8.684 -22.139  12.189  1.00  0.00           H  
ATOM    157  HG2 GLU A 349      -6.139 -21.596  12.339  1.00  0.00           H  
ATOM    158  HG3 GLU A 349      -5.961 -23.174  13.101  1.00  0.00           H  
ATOM    159  O   GLY A 350     -10.040 -27.777   8.200  1.00  0.00           O  
ATOM    160  N   GLY A 350      -8.682 -25.262  10.438  1.00  0.00           N  
ATOM    161  CA  GLY A 350      -9.666 -26.198   9.925  1.00  0.00           C  
ATOM    162  C   GLY A 350      -9.298 -26.900   8.639  1.00  0.00           C  
ATOM    163  H   GLY A 350      -8.090 -25.567  11.198  1.00  0.00           H  
ATOM    164  HA2 GLY A 350     -10.589 -25.643   9.754  1.00  0.00           H  
ATOM    165  HA3 GLY A 350      -9.836 -26.959  10.687  1.00  0.00           H  
ATOM    166  O   TYR A 351      -6.276 -28.688   7.937  1.00  0.00           O  
ATOM    167  N   TYR A 351      -8.161 -26.539   8.017  1.00  0.00           N  
ATOM    168  CA  TYR A 351      -7.743 -27.183   6.771  1.00  0.00           C  
ATOM    169  C   TYR A 351      -7.070 -28.540   7.002  1.00  0.00           C  
ATOM    170  CB  TYR A 351      -6.746 -26.313   6.006  1.00  0.00           C  
ATOM    171  CG  TYR A 351      -7.310 -25.033   5.442  1.00  0.00           C  
ATOM    172  CD1 TYR A 351      -7.700 -24.950   4.113  1.00  0.00           C  
ATOM    173  CD2 TYR A 351      -7.392 -23.891   6.261  1.00  0.00           C  
ATOM    174  CE1 TYR A 351      -8.187 -23.764   3.578  1.00  0.00           C  
ATOM    175  CE2 TYR A 351      -7.865 -22.686   5.721  1.00  0.00           C  
ATOM    176  CZ  TYR A 351      -8.253 -22.630   4.368  1.00  0.00           C  
ATOM    177  OH  TYR A 351      -8.691 -21.449   3.853  1.00  0.00           O  
ATOM    178  H   TYR A 351      -7.586 -25.811   8.417  1.00  0.00           H  
ATOM    179  HA  TYR A 351      -8.661 -27.324   6.200  1.00  0.00           H  
ATOM    180  HB2 TYR A 351      -6.352 -26.901   5.178  1.00  0.00           H  
ATOM    181  HB3 TYR A 351      -5.935 -26.053   6.686  1.00  0.00           H  
ATOM    182  HD1 TYR A 351      -7.624 -25.824   3.483  1.00  0.00           H  
ATOM    183  HD2 TYR A 351      -7.068 -23.926   7.290  1.00  0.00           H  
ATOM    184  HE1 TYR A 351      -8.513 -23.727   2.549  1.00  0.00           H  
ATOM    185  HE2 TYR A 351      -7.925 -21.794   6.324  1.00  0.00           H  
ATOM    186  HH  TYR A 351      -8.993 -21.495   2.921  1.00  0.00           H  
ATOM    187  N   TYR A 352      -7.310 -29.493   6.098  1.00  0.00           N  
ATOM    188  CA  TYR A 352      -6.612 -30.767   6.178  1.00  0.00           C  
ATOM    189  C   TYR A 352      -5.250 -30.606   5.544  1.00  0.00           C  
ATOM    190  CB  TYR A 352      -7.360 -31.903   5.496  1.00  0.00           C  
ATOM    191  O   TYR A 352      -5.144 -30.266   4.373  1.00  0.00           O  
ATOM    192  CG  TYR A 352      -6.728 -33.222   5.852  1.00  0.00           C  
ATOM    193  CD2 TYR A 352      -6.028 -33.958   4.907  1.00  0.00           C  
ATOM    194  CD1 TYR A 352      -6.753 -33.693   7.157  1.00  0.00           C  
ATOM    195  CE2 TYR A 352      -5.405 -35.150   5.243  1.00  0.00           C  
ATOM    196  CE1 TYR A 352      -6.131 -34.880   7.506  1.00  0.00           C  
ATOM    197  OH  TYR A 352      -4.889 -36.803   6.912  1.00  0.00           O  
ATOM    198  CZ  TYR A 352      -5.456 -35.605   6.548  1.00  0.00           C  
ATOM    199  H   TYR A 352      -7.977 -29.329   5.358  1.00  0.00           H  
ATOM    200  HA  TYR A 352      -6.532 -31.036   7.231  1.00  0.00           H  
ATOM    201  HB2 TYR A 352      -7.321 -31.764   4.416  1.00  0.00           H  
ATOM    202  HB3 TYR A 352      -8.399 -31.900   5.825  1.00  0.00           H  
ATOM    203  HD1 TYR A 352      -7.268 -33.122   7.916  1.00  0.00           H  
ATOM    204  HD2 TYR A 352      -5.967 -33.596   3.891  1.00  0.00           H  
ATOM    205  HE1 TYR A 352      -6.175 -35.236   8.525  1.00  0.00           H  
ATOM    206  HE2 TYR A 352      -4.882 -35.720   4.489  1.00  0.00           H  
ATOM    207  HH  TYR A 352      -4.431 -37.266   6.207  1.00  0.00           H  
ATOM    208  N   LYS A 353      -4.209 -30.842   6.318  1.00  0.00           N  
ATOM    209  CA  LYS A 353      -2.849 -30.745   5.821  1.00  0.00           C  
ATOM    210  C   LYS A 353      -2.429 -32.163   5.455  1.00  0.00           C  
ATOM    211  CB  LYS A 353      -1.944 -30.141   6.905  1.00  0.00           C  
ATOM    212  O   LYS A 353      -2.133 -32.970   6.338  1.00  0.00           O  
ATOM    213  CG  LYS A 353      -2.290 -28.689   7.240  1.00  0.00           C  
ATOM    214  CD  LYS A 353      -2.142 -28.420   8.741  1.00  0.00           C  
ATOM    215  CE  LYS A 353      -2.188 -26.951   9.096  1.00  0.00           C  
ATOM    216  NZ  LYS A 353      -2.143 -26.744  10.573  1.00  0.00           N1+
ATOM    217  H   LYS A 353      -4.362 -31.097   7.283  1.00  0.00           H  
ATOM    218  HA  LYS A 353      -2.771 -30.094   4.950  1.00  0.00           H  
ATOM    219  HB2 LYS A 353      -0.912 -30.179   6.556  1.00  0.00           H  
ATOM    220  HB3 LYS A 353      -2.043 -30.739   7.811  1.00  0.00           H  
ATOM    221  HG2 LYS A 353      -3.320 -28.490   6.942  1.00  0.00           H  
ATOM    222  HG3 LYS A 353      -1.619 -28.027   6.692  1.00  0.00           H  
ATOM    223  HD2 LYS A 353      -1.186 -28.825   9.072  1.00  0.00           H  
ATOM    224  HD3 LYS A 353      -2.952 -28.927   9.264  1.00  0.00           H  
ATOM    225  HE2 LYS A 353      -3.111 -26.521   8.706  1.00  0.00           H  
ATOM    226  HE3 LYS A 353      -1.333 -26.450   8.642  1.00  0.00           H  
ATOM    227  HZ1 LYS A 353      -2.932 -27.206  11.002  1.00  0.00           H  
ATOM    228  HZ2 LYS A 353      -1.286 -27.131  10.941  1.00  0.00           H  
ATOM    229  HZ3 LYS A 353      -2.180 -25.755  10.776  1.00  0.00           H  
ATOM    230  N   ALA A 354      -2.489 -32.487   4.162  1.00  0.00           N  
ATOM    231  CA  ALA A 354      -2.177 -33.821   3.672  1.00  0.00           C  
ATOM    232  C   ALA A 354      -0.677 -34.049   3.471  1.00  0.00           C  
ATOM    233  CB  ALA A 354      -2.919 -34.083   2.374  1.00  0.00           C  
ATOM    234  O   ALA A 354       0.053 -33.121   3.155  1.00  0.00           O  
ATOM    235  H   ALA A 354      -2.762 -31.778   3.497  1.00  0.00           H  
ATOM    236  HA  ALA A 354      -2.504 -34.523   4.439  1.00  0.00           H  
ATOM    237  HB1 ALA A 354      -3.990 -33.962   2.537  1.00  0.00           H  
ATOM    238  HB2 ALA A 354      -2.585 -33.375   1.615  1.00  0.00           H  
ATOM    239  HB3 ALA A 354      -2.715 -35.100   2.038  1.00  0.00           H  
ATOM    240  N   MET A 355      -0.222 -35.300   3.632  1.00  0.00           N  
ATOM    241  CA  MET A 355       1.174 -35.671   3.400  1.00  0.00           C  
ATOM    242  C   MET A 355       1.253 -36.432   2.068  1.00  0.00           C  
ATOM    243  CB  MET A 355       1.686 -36.551   4.560  1.00  0.00           C  
ATOM    244  O   MET A 355       0.434 -37.306   1.832  1.00  0.00           O  
ATOM    245  CG  MET A 355       3.104 -37.093   4.361  1.00  0.00           C  
ATOM    246  SD  MET A 355       4.358 -35.804   4.057  1.00  0.00           S  
ATOM    247  CE  MET A 355       4.130 -34.768   5.562  1.00  0.00           C  
ATOM    248  H   MET A 355      -0.870 -36.016   3.926  1.00  0.00           H  
ATOM    249  HA  MET A 355       1.800 -34.780   3.353  1.00  0.00           H  
ATOM    250  HB2 MET A 355       1.009 -37.398   4.670  1.00  0.00           H  
ATOM    251  HB3 MET A 355       1.673 -35.955   5.472  1.00  0.00           H  
ATOM    252  HG2 MET A 355       3.095 -37.770   3.507  1.00  0.00           H  
ATOM    253  HG3 MET A 355       3.389 -37.643   5.258  1.00  0.00           H  
ATOM    254  HE1 MET A 355       3.108 -34.391   5.592  1.00  0.00           H  
ATOM    255  HE2 MET A 355       4.322 -35.370   6.450  1.00  0.00           H  
ATOM    256  HE3 MET A 355       4.826 -33.929   5.535  1.00  0.00           H  
ATOM    257  N   VAL A 356       2.228 -36.129   1.189  1.00  0.00           N  
ATOM    258  CA  VAL A 356       2.389 -36.864  -0.082  1.00  0.00           C  
ATOM    259  C   VAL A 356       2.557 -38.380   0.212  1.00  0.00           C  
ATOM    260  CB  VAL A 356       3.545 -36.299  -0.924  1.00  0.00           C  
ATOM    261  O   VAL A 356       3.180 -38.751   1.216  1.00  0.00           O  
ATOM    262  CG2 VAL A 356       3.753 -37.112  -2.204  1.00  0.00           C  
ATOM    263  CG1 VAL A 356       4.849 -36.247  -0.130  1.00  0.00           C  
ATOM    264  H   VAL A 356       2.867 -35.378   1.405  1.00  0.00           H  
ATOM    265  HA  VAL A 356       1.489 -36.726  -0.681  1.00  0.00           H  
ATOM    266  HB  VAL A 356       3.286 -35.279  -1.210  1.00  0.00           H  
ATOM    267 HG11 VAL A 356       4.695 -35.637   0.760  1.00  0.00           H  
ATOM    268 HG12 VAL A 356       5.133 -37.257   0.167  1.00  0.00           H  
ATOM    269 HG13 VAL A 356       5.641 -35.807  -0.737  1.00  0.00           H  
ATOM    270 HG21 VAL A 356       4.042 -38.134  -1.950  1.00  0.00           H  
ATOM    271 HG22 VAL A 356       2.828 -37.131  -2.783  1.00  0.00           H  
ATOM    272 HG23 VAL A 356       4.534 -36.655  -2.811  1.00  0.00           H  
ATOM    273  N   GLY A 357       1.871 -39.214  -0.561  1.00  0.00           N  
ATOM    274  CA  GLY A 357       1.904 -40.657  -0.353  1.00  0.00           C  
ATOM    275  C   GLY A 357       0.834 -41.184   0.585  1.00  0.00           C  
ATOM    276  O   GLY A 357       0.561 -42.389   0.601  1.00  0.00           O  
ATOM    277  H   GLY A 357       1.311 -38.839  -1.313  1.00  0.00           H  
ATOM    278  HA2 GLY A 357       2.878 -40.919   0.061  1.00  0.00           H  
ATOM    279  HA3 GLY A 357       1.778 -41.143  -1.320  1.00  0.00           H  
ATOM    280  N   GLU A 358       0.231 -40.298   1.387  1.00  0.00           N  
ATOM    281  CA  GLU A 358      -0.835 -40.645   2.326  1.00  0.00           C  
ATOM    282  C   GLU A 358      -2.041 -41.312   1.610  1.00  0.00           C  
ATOM    283  CB  GLU A 358      -1.273 -39.376   3.064  1.00  0.00           C  
ATOM    284  O   GLU A 358      -2.325 -41.014   0.452  1.00  0.00           O  
ATOM    285  CG  GLU A 358      -2.492 -39.506   3.943  1.00  0.00           C  
ATOM    286  CD  GLU A 358      -3.032 -38.183   4.439  1.00  0.00           C  
ATOM    287  OE1 GLU A 358      -4.221 -38.156   4.824  1.00  0.00           O  
ATOM    288  OE2 GLU A 358      -2.279 -37.183   4.459  1.00  0.00           O1-
ATOM    289  H   GLU A 358       0.529 -39.334   1.341  1.00  0.00           H  
ATOM    290  HA  GLU A 358      -0.452 -41.375   3.039  1.00  0.00           H  
ATOM    291  HB2 GLU A 358      -1.482 -38.611   2.316  1.00  0.00           H  
ATOM    292  HB3 GLU A 358      -0.443 -39.053   3.692  1.00  0.00           H  
ATOM    293  HG2 GLU A 358      -2.229 -40.115   4.808  1.00  0.00           H  
ATOM    294  HG3 GLU A 358      -3.275 -40.005   3.372  1.00  0.00           H  
ATOM    295  N   VAL A 359      -2.700 -42.248   2.283  1.00  0.00           N  
ATOM    296  CA  VAL A 359      -3.838 -42.940   1.698  1.00  0.00           C  
ATOM    297  C   VAL A 359      -5.123 -42.529   2.389  1.00  0.00           C  
ATOM    298  CB  VAL A 359      -3.636 -44.476   1.687  1.00  0.00           C  
ATOM    299  O   VAL A 359      -5.287 -42.742   3.593  1.00  0.00           O  
ATOM    300  CG1 VAL A 359      -4.787 -45.166   0.977  1.00  0.00           C  
ATOM    301  CG2 VAL A 359      -2.308 -44.838   1.041  1.00  0.00           C  
ATOM    302  H   VAL A 359      -2.405 -42.484   3.220  1.00  0.00           H  
ATOM    303  HA  VAL A 359      -3.918 -42.640   0.653  1.00  0.00           H  
ATOM    304  HB  VAL A 359      -3.618 -44.825   2.720  1.00  0.00           H  
ATOM    305 HG11 VAL A 359      -5.724 -44.915   1.475  1.00  0.00           H  
ATOM    306 HG12 VAL A 359      -4.826 -44.833  -0.060  1.00  0.00           H  
ATOM    307 HG13 VAL A 359      -4.638 -46.245   1.007  1.00  0.00           H  
ATOM    308 HG21 VAL A 359      -2.303 -44.498   0.005  1.00  0.00           H  
ATOM    309 HG22 VAL A 359      -1.496 -44.356   1.585  1.00  0.00           H  
ATOM    310 HG23 VAL A 359      -2.173 -45.919   1.069  1.00  0.00           H  
ATOM    311  N   ILE A 360      -6.028 -41.921   1.630  1.00  0.00           N  
ATOM    312  CA  ILE A 360      -7.315 -41.499   2.157  1.00  0.00           C  
ATOM    313  C   ILE A 360      -8.360 -42.581   1.871  1.00  0.00           C  
ATOM    314  CB  ILE A 360      -7.719 -40.150   1.525  1.00  0.00           C  
ATOM    315  O   ILE A 360      -8.489 -43.028   0.729  1.00  0.00           O  
ATOM    316  CG1 ILE A 360      -6.719 -39.041   1.878  1.00  0.00           C  
ATOM    317  CG2 ILE A 360      -9.156 -39.783   1.887  1.00  0.00           C  
ATOM    318  CD1 ILE A 360      -6.926 -37.776   1.123  1.00  0.00           C  
ATOM    319  H   ILE A 360      -5.815 -41.747   0.658  1.00  0.00           H  
ATOM    320  HA  ILE A 360      -7.249 -41.361   3.236  1.00  0.00           H  
ATOM    321  HB  ILE A 360      -7.685 -40.260   0.441  1.00  0.00           H  
ATOM    322 HG12 ILE A 360      -5.714 -39.406   1.666  1.00  0.00           H  
ATOM    323 HG13 ILE A 360      -6.810 -38.824   2.942  1.00  0.00           H  
ATOM    324 HG21 ILE A 360      -9.827 -40.576   1.558  1.00  0.00           H  
ATOM    325 HG22 ILE A 360      -9.239 -39.662   2.967  1.00  0.00           H  
ATOM    326 HG23 ILE A 360      -9.428 -38.849   1.395  1.00  0.00           H  
ATOM    327 HD11 ILE A 360      -6.839 -37.972   0.054  1.00  0.00           H  
ATOM    328 HD12 ILE A 360      -7.919 -37.381   1.340  1.00  0.00           H  
ATOM    329 HD13 ILE A 360      -6.172 -37.047   1.421  1.00  0.00           H  
ATOM    330  N   ASP A 361      -9.065 -43.034   2.921  1.00  0.00           N  
ATOM    331  CA  ASP A 361     -10.150 -44.012   2.814  1.00  0.00           C  
ATOM    332  C   ASP A 361      -9.701 -45.328   2.168  1.00  0.00           C  
ATOM    333  CB  ASP A 361     -11.319 -43.367   2.037  1.00  0.00           C  
ATOM    334  O   ASP A 361     -10.479 -45.938   1.430  1.00  0.00           O  
ATOM    335  CG  ASP A 361     -12.597 -44.171   1.981  1.00  0.00           C  
ATOM    336  OD1 ASP A 361     -12.940 -44.808   3.005  1.00  0.00           O  
ATOM    337  OD2 ASP A 361     -13.254 -44.174   0.901  1.00  0.00           O1-
ATOM    338  H   ASP A 361      -8.833 -42.679   3.838  1.00  0.00           H  
ATOM    339  HA  ASP A 361     -10.477 -44.280   3.819  1.00  0.00           H  
ATOM    340  HB2 ASP A 361     -10.986 -43.197   1.013  1.00  0.00           H  
ATOM    341  HB3 ASP A 361     -11.546 -42.411   2.508  1.00  0.00           H  
ATOM    342  N   LYS A 362      -8.433 -45.743   2.401  1.00  0.00           N  
ATOM    343  CA  LYS A 362      -7.848 -46.964   1.829  1.00  0.00           C  
ATOM    344  C   LYS A 362      -7.953 -47.044   0.298  1.00  0.00           C  
ATOM    345  CB  LYS A 362      -8.453 -48.220   2.471  1.00  0.00           C  
ATOM    346  O   LYS A 362      -7.865 -48.133  -0.267  1.00  0.00           O  
ATOM    347  CG  LYS A 362      -7.961 -48.488   3.890  1.00  0.00           C  
ATOM    348  CD  LYS A 362      -7.861 -49.994   4.153  1.00  0.00           C  
ATOM    349  CE  LYS A 362      -7.198 -50.329   5.468  1.00  0.00           C  
ATOM    350  NZ  LYS A 362      -7.964 -49.804   6.630  1.00  0.00           N1+
ATOM    351  H   LYS A 362      -7.853 -45.178   3.005  1.00  0.00           H  
ATOM    352  HA  LYS A 362      -6.784 -46.915   2.062  1.00  0.00           H  
ATOM    353  HB2 LYS A 362      -8.197 -49.079   1.851  1.00  0.00           H  
ATOM    354  HB3 LYS A 362      -9.536 -48.103   2.500  1.00  0.00           H  
ATOM    355  HG2 LYS A 362      -8.660 -48.046   4.600  1.00  0.00           H  
ATOM    356  HG3 LYS A 362      -6.978 -48.036   4.019  1.00  0.00           H  
ATOM    357  HD2 LYS A 362      -7.282 -50.448   3.348  1.00  0.00           H  
ATOM    358  HD3 LYS A 362      -8.868 -50.412   4.157  1.00  0.00           H  
ATOM    359  HE2 LYS A 362      -6.199 -49.893   5.479  1.00  0.00           H  
ATOM    360  HE3 LYS A 362      -7.122 -51.413   5.558  1.00  0.00           H  
ATOM    361  HZ1 LYS A 362      -8.040 -48.800   6.557  1.00  0.00           H  
ATOM    362  HZ2 LYS A 362      -8.888 -50.212   6.636  1.00  0.00           H  
ATOM    363  HZ3 LYS A 362      -7.484 -50.044   7.486  1.00  0.00           H  
ATOM    364  N   ARG A 363      -8.115 -45.902  -0.375  1.00  0.00           N  
ATOM    365  CA  ARG A 363      -8.322 -45.886  -1.818  1.00  0.00           C  
ATOM    366  C   ARG A 363      -7.555 -44.778  -2.568  1.00  0.00           C  
ATOM    367  CB  ARG A 363      -9.840 -45.751  -2.067  1.00  0.00           C  
ATOM    368  O   ARG A 363      -7.004 -45.026  -3.644  1.00  0.00           O  
ATOM    369  CG  ARG A 363     -10.232 -45.599  -3.513  1.00  0.00           C  
ATOM    370  CD  ARG A 363     -11.714 -45.751  -3.695  1.00  0.00           C  
ATOM    371  NE  ARG A 363     -12.062 -45.625  -5.106  1.00  0.00           N  
ATOM    372  NH1 ARG A 363     -14.284 -46.154  -4.799  1.00  0.00           N  
ATOM    373  NH2 ARG A 363     -13.508 -45.664  -6.898  1.00  0.00           N1+
ATOM    374  CZ  ARG A 363     -13.281 -45.813  -5.599  1.00  0.00           C  
ATOM    375  H   ARG A 363      -8.094 -45.027   0.129  1.00  0.00           H  
ATOM    376  HA  ARG A 363      -7.920 -46.816  -2.219  1.00  0.00           H  
ATOM    377  HB2 ARG A 363     -10.196 -44.875  -1.525  1.00  0.00           H  
ATOM    378  HB3 ARG A 363     -10.328 -46.643  -1.675  1.00  0.00           H  
ATOM    379  HG2 ARG A 363      -9.722 -46.362  -4.101  1.00  0.00           H  
ATOM    380  HG3 ARG A 363      -9.931 -44.611  -3.860  1.00  0.00           H  
ATOM    381  HD2 ARG A 363     -12.228 -44.976  -3.126  1.00  0.00           H  
ATOM    382  HD3 ARG A 363     -12.023 -46.732  -3.334  1.00  0.00           H  
ATOM    383  HE  ARG A 363     -11.326 -45.378  -5.752  1.00  0.00           H  
ATOM    384 HH11 ARG A 363     -15.208 -46.297  -5.181  1.00  0.00           H  
ATOM    385 HH12 ARG A 363     -14.123 -46.270  -3.809  1.00  0.00           H  
ATOM    386 HH21 ARG A 363     -12.753 -45.405  -7.516  1.00  0.00           H  
ATOM    387 HH22 ARG A 363     -14.436 -45.810  -7.268  1.00  0.00           H  
ATOM    388  N   TYR A 364      -7.553 -43.563  -2.031  1.00  0.00           N  
ATOM    389  CA  TYR A 364      -6.949 -42.423  -2.717  1.00  0.00           C  
ATOM    390  C   TYR A 364      -5.573 -42.029  -2.202  1.00  0.00           C  
ATOM    391  CB  TYR A 364      -7.902 -41.209  -2.691  1.00  0.00           C  
ATOM    392  O   TYR A 364      -5.459 -41.487  -1.109  1.00  0.00           O  
ATOM    393  CG  TYR A 364      -9.303 -41.525  -3.173  1.00  0.00           C  
ATOM    394  CD1 TYR A 364      -9.589 -41.620  -4.529  1.00  0.00           C  
ATOM    395  CD2 TYR A 364     -10.340 -41.733  -2.273  1.00  0.00           C  
ATOM    396  CE1 TYR A 364     -10.875 -41.901  -4.977  1.00  0.00           C  
ATOM    397  CE2 TYR A 364     -11.623 -42.041  -2.707  1.00  0.00           C  
ATOM    398  OH  TYR A 364     -13.173 -42.385  -4.495  1.00  0.00           O  
ATOM    399  CZ  TYR A 364     -11.894 -42.105  -4.062  1.00  0.00           C  
ATOM    400  H   TYR A 364      -7.980 -43.424  -1.126  1.00  0.00           H  
ATOM    401  HA  TYR A 364      -6.792 -42.753  -3.744  1.00  0.00           H  
ATOM    402  HB2 TYR A 364      -7.485 -40.431  -3.330  1.00  0.00           H  
ATOM    403  HB3 TYR A 364      -7.965 -40.843  -1.666  1.00  0.00           H  
ATOM    404  HD1 TYR A 364      -8.798 -41.473  -5.249  1.00  0.00           H  
ATOM    405  HD2 TYR A 364     -10.145 -41.654  -1.214  1.00  0.00           H  
ATOM    406  HE1 TYR A 364     -11.079 -41.960  -6.036  1.00  0.00           H  
ATOM    407  HE2 TYR A 364     -12.407 -42.230  -1.989  1.00  0.00           H  
ATOM    408  HH  TYR A 364     -13.282 -42.412  -5.448  1.00  0.00           H  
ATOM    409  N   SER A 365      -4.538 -42.250  -3.022  1.00  0.00           N  
ATOM    410  CA  SER A 365      -3.148 -41.916  -2.708  1.00  0.00           C  
ATOM    411  C   SER A 365      -2.831 -40.431  -3.033  1.00  0.00           C  
ATOM    412  CB  SER A 365      -2.228 -42.835  -3.497  1.00  0.00           C  
ATOM    413  O   SER A 365      -2.903 -40.026  -4.184  1.00  0.00           O  
ATOM    414  OG  SER A 365      -0.871 -42.503  -3.276  1.00  0.00           O  
ATOM    415  H   SER A 365      -4.729 -42.676  -3.918  1.00  0.00           H  
ATOM    416  HA  SER A 365      -2.988 -42.057  -1.639  1.00  0.00           H  
ATOM    417  HB2 SER A 365      -2.451 -42.736  -4.559  1.00  0.00           H  
ATOM    418  HB3 SER A 365      -2.399 -43.865  -3.184  1.00  0.00           H  
ATOM    419  HG  SER A 365      -0.336 -43.107  -3.796  1.00  0.00           H  
ATOM    420  N   VAL A 366      -2.470 -39.634  -2.028  1.00  0.00           N  
ATOM    421  CA  VAL A 366      -2.192 -38.209  -2.206  1.00  0.00           C  
ATOM    422  C   VAL A 366      -0.956 -37.967  -3.057  1.00  0.00           C  
ATOM    423  CB  VAL A 366      -2.110 -37.452  -0.854  1.00  0.00           C  
ATOM    424  O   VAL A 366       0.151 -38.363  -2.685  1.00  0.00           O  
ATOM    425  CG1 VAL A 366      -1.737 -35.989  -1.068  1.00  0.00           C  
ATOM    426  CG2 VAL A 366      -3.414 -37.575  -0.076  1.00  0.00           C  
ATOM    427  H   VAL A 366      -2.385 -40.031  -1.103  1.00  0.00           H  
ATOM    428  HA  VAL A 366      -3.042 -37.798  -2.751  1.00  0.00           H  
ATOM    429  HB  VAL A 366      -1.322 -37.915  -0.260  1.00  0.00           H  
ATOM    430 HG11 VAL A 366      -0.784 -35.930  -1.594  1.00  0.00           H  
ATOM    431 HG12 VAL A 366      -2.510 -35.500  -1.661  1.00  0.00           H  
ATOM    432 HG13 VAL A 366      -1.651 -35.491  -0.102  1.00  0.00           H  
ATOM    433 HG21 VAL A 366      -4.222 -37.119  -0.647  1.00  0.00           H  
ATOM    434 HG22 VAL A 366      -3.638 -38.628   0.093  1.00  0.00           H  
ATOM    435 HG23 VAL A 366      -3.314 -37.066   0.883  1.00  0.00           H  
ATOM    436  N   VAL A 367      -1.128 -37.262  -4.181  1.00  0.00           N  
ATOM    437  CA  VAL A 367      -0.053 -36.960  -5.141  1.00  0.00           C  
ATOM    438  C   VAL A 367       0.502 -35.555  -4.914  1.00  0.00           C  
ATOM    439  CB  VAL A 367      -0.544 -37.128  -6.597  1.00  0.00           C  
ATOM    440  O   VAL A 367       1.713 -35.371  -4.824  1.00  0.00           O  
ATOM    441  CG1 VAL A 367       0.583 -36.892  -7.610  1.00  0.00           C  
ATOM    442  CG2 VAL A 367      -1.118 -38.527  -6.859  1.00  0.00           C  
ATOM    443  H   VAL A 367      -2.067 -36.952  -4.406  1.00  0.00           H  
ATOM    444  HA  VAL A 367       0.770 -37.659  -4.987  1.00  0.00           H  
ATOM    445  HB  VAL A 367      -1.332 -36.400  -6.795  1.00  0.00           H  
ATOM    446 HG11 VAL A 367       0.957 -35.871  -7.534  1.00  0.00           H  
ATOM    447 HG12 VAL A 367       1.405 -37.584  -7.418  1.00  0.00           H  
ATOM    448 HG13 VAL A 367       0.215 -37.047  -8.623  1.00  0.00           H  
ATOM    449 HG21 VAL A 367      -0.372 -39.286  -6.619  1.00  0.00           H  
ATOM    450 HG22 VAL A 367      -1.997 -38.692  -6.241  1.00  0.00           H  
ATOM    451 HG23 VAL A 367      -1.413 -38.624  -7.903  1.00  0.00           H  
ATOM    452  N   CYS A 368      -0.372 -34.549  -4.835  1.00  0.00           N  
ATOM    453  CA  CYS A 368       0.014 -33.152  -4.627  1.00  0.00           C  
ATOM    454  C   CYS A 368      -1.178 -32.287  -4.204  1.00  0.00           C  
ATOM    455  CB  CYS A 368       0.653 -32.578  -5.907  1.00  0.00           C  
ATOM    456  O   CYS A 368      -2.328 -32.644  -4.441  1.00  0.00           O  
ATOM    457  SG  CYS A 368      -0.285 -32.915  -7.451  1.00  0.00           S  
ATOM    458  H   CYS A 368      -1.361 -34.760  -4.884  1.00  0.00           H  
ATOM    459  HA  CYS A 368       0.752 -33.109  -3.824  1.00  0.00           H  
ATOM    460  HB2 CYS A 368       1.641 -33.029  -6.015  1.00  0.00           H  
ATOM    461  HB3 CYS A 368       0.778 -31.502  -5.786  1.00  0.00           H  
ATOM    462  N   GLU A 369      -0.901 -31.095  -3.683  1.00  0.00           N  
ATOM    463  CA  GLU A 369      -1.895 -30.025  -3.577  1.00  0.00           C  
ATOM    464  C   GLU A 369      -2.033 -29.268  -4.918  1.00  0.00           C  
ATOM    465  CB  GLU A 369      -1.525 -29.123  -2.390  1.00  0.00           C  
ATOM    466  O   GLU A 369      -1.130 -29.299  -5.764  1.00  0.00           O  
ATOM    467  CG  GLU A 369      -2.709 -28.291  -1.886  1.00  0.00           C  
ATOM    468  CD  GLU A 369      -2.350 -27.578  -0.579  1.00  0.00           C  
ATOM    469  OE1 GLU A 369      -1.494 -26.668  -0.649  1.00  0.00           O  
ATOM    470  OE2 GLU A 369      -2.992 -27.882   0.454  1.00  0.00           O1-
ATOM    471  H   GLU A 369       0.057 -30.849  -3.490  1.00  0.00           H  
ATOM    472  HA  GLU A 369      -2.864 -30.472  -3.352  1.00  0.00           H  
ATOM    473  HB2 GLU A 369      -0.700 -28.468  -2.674  1.00  0.00           H  
ATOM    474  HB3 GLU A 369      -1.193 -29.757  -1.566  1.00  0.00           H  
ATOM    475  HG2 GLU A 369      -3.568 -28.945  -1.729  1.00  0.00           H  
ATOM    476  HG3 GLU A 369      -2.984 -27.552  -2.642  1.00  0.00           H  
ATOM    477  O   LEU A 370      -3.729 -25.538  -6.703  1.00  0.00           O  
ATOM    478  N   LEU A 370      -3.196 -28.649  -5.131  1.00  0.00           N  
ATOM    479  CA  LEU A 370      -3.590 -27.907  -6.338  1.00  0.00           C  
ATOM    480  C   LEU A 370      -4.075 -26.490  -6.007  1.00  0.00           C  
ATOM    481  CB  LEU A 370      -4.728 -28.669  -7.042  1.00  0.00           C  
ATOM    482  CG  LEU A 370      -4.381 -30.090  -7.505  1.00  0.00           C  
ATOM    483  CD1 LEU A 370      -5.651 -30.787  -7.977  1.00  0.00           C  
ATOM    484  CD2 LEU A 370      -3.381 -30.065  -8.662  1.00  0.00           C  
ATOM    485  H   LEU A 370      -3.906 -28.767  -4.415  1.00  0.00           H  
ATOM    486  HA  LEU A 370      -2.740 -27.807  -7.012  1.00  0.00           H  
ATOM    487  HB2 LEU A 370      -5.053 -28.091  -7.905  1.00  0.00           H  
ATOM    488  HB3 LEU A 370      -5.575 -28.727  -6.360  1.00  0.00           H  
ATOM    489  HG  LEU A 370      -3.963 -30.667  -6.680  1.00  0.00           H  
ATOM    490 HD11 LEU A 370      -6.396 -30.766  -7.187  1.00  0.00           H  
ATOM    491 HD12 LEU A 370      -6.056 -30.293  -8.861  1.00  0.00           H  
ATOM    492 HD13 LEU A 370      -5.433 -31.826  -8.191  1.00  0.00           H  
ATOM    493 HD21 LEU A 370      -3.791 -29.478  -9.484  1.00  0.00           H  
ATOM    494 HD22 LEU A 370      -2.453 -29.619  -8.314  1.00  0.00           H  
ATOM    495 HD23 LEU A 370      -3.187 -31.081  -8.998  1.00  0.00           H  
ATOM    496  O   VAL A 371      -6.042 -25.855  -2.220  1.00  0.00           O  
ATOM    497  N   VAL A 371      -4.848 -26.360  -4.923  1.00  0.00           N  
ATOM    498  CA  VAL A 371      -5.312 -25.088  -4.354  1.00  0.00           C  
ATOM    499  C   VAL A 371      -5.211 -25.200  -2.839  1.00  0.00           C  
ATOM    500  CB  VAL A 371      -6.767 -24.766  -4.766  1.00  0.00           C  
ATOM    501  CG1 VAL A 371      -7.245 -23.438  -4.160  1.00  0.00           C  
ATOM    502  CG2 VAL A 371      -6.922 -24.663  -6.284  1.00  0.00           C  
ATOM    503  H   VAL A 371      -5.099 -27.206  -4.429  1.00  0.00           H  
ATOM    504  HA  VAL A 371      -4.669 -24.277  -4.696  1.00  0.00           H  
ATOM    505  HB  VAL A 371      -7.425 -25.560  -4.417  1.00  0.00           H  
ATOM    506 HG11 VAL A 371      -7.252 -23.495  -3.072  1.00  0.00           H  
ATOM    507 HG12 VAL A 371      -6.598 -22.621  -4.483  1.00  0.00           H  
ATOM    508 HG13 VAL A 371      -8.265 -23.234  -4.489  1.00  0.00           H  
ATOM    509 HG21 VAL A 371      -6.233 -23.919  -6.686  1.00  0.00           H  
ATOM    510 HG22 VAL A 371      -6.709 -25.630  -6.736  1.00  0.00           H  
ATOM    511 HG23 VAL A 371      -7.946 -24.388  -6.535  1.00  0.00           H  
ATOM    512  O   GLY A 372      -4.914 -24.239   1.292  1.00  0.00           O  
ATOM    513  N   GLY A 372      -4.189 -24.583  -2.246  1.00  0.00           N  
ATOM    514  CA  GLY A 372      -3.910 -24.719  -0.812  1.00  0.00           C  
ATOM    515  C   GLY A 372      -4.757 -23.890   0.120  1.00  0.00           C  
ATOM    516  H   GLY A 372      -3.471 -24.179  -2.828  1.00  0.00           H  
ATOM    517  HA2 GLY A 372      -2.869 -24.449  -0.636  1.00  0.00           H  
ATOM    518  HA3 GLY A 372      -4.017 -25.761  -0.511  1.00  0.00           H  
ATOM    519  O   LYS A 373      -7.468 -20.054  -0.097  1.00  0.00           O  
ATOM    520  N   LYS A 373      -5.254 -22.745  -0.360  1.00  0.00           N  
ATOM    521  CA  LYS A 373      -5.939 -21.794   0.505  1.00  0.00           C  
ATOM    522  C   LYS A 373      -7.268 -21.264  -0.041  1.00  0.00           C  
ATOM    523  CB  LYS A 373      -4.975 -20.622   0.843  1.00  0.00           C  
ATOM    524  CG  LYS A 373      -3.594 -21.076   1.317  1.00  0.00           C  
ATOM    525  CD  LYS A 373      -2.619 -19.945   1.470  1.00  0.00           C  
ATOM    526  CE  LYS A 373      -1.353 -20.429   2.130  1.00  0.00           C  
ATOM    527  NZ  LYS A 373      -0.476 -19.291   2.504  1.00  0.00           N1+
ATOM    528  H   LYS A 373      -5.084 -22.513  -1.326  1.00  0.00           H  
ATOM    529  HA  LYS A 373      -6.212 -22.343   1.406  1.00  0.00           H  
ATOM    530  HB2 LYS A 373      -5.428 -20.021   1.631  1.00  0.00           H  
ATOM    531  HB3 LYS A 373      -4.848 -20.013  -0.052  1.00  0.00           H  
ATOM    532  HG2 LYS A 373      -3.193 -21.783   0.590  1.00  0.00           H  
ATOM    533  HG3 LYS A 373      -3.704 -21.571   2.282  1.00  0.00           H  
ATOM    534  HD2 LYS A 373      -3.068 -19.164   2.084  1.00  0.00           H  
ATOM    535  HD3 LYS A 373      -2.380 -19.541   0.486  1.00  0.00           H  
ATOM    536  HE2 LYS A 373      -0.817 -21.079   1.438  1.00  0.00           H  
ATOM    537  HE3 LYS A 373      -1.612 -20.989   3.029  1.00  0.00           H  
ATOM    538  HZ1 LYS A 373      -0.232 -18.767   1.675  1.00  0.00           H  
ATOM    539  HZ2 LYS A 373      -0.965 -18.690   3.164  1.00  0.00           H  
ATOM    540  HZ3 LYS A 373       0.365 -19.643   2.939  1.00  0.00           H  
ATOM    541  O   GLY A 374      -9.912 -21.693   1.548  1.00  0.00           O  
ATOM    542  N   GLY A 374      -8.149 -22.151  -0.504  1.00  0.00           N  
ATOM    543  CA  GLY A 374      -9.526 -21.769  -0.832  1.00  0.00           C  
ATOM    544  C   GLY A 374     -10.273 -21.312   0.426  1.00  0.00           C  
ATOM    545  H   GLY A 374      -7.935 -23.133  -0.430  1.00  0.00           H  
ATOM    546  HA2 GLY A 374     -10.053 -22.616  -1.271  1.00  0.00           H  
ATOM    547  HA3 GLY A 374      -9.513 -20.953  -1.557  1.00  0.00           H  
ATOM    548  O   VAL A 375     -12.407 -20.818   3.617  1.00  0.00           O  
ATOM    549  N   VAL A 375     -11.283 -20.452   0.287  1.00  0.00           N  
ATOM    550  CA  VAL A 375     -11.966 -19.846   1.452  1.00  0.00           C  
ATOM    551  C   VAL A 375     -12.541 -20.919   2.393  1.00  0.00           C  
ATOM    552  CB  VAL A 375     -13.035 -18.817   1.004  1.00  0.00           C  
ATOM    553  CG1 VAL A 375     -13.812 -18.271   2.198  1.00  0.00           C  
ATOM    554  CG2 VAL A 375     -12.379 -17.677   0.224  1.00  0.00           C  
ATOM    555  H   VAL A 375     -11.514 -20.134  -0.659  1.00  0.00           H  
ATOM    556  HA  VAL A 375     -11.222 -19.315   2.047  1.00  0.00           H  
ATOM    557  HB  VAL A 375     -13.743 -19.328   0.351  1.00  0.00           H  
ATOM    558 HG11 VAL A 375     -14.289 -19.095   2.729  1.00  0.00           H  
ATOM    559 HG12 VAL A 375     -13.128 -17.753   2.871  1.00  0.00           H  
ATOM    560 HG13 VAL A 375     -14.574 -17.575   1.848  1.00  0.00           H  
ATOM    561 HG21 VAL A 375     -11.668 -17.159   0.867  1.00  0.00           H  
ATOM    562 HG22 VAL A 375     -11.856 -18.083  -0.642  1.00  0.00           H  
ATOM    563 HG23 VAL A 375     -13.145 -16.977  -0.109  1.00  0.00           H  
ATOM    564  O   PHE A 376     -13.645 -25.368   2.922  1.00  0.00           O  
ATOM    565  N   PHE A 376     -13.117 -21.973   1.818  1.00  0.00           N  
ATOM    566  CA  PHE A 376     -13.745 -23.025   2.605  1.00  0.00           C  
ATOM    567  C   PHE A 376     -13.111 -24.396   2.397  1.00  0.00           C  
ATOM    568  CB  PHE A 376     -15.255 -23.126   2.235  1.00  0.00           C  
ATOM    569  CG  PHE A 376     -15.968 -21.799   2.040  1.00  0.00           C  
ATOM    570  CD1 PHE A 376     -16.406 -21.061   3.154  1.00  0.00           C  
ATOM    571  CD2 PHE A 376     -16.183 -21.293   0.743  1.00  0.00           C  
ATOM    572  CE1 PHE A 376     -17.077 -19.837   2.975  1.00  0.00           C  
ATOM    573  CE2 PHE A 376     -16.844 -20.067   0.562  1.00  0.00           C  
ATOM    574  CZ  PHE A 376     -17.297 -19.341   1.678  1.00  0.00           C  
ATOM    575  H   PHE A 376     -13.216 -21.981   0.816  1.00  0.00           H  
ATOM    576  HA  PHE A 376     -13.612 -22.749   3.651  1.00  0.00           H  
ATOM    577  HB2 PHE A 376     -15.758 -23.677   3.030  1.00  0.00           H  
ATOM    578  HB3 PHE A 376     -15.359 -23.708   1.317  1.00  0.00           H  
ATOM    579  HD1 PHE A 376     -16.220 -21.438   4.146  1.00  0.00           H  
ATOM    580  HD2 PHE A 376     -15.862 -21.854  -0.123  1.00  0.00           H  
ATOM    581  HE1 PHE A 376     -17.421 -19.276   3.833  1.00  0.00           H  
ATOM    582  HE2 PHE A 376     -16.998 -19.689  -0.441  1.00  0.00           H  
ATOM    583  HZ  PHE A 376     -17.808 -18.400   1.534  1.00  0.00           H  
ATOM    584  O   SER A 377      -9.622 -24.629   0.309  1.00  0.00           O  
ATOM    585  N   SER A 377     -12.060 -24.528   1.587  1.00  0.00           N  
ATOM    586  CA  SER A 377     -11.490 -25.831   1.221  1.00  0.00           C  
ATOM    587  C   SER A 377     -10.060 -25.712   0.697  1.00  0.00           C  
ATOM    588  CB  SER A 377     -12.365 -26.530   0.168  1.00  0.00           C  
ATOM    589  OG  SER A 377     -12.521 -25.744  -0.996  1.00  0.00           O  
ATOM    590  H   SER A 377     -11.593 -23.705   1.233  1.00  0.00           H  
ATOM    591  HA  SER A 377     -11.473 -26.463   2.103  1.00  0.00           H  
ATOM    592  HB2 SER A 377     -13.347 -26.720   0.597  1.00  0.00           H  
ATOM    593  HB3 SER A 377     -11.919 -27.489  -0.103  1.00  0.00           H  
ATOM    594  HG  SER A 377     -13.188 -25.076  -0.822  1.00  0.00           H  
ATOM    595  O   ASN A 378      -9.454 -28.923  -1.102  1.00  0.00           O  
ATOM    596  N   ASN A 378      -9.377 -26.847   0.588  1.00  0.00           N  
ATOM    597  CA  ASN A 378      -8.213 -27.027  -0.278  1.00  0.00           C  
ATOM    598  C   ASN A 378      -8.486 -28.175  -1.257  1.00  0.00           C  
ATOM    599  CB  ASN A 378      -6.912 -27.187   0.539  1.00  0.00           C  
ATOM    600  CG  ASN A 378      -6.898 -28.319   1.529  1.00  0.00           C  
ATOM    601  OD1 ASN A 378      -7.876 -29.031   1.740  1.00  0.00           O  
ATOM    602  ND2 ASN A 378      -5.766 -28.494   2.167  1.00  0.00           N  
ATOM    603  H   ASN A 378      -9.825 -27.710   0.892  1.00  0.00           H  
ATOM    604  HA  ASN A 378      -8.097 -26.133  -0.890  1.00  0.00           H  
ATOM    605  HB2 ASN A 378      -6.770 -26.261   1.096  1.00  0.00           H  
ATOM    606  HB3 ASN A 378      -6.073 -27.334  -0.141  1.00  0.00           H  
ATOM    607 HD21 ASN A 378      -5.682 -29.230   2.853  1.00  0.00           H  
ATOM    608 HD22 ASN A 378      -4.978 -27.893   1.972  1.00  0.00           H  
ATOM    609  N   VAL A 379      -7.694 -28.260  -2.324  1.00  0.00           N  
ATOM    610  CA  VAL A 379      -7.878 -29.265  -3.379  1.00  0.00           C  
ATOM    611  C   VAL A 379      -6.591 -30.062  -3.558  1.00  0.00           C  
ATOM    612  CB  VAL A 379      -8.385 -28.654  -4.702  1.00  0.00           C  
ATOM    613  O   VAL A 379      -5.533 -29.494  -3.837  1.00  0.00           O  
ATOM    614  CG1 VAL A 379      -8.859 -29.761  -5.655  1.00  0.00           C  
ATOM    615  CG2 VAL A 379      -9.586 -27.717  -4.498  1.00  0.00           C  
ATOM    616  H   VAL A 379      -6.928 -27.597  -2.401  1.00  0.00           H  
ATOM    617  HA  VAL A 379      -8.644 -29.964  -3.053  1.00  0.00           H  
ATOM    618  HB  VAL A 379      -7.580 -28.091  -5.173  1.00  0.00           H  
ATOM    619 HG11 VAL A 379      -8.078 -30.500  -5.804  1.00  0.00           H  
ATOM    620 HG12 VAL A 379      -9.735 -30.262  -5.242  1.00  0.00           H  
ATOM    621 HG13 VAL A 379      -9.121 -29.328  -6.623  1.00  0.00           H  
ATOM    622 HG21 VAL A 379     -10.398 -28.249  -4.004  1.00  0.00           H  
ATOM    623 HG22 VAL A 379      -9.305 -26.859  -3.889  1.00  0.00           H  
ATOM    624 HG23 VAL A 379      -9.941 -27.349  -5.462  1.00  0.00           H  
ATOM    625  N   LEU A 380      -6.697 -31.383  -3.415  1.00  0.00           N  
ATOM    626  CA  LEU A 380      -5.622 -32.357  -3.599  1.00  0.00           C  
ATOM    627  C   LEU A 380      -5.808 -33.056  -4.948  1.00  0.00           C  
ATOM    628  CB  LEU A 380      -5.619 -33.397  -2.447  1.00  0.00           C  
ATOM    629  O   LEU A 380      -6.915 -33.494  -5.262  1.00  0.00           O  
ATOM    630  CG  LEU A 380      -5.656 -32.834  -1.033  1.00  0.00           C  
ATOM    631  CD2 LEU A 380      -4.400 -32.043  -0.742  1.00  0.00           C  
ATOM    632  CD1 LEU A 380      -5.861 -33.954  -0.014  1.00  0.00           C  
ATOM    633  H   LEU A 380      -7.618 -31.751  -3.193  1.00  0.00           H  
ATOM    634  HA  LEU A 380      -4.662 -31.842  -3.607  1.00  0.00           H  
ATOM    635  HB2 LEU A 380      -4.714 -33.997  -2.540  1.00  0.00           H  
ATOM    636  HB3 LEU A 380      -6.493 -34.037  -2.571  1.00  0.00           H  
ATOM    637  HG  LEU A 380      -6.503 -32.153  -0.951  1.00  0.00           H  
ATOM    638 HD11 LEU A 380      -6.792 -34.478  -0.232  1.00  0.00           H  
ATOM    639 HD12 LEU A 380      -5.028 -34.654  -0.071  1.00  0.00           H  
ATOM    640 HD13 LEU A 380      -5.910 -33.529   0.988  1.00  0.00           H  
ATOM    641 HD21 LEU A 380      -3.532 -32.699  -0.816  1.00  0.00           H  
ATOM    642 HD22 LEU A 380      -4.300 -31.212  -1.437  1.00  0.00           H  
ATOM    643 HD23 LEU A 380      -4.457 -31.628   0.264  1.00  0.00           H  
ATOM    644  N   LYS A 381      -4.722 -33.311  -5.680  1.00  0.00           N  
ATOM    645  CA  LYS A 381      -4.692 -34.403  -6.654  1.00  0.00           C  
ATOM    646  C   LYS A 381      -4.446 -35.699  -5.899  1.00  0.00           C  
ATOM    647  CB  LYS A 381      -3.624 -34.190  -7.730  1.00  0.00           C  
ATOM    648  O   LYS A 381      -3.470 -35.810  -5.151  1.00  0.00           O  
ATOM    649  CG  LYS A 381      -3.821 -35.168  -8.901  1.00  0.00           C  
ATOM    650  CD  LYS A 381      -2.857 -34.828 -10.040  1.00  0.00           C  
ATOM    651  CE  LYS A 381      -3.139 -35.671 -11.287  1.00  0.00           C  
ATOM    652  NZ  LYS A 381      -2.356 -35.174 -12.445  1.00  0.00           N1+
ATOM    653  H   LYS A 381      -3.835 -32.962  -5.330  1.00  0.00           H  
ATOM    654  HA  LYS A 381      -5.667 -34.463  -7.143  1.00  0.00           H  
ATOM    655  HB2 LYS A 381      -2.640 -34.342  -7.292  1.00  0.00           H  
ATOM    656  HB3 LYS A 381      -3.684 -33.170  -8.102  1.00  0.00           H  
ATOM    657  HG2 LYS A 381      -4.846 -35.092  -9.266  1.00  0.00           H  
ATOM    658  HG3 LYS A 381      -3.640 -36.191  -8.569  1.00  0.00           H  
ATOM    659  HD2 LYS A 381      -1.833 -34.997  -9.704  1.00  0.00           H  
ATOM    660  HD3 LYS A 381      -2.980 -33.774 -10.290  1.00  0.00           H  
ATOM    661  HE2 LYS A 381      -4.210 -35.612 -11.512  1.00  0.00           H  
ATOM    662  HE3 LYS A 381      -2.890 -36.714 -11.070  1.00  0.00           H  
ATOM    663  HZ1 LYS A 381      -2.652 -34.230 -12.660  1.00  0.00           H  
ATOM    664  HZ2 LYS A 381      -1.366 -35.163 -12.232  1.00  0.00           H  
ATOM    665  HZ3 LYS A 381      -2.528 -35.738 -13.268  1.00  0.00           H  
ATOM    666  N   CYS A 382      -5.281 -36.689  -6.170  1.00  0.00           N  
ATOM    667  CA  CYS A 382      -5.106 -38.038  -5.669  1.00  0.00           C  
ATOM    668  C   CYS A 382      -5.078 -39.061  -6.796  1.00  0.00           C  
ATOM    669  CB  CYS A 382      -6.211 -38.367  -4.664  1.00  0.00           C  
ATOM    670  O   CYS A 382      -5.563 -38.799  -7.903  1.00  0.00           O  
ATOM    671  SG  CYS A 382      -6.127 -37.441  -3.106  1.00  0.00           S  
ATOM    672  H   CYS A 382      -6.025 -36.525  -6.841  1.00  0.00           H  
ATOM    673  HA  CYS A 382      -4.155 -38.076  -5.138  1.00  0.00           H  
ATOM    674  HB2 CYS A 382      -6.150 -39.430  -4.430  1.00  0.00           H  
ATOM    675  HB3 CYS A 382      -7.171 -38.153  -5.134  1.00  0.00           H  
ATOM    676  HG  CYS A 382      -6.234 -36.134  -3.359  1.00  0.00           H  
ATOM    677  N   TYR A 383      -4.525 -40.245  -6.508  1.00  0.00           N  
ATOM    678  CA  TYR A 383      -4.536 -41.355  -7.441  1.00  0.00           C  
ATOM    679  C   TYR A 383      -5.538 -42.355  -6.886  1.00  0.00           C  
ATOM    680  CB  TYR A 383      -3.156 -42.018  -7.546  1.00  0.00           C  
ATOM    681  O   TYR A 383      -5.373 -42.802  -5.755  1.00  0.00           O  
ATOM    682  CG  TYR A 383      -3.150 -43.181  -8.514  1.00  0.00           C  
ATOM    683  CD2 TYR A 383      -3.017 -44.489  -8.061  1.00  0.00           C  
ATOM    684  CD1 TYR A 383      -3.319 -42.978  -9.878  1.00  0.00           C  
ATOM    685  CE2 TYR A 383      -3.051 -45.563  -8.941  1.00  0.00           C  
ATOM    686  CE1 TYR A 383      -3.358 -44.043 -10.766  1.00  0.00           C  
ATOM    687  OH  TYR A 383      -3.197 -46.385 -11.176  1.00  0.00           O  
ATOM    688  CZ  TYR A 383      -3.196 -45.333 -10.296  1.00  0.00           C  
ATOM    689  H   TYR A 383      -4.084 -40.370  -5.608  1.00  0.00           H  
ATOM    690  HA  TYR A 383      -4.800 -41.010  -8.441  1.00  0.00           H  
ATOM    691  HB2 TYR A 383      -2.866 -42.381  -6.560  1.00  0.00           H  
ATOM    692  HB3 TYR A 383      -2.435 -41.275  -7.886  1.00  0.00           H  
ATOM    693  HD1 TYR A 383      -3.422 -41.971 -10.254  1.00  0.00           H  
ATOM    694  HD2 TYR A 383      -2.885 -44.673  -7.005  1.00  0.00           H  
ATOM    695  HE1 TYR A 383      -3.514 -43.865 -11.820  1.00  0.00           H  
ATOM    696  HE2 TYR A 383      -2.965 -46.573  -8.568  1.00  0.00           H  
ATOM    697  HH  TYR A 383      -3.079 -47.249 -10.775  1.00  0.00           H  
ATOM    698  N   ASP A 384      -6.600 -42.662  -7.637  1.00  0.00           N  
ATOM    699  CA  ASP A 384      -7.595 -43.630  -7.195  1.00  0.00           C  
ATOM    700  C   ASP A 384      -7.008 -45.023  -7.482  1.00  0.00           C  
ATOM    701  CB  ASP A 384      -8.919 -43.424  -7.951  1.00  0.00           C  
ATOM    702  O   ASP A 384      -6.860 -45.410  -8.641  1.00  0.00           O  
ATOM    703  CG  ASP A 384     -10.047 -44.372  -7.564  1.00  0.00           C  
ATOM    704  OD1 ASP A 384      -9.781 -45.357  -6.839  1.00  0.00           O  
ATOM    705  OD2 ASP A 384     -11.194 -44.127  -7.985  1.00  0.00           O1-
ATOM    706  H   ASP A 384      -6.716 -42.212  -8.534  1.00  0.00           H  
ATOM    707  HA  ASP A 384      -7.815 -43.514  -6.134  1.00  0.00           H  
ATOM    708  HB2 ASP A 384      -8.722 -43.553  -9.015  1.00  0.00           H  
ATOM    709  HB3 ASP A 384      -9.258 -42.405  -7.765  1.00  0.00           H  
ATOM    710  N   MET A 385      -6.661 -45.761  -6.426  1.00  0.00           N  
ATOM    711  CA  MET A 385      -6.037 -47.070  -6.580  1.00  0.00           C  
ATOM    712  C   MET A 385      -7.003 -48.185  -6.994  1.00  0.00           C  
ATOM    713  CB  MET A 385      -5.258 -47.441  -5.319  1.00  0.00           C  
ATOM    714  O   MET A 385      -6.552 -49.237  -7.457  1.00  0.00           O  
ATOM    715  CG  MET A 385      -4.134 -46.481  -5.052  1.00  0.00           C  
ATOM    716  SD  MET A 385      -3.142 -46.914  -3.613  1.00  0.00           S  
ATOM    717  CE  MET A 385      -4.350 -46.782  -2.323  1.00  0.00           C  
ATOM    718  H   MET A 385      -6.835 -45.404  -5.497  1.00  0.00           H  
ATOM    719  HA  MET A 385      -5.343 -46.978  -7.416  1.00  0.00           H  
ATOM    720  HB2 MET A 385      -4.845 -48.442  -5.442  1.00  0.00           H  
ATOM    721  HB3 MET A 385      -5.939 -47.431  -4.468  1.00  0.00           H  
ATOM    722  HG2 MET A 385      -4.558 -45.490  -4.892  1.00  0.00           H  
ATOM    723  HG3 MET A 385      -3.483 -46.461  -5.926  1.00  0.00           H  
ATOM    724  HE1 MET A 385      -4.740 -45.765  -2.294  1.00  0.00           H  
ATOM    725  HE2 MET A 385      -5.166 -47.479  -2.516  1.00  0.00           H  
ATOM    726  HE3 MET A 385      -3.887 -47.021  -1.366  1.00  0.00           H  
ATOM    727  N   VAL A 386      -8.312 -47.966  -6.855  1.00  0.00           N  
ATOM    728  CA  VAL A 386      -9.301 -48.954  -7.274  1.00  0.00           C  
ATOM    729  C   VAL A 386      -9.577 -48.815  -8.792  1.00  0.00           C  
ATOM    730  CB  VAL A 386     -10.591 -48.826  -6.435  1.00  0.00           C  
ATOM    731  O   VAL A 386      -9.385 -49.768  -9.537  1.00  0.00           O  
ATOM    732  CG2 VAL A 386     -10.309 -49.079  -4.957  1.00  0.00           C  
ATOM    733  CG1 VAL A 386     -11.681 -49.746  -6.965  1.00  0.00           C  
ATOM    734  H   VAL A 386      -8.626 -47.096  -6.450  1.00  0.00           H  
ATOM    735  HA  VAL A 386      -8.906 -49.954  -7.098  1.00  0.00           H  
ATOM    736  HB  VAL A 386     -10.955 -47.803  -6.527  1.00  0.00           H  
ATOM    737 HG11 VAL A 386     -11.884 -49.506  -8.009  1.00  0.00           H  
ATOM    738 HG12 VAL A 386     -11.351 -50.782  -6.888  1.00  0.00           H  
ATOM    739 HG13 VAL A 386     -12.589 -49.609  -6.378  1.00  0.00           H  
ATOM    740 HG21 VAL A 386      -9.941 -50.097  -4.826  1.00  0.00           H  
ATOM    741 HG22 VAL A 386      -9.557 -48.373  -4.605  1.00  0.00           H  
ATOM    742 HG23 VAL A 386     -11.227 -48.948  -4.384  1.00  0.00           H  
ATOM    743  N   ASN A 387      -9.971 -47.627  -9.255  1.00  0.00           N  
ATOM    744  CA  ASN A 387     -10.261 -47.397 -10.668  1.00  0.00           C  
ATOM    745  C   ASN A 387      -9.035 -47.030 -11.515  1.00  0.00           C  
ATOM    746  CB  ASN A 387     -11.374 -46.357 -10.826  1.00  0.00           C  
ATOM    747  O   ASN A 387      -9.185 -46.826 -12.715  1.00  0.00           O  
ATOM    748  CG  ASN A 387     -12.706 -46.899 -10.360  1.00  0.00           C  
ATOM    749  ND2 ASN A 387     -13.580 -46.040  -9.878  1.00  0.00           N  
ATOM    750  OD1 ASN A 387     -12.965 -48.099 -10.425  1.00  0.00           O  
ATOM    751  H   ASN A 387     -10.072 -46.860  -8.606  1.00  0.00           H  
ATOM    752  HA  ASN A 387     -10.602 -48.355 -11.061  1.00  0.00           H  
ATOM    753  HB2 ASN A 387     -11.453 -46.079 -11.877  1.00  0.00           H  
ATOM    754  HB3 ASN A 387     -11.123 -45.476 -10.235  1.00  0.00           H  
ATOM    755 HD21 ASN A 387     -13.350 -45.058  -9.832  1.00  0.00           H  
ATOM    756 HD22 ASN A 387     -14.480 -46.364  -9.554  1.00  0.00           H  
ATOM    757  N   LYS A 388      -7.842 -46.957 -10.910  1.00  0.00           N  
ATOM    758  CA  LYS A 388      -6.579 -46.644 -11.585  1.00  0.00           C  
ATOM    759  C   LYS A 388      -6.631 -45.343 -12.382  1.00  0.00           C  
ATOM    760  CB  LYS A 388      -6.095 -47.824 -12.444  1.00  0.00           C  
ATOM    761  O   LYS A 388      -6.163 -45.288 -13.517  1.00  0.00           O  
ATOM    762  CG  LYS A 388      -6.046 -49.141 -11.678  1.00  0.00           C  
ATOM    763  CD  LYS A 388      -5.532 -50.307 -12.539  1.00  0.00           C  
ATOM    764  CE  LYS A 388      -6.544 -50.824 -13.542  1.00  0.00           C  
ATOM    765  NZ  LYS A 388      -6.185 -52.182 -14.064  1.00  0.00           N1+
ATOM    766  H   LYS A 388      -7.810 -47.130  -9.915  1.00  0.00           H  
ATOM    767  HA  LYS A 388      -5.842 -46.481 -10.798  1.00  0.00           H  
ATOM    768  HB2 LYS A 388      -5.094 -47.598 -12.811  1.00  0.00           H  
ATOM    769  HB3 LYS A 388      -6.774 -47.939 -13.289  1.00  0.00           H  
ATOM    770  HG2 LYS A 388      -7.051 -49.380 -11.330  1.00  0.00           H  
ATOM    771  HG3 LYS A 388      -5.384 -49.022 -10.821  1.00  0.00           H  
ATOM    772  HD2 LYS A 388      -5.256 -51.127 -11.876  1.00  0.00           H  
ATOM    773  HD3 LYS A 388      -4.651 -49.968 -13.084  1.00  0.00           H  
ATOM    774  HE2 LYS A 388      -6.594 -50.128 -14.380  1.00  0.00           H  
ATOM    775  HE3 LYS A 388      -7.519 -50.881 -13.058  1.00  0.00           H  
ATOM    776  HZ1 LYS A 388      -5.282 -52.141 -14.515  1.00  0.00           H  
ATOM    777  HZ2 LYS A 388      -6.149 -52.839 -13.297  1.00  0.00           H  
ATOM    778  HZ3 LYS A 388      -6.881 -52.481 -14.732  1.00  0.00           H  
ATOM    779  N   ILE A 389      -7.197 -44.290 -11.787  1.00  0.00           N  
ATOM    780  CA  ILE A 389      -7.321 -43.002 -12.459  1.00  0.00           C  
ATOM    781  C   ILE A 389      -6.917 -41.844 -11.548  1.00  0.00           C  
ATOM    782  CB  ILE A 389      -8.786 -42.777 -12.955  1.00  0.00           C  
ATOM    783  O   ILE A 389      -7.130 -41.917 -10.334  1.00  0.00           O  
ATOM    784  CG1 ILE A 389      -9.813 -42.956 -11.842  1.00  0.00           C  
ATOM    785  CG2 ILE A 389      -9.138 -43.611 -14.159  1.00  0.00           C  
ATOM    786  CD1 ILE A 389     -11.161 -42.328 -12.176  1.00  0.00           C  
ATOM    787  H   ILE A 389      -7.549 -44.388 -10.845  1.00  0.00           H  
ATOM    788  HA  ILE A 389      -6.643 -43.023 -13.312  1.00  0.00           H  
ATOM    789  HB  ILE A 389      -8.825 -41.735 -13.272  1.00  0.00           H  
ATOM    790 HG12 ILE A 389      -9.428 -42.491 -10.934  1.00  0.00           H  
ATOM    791 HG13 ILE A 389      -9.959 -44.023 -11.671  1.00  0.00           H  
ATOM    792 HG21 ILE A 389      -8.418 -43.422 -14.955  1.00  0.00           H  
ATOM    793 HG22 ILE A 389      -9.112 -44.667 -13.890  1.00  0.00           H  
ATOM    794 HG23 ILE A 389     -10.138 -43.348 -14.503  1.00  0.00           H  
ATOM    795 HD11 ILE A 389     -11.031 -41.260 -12.350  1.00  0.00           H  
ATOM    796 HD12 ILE A 389     -11.567 -42.796 -13.073  1.00  0.00           H  
ATOM    797 HD13 ILE A 389     -11.849 -42.479 -11.344  1.00  0.00           H  
ATOM    798  N   PRO A 390      -6.410 -40.726 -12.115  1.00  0.00           N  
ATOM    799  CA  PRO A 390      -6.194 -39.535 -11.280  1.00  0.00           C  
ATOM    800  C   PRO A 390      -7.565 -38.911 -10.976  1.00  0.00           C  
ATOM    801  CB  PRO A 390      -5.319 -38.626 -12.135  1.00  0.00           C  
ATOM    802  O   PRO A 390      -8.489 -38.973 -11.788  1.00  0.00           O  
ATOM    803  CG  PRO A 390      -5.778 -38.977 -13.552  1.00  0.00           C  
ATOM    804  CD  PRO A 390      -6.139 -40.449 -13.541  1.00  0.00           C  
ATOM    805  HA  PRO A 390      -5.709 -39.749 -10.328  1.00  0.00           H  
ATOM    806  HB2 PRO A 390      -4.272 -38.903 -12.008  1.00  0.00           H  
ATOM    807  HB3 PRO A 390      -5.474 -37.571 -11.907  1.00  0.00           H  
ATOM    808  HG2 PRO A 390      -4.997 -38.768 -14.284  1.00  0.00           H  
ATOM    809  HG3 PRO A 390      -6.668 -38.401 -13.798  1.00  0.00           H  
ATOM    810  HD2 PRO A 390      -7.023 -40.638 -14.150  1.00  0.00           H  
ATOM    811  HD3 PRO A 390      -5.310 -41.056 -13.905  1.00  0.00           H  
ATOM    812  N   VAL A 391      -7.682 -38.277  -9.813  1.00  0.00           N  
ATOM    813  CA  VAL A 391      -8.879 -37.553  -9.365  1.00  0.00           C  
ATOM    814  C   VAL A 391      -8.473 -36.263  -8.658  1.00  0.00           C  
ATOM    815  CB  VAL A 391      -9.773 -38.413  -8.440  1.00  0.00           C  
ATOM    816  O   VAL A 391      -7.374 -36.164  -8.102  1.00  0.00           O  
ATOM    817  CG1 VAL A 391     -10.455 -39.552  -9.210  1.00  0.00           C  
ATOM    818  CG2 VAL A 391      -9.015 -38.973  -7.226  1.00  0.00           C  
ATOM    819  H   VAL A 391      -6.896 -38.306  -9.169  1.00  0.00           H  
ATOM    820  HA  VAL A 391      -9.478 -37.271 -10.233  1.00  0.00           H  
ATOM    821  HB  VAL A 391     -10.569 -37.773  -8.057  1.00  0.00           H  
ATOM    822 HG11 VAL A 391     -11.026 -39.133 -10.039  1.00  0.00           H  
ATOM    823 HG12 VAL A 391      -9.718 -40.241  -9.622  1.00  0.00           H  
ATOM    824 HG13 VAL A 391     -11.136 -40.098  -8.556  1.00  0.00           H  
ATOM    825 HG21 VAL A 391      -8.211 -39.631  -7.556  1.00  0.00           H  
ATOM    826 HG22 VAL A 391      -8.595 -38.139  -6.664  1.00  0.00           H  
ATOM    827 HG23 VAL A 391      -9.703 -39.530  -6.590  1.00  0.00           H  
ATOM    828  N   ALA A 392      -9.379 -35.289  -8.626  1.00  0.00           N  
ATOM    829  CA  ALA A 392      -9.283 -34.154  -7.712  1.00  0.00           C  
ATOM    830  C   ALA A 392     -10.168 -34.405  -6.483  1.00  0.00           C  
ATOM    831  CB  ALA A 392      -9.650 -32.867  -8.452  1.00  0.00           C  
ATOM    832  O   ALA A 392     -11.297 -34.880  -6.623  1.00  0.00           O  
ATOM    833  H   ALA A 392     -10.270 -35.449  -9.081  1.00  0.00           H  
ATOM    834  HA  ALA A 392      -8.254 -34.045  -7.368  1.00  0.00           H  
ATOM    835  HB1 ALA A 392      -8.980 -32.725  -9.301  1.00  0.00           H  
ATOM    836  HB2 ALA A 392     -10.678 -32.927  -8.808  1.00  0.00           H  
ATOM    837  HB3 ALA A 392      -9.555 -32.013  -7.781  1.00  0.00           H  
ATOM    838  N   VAL A 393      -9.668 -34.069  -5.291  1.00  0.00           N  
ATOM    839  CA  VAL A 393     -10.390 -34.152  -4.013  1.00  0.00           C  
ATOM    840  C   VAL A 393     -10.437 -32.757  -3.388  1.00  0.00           C  
ATOM    841  CB  VAL A 393      -9.765 -35.189  -3.049  1.00  0.00           C  
ATOM    842  O   VAL A 393      -9.411 -32.255  -2.930  1.00  0.00           O  
ATOM    843  CG1 VAL A 393     -10.574 -35.293  -1.740  1.00  0.00           C  
ATOM    844  CG2 VAL A 393      -9.693 -36.583  -3.695  1.00  0.00           C  
ATOM    845  H   VAL A 393      -8.712 -33.727  -5.262  1.00  0.00           H  
ATOM    846  HA  VAL A 393     -11.405 -34.480  -4.207  1.00  0.00           H  
ATOM    847  HB  VAL A 393      -8.749 -34.880  -2.803  1.00  0.00           H  
ATOM    848 HG11 VAL A 393     -10.604 -34.324  -1.247  1.00  0.00           H  
ATOM    849 HG12 VAL A 393     -11.594 -35.617  -1.947  1.00  0.00           H  
ATOM    850 HG13 VAL A 393     -10.096 -36.005  -1.068  1.00  0.00           H  
ATOM    851 HG21 VAL A 393     -10.694 -36.926  -3.955  1.00  0.00           H  
ATOM    852 HG22 VAL A 393      -9.089 -36.543  -4.600  1.00  0.00           H  
ATOM    853 HG23 VAL A 393      -9.225 -37.302  -3.020  1.00  0.00           H  
ATOM    854  N   LYS A 394     -11.621 -32.135  -3.356  1.00  0.00           N  
ATOM    855  CA  LYS A 394     -11.895 -30.874  -2.639  1.00  0.00           C  
ATOM    856  C   LYS A 394     -12.211 -31.211  -1.180  1.00  0.00           C  
ATOM    857  CB  LYS A 394     -13.041 -30.134  -3.361  1.00  0.00           C  
ATOM    858  O   LYS A 394     -13.229 -31.844  -0.904  1.00  0.00           O  
ATOM    859  CG  LYS A 394     -13.432 -28.743  -2.817  1.00  0.00           C  
ATOM    860  CD  LYS A 394     -14.613 -28.185  -3.640  1.00  0.00           C  
ATOM    861  CE  LYS A 394     -14.957 -26.710  -3.364  1.00  0.00           C  
ATOM    862  NZ  LYS A 394     -15.888 -26.195  -4.399  1.00  0.00           N1+
ATOM    863  H   LYS A 394     -12.414 -32.644  -3.742  1.00  0.00           H  
ATOM    864  HA  LYS A 394     -11.008 -30.239  -2.660  1.00  0.00           H  
ATOM    865  HB2 LYS A 394     -13.924 -30.765  -3.325  1.00  0.00           H  
ATOM    866  HB3 LYS A 394     -12.757 -30.016  -4.409  1.00  0.00           H  
ATOM    867  HG2 LYS A 394     -12.577 -28.071  -2.903  1.00  0.00           H  
ATOM    868  HG3 LYS A 394     -13.723 -28.819  -1.769  1.00  0.00           H  
ATOM    869  HD2 LYS A 394     -15.503 -28.791  -3.457  1.00  0.00           H  
ATOM    870  HD3 LYS A 394     -14.359 -28.281  -4.695  1.00  0.00           H  
ATOM    871  HE2 LYS A 394     -14.036 -26.123  -3.402  1.00  0.00           H  
ATOM    872  HE3 LYS A 394     -15.412 -26.620  -2.375  1.00  0.00           H  
ATOM    873  HZ1 LYS A 394     -15.456 -26.276  -5.326  1.00  0.00           H  
ATOM    874  HZ2 LYS A 394     -16.766 -26.715  -4.428  1.00  0.00           H  
ATOM    875  HZ3 LYS A 394     -16.153 -25.216  -4.313  1.00  0.00           H  
ATOM    876  N   VAL A 395     -11.311 -30.869  -0.258  1.00  0.00           N  
ATOM    877  CA  VAL A 395     -11.409 -31.197   1.176  1.00  0.00           C  
ATOM    878  C   VAL A 395     -11.951 -29.994   1.906  1.00  0.00           C  
ATOM    879  CB  VAL A 395     -10.063 -31.679   1.769  1.00  0.00           C  
ATOM    880  O   VAL A 395     -11.259 -28.987   2.042  1.00  0.00           O  
ATOM    881  CG1 VAL A 395     -10.241 -32.114   3.228  1.00  0.00           C  
ATOM    882  CG2 VAL A 395      -9.469 -32.817   0.919  1.00  0.00           C  
ATOM    883  H   VAL A 395     -10.506 -30.327  -0.561  1.00  0.00           H  
ATOM    884  HA  VAL A 395     -12.116 -32.017   1.304  1.00  0.00           H  
ATOM    885  HB  VAL A 395      -9.360 -30.846   1.750  1.00  0.00           H  
ATOM    886 HG11 VAL A 395     -10.630 -31.279   3.811  1.00  0.00           H  
ATOM    887 HG12 VAL A 395     -10.941 -32.948   3.276  1.00  0.00           H  
ATOM    888 HG13 VAL A 395      -9.278 -32.424   3.635  1.00  0.00           H  
ATOM    889 HG21 VAL A 395     -10.152 -33.666   0.920  1.00  0.00           H  
ATOM    890 HG22 VAL A 395      -9.324 -32.469  -0.104  1.00  0.00           H  
ATOM    891 HG23 VAL A 395      -8.510 -33.121   1.339  1.00  0.00           H  
ATOM    892  N   ILE A 396     -13.198 -30.074   2.339  1.00  0.00           N  
ATOM    893  CA  ILE A 396     -13.855 -28.969   3.034  1.00  0.00           C  
ATOM    894  C   ILE A 396     -13.250 -28.806   4.437  1.00  0.00           C  
ATOM    895  CB  ILE A 396     -15.390 -29.213   3.090  1.00  0.00           C  
ATOM    896  O   ILE A 396     -12.837 -29.797   5.058  1.00  0.00           O  
ATOM    897  CG1 ILE A 396     -15.971 -29.592   1.694  1.00  0.00           C  
ATOM    898  CG2 ILE A 396     -16.132 -28.046   3.731  1.00  0.00           C  
ATOM    899  CD1 ILE A 396     -15.880 -28.513   0.607  1.00  0.00           C  
ATOM    900  H   ILE A 396     -13.714 -30.928   2.184  1.00  0.00           H  
ATOM    901  HA  ILE A 396     -13.690 -28.040   2.489  1.00  0.00           H  
ATOM    902  HB  ILE A 396     -15.552 -30.074   3.738  1.00  0.00           H  
ATOM    903 HG12 ILE A 396     -17.022 -29.850   1.824  1.00  0.00           H  
ATOM    904 HG13 ILE A 396     -15.426 -30.461   1.326  1.00  0.00           H  
ATOM    905 HG21 ILE A 396     -15.731 -27.865   4.728  1.00  0.00           H  
ATOM    906 HG22 ILE A 396     -16.002 -27.153   3.119  1.00  0.00           H  
ATOM    907 HG23 ILE A 396     -17.193 -28.286   3.804  1.00  0.00           H  
ATOM    908 HD11 ILE A 396     -16.401 -27.607   0.916  1.00  0.00           H  
ATOM    909 HD12 ILE A 396     -14.838 -28.288   0.396  1.00  0.00           H  
ATOM    910 HD13 ILE A 396     -16.345 -28.884  -0.306  1.00  0.00           H  
ATOM    911  N   ARG A 397     -13.169 -27.554   4.922  1.00  0.00           N  
ATOM    912  CA  ARG A 397     -12.632 -27.278   6.248  1.00  0.00           C  
ATOM    913  C   ARG A 397     -13.491 -27.911   7.337  1.00  0.00           C  
ATOM    914  CB  ARG A 397     -12.490 -25.765   6.468  1.00  0.00           C  
ATOM    915  O   ARG A 397     -14.695 -28.096   7.150  1.00  0.00           O  
ATOM    916  CG  ARG A 397     -11.443 -25.138   5.575  1.00  0.00           C  
ATOM    917  CD  ARG A 397     -11.563 -23.628   5.567  1.00  0.00           C  
ATOM    918  NE  ARG A 397     -11.137 -23.004   6.826  1.00  0.00           N  
ATOM    919  NH1 ARG A 397     -12.036 -20.960   6.336  1.00  0.00           N  
ATOM    920  NH2 ARG A 397     -11.022 -21.294   8.301  1.00  0.00           N1+
ATOM    921  CZ  ARG A 397     -11.389 -21.753   7.145  1.00  0.00           C  
ATOM    922  H   ARG A 397     -13.489 -26.784   4.352  1.00  0.00           H  
ATOM    923  HA  ARG A 397     -11.641 -27.727   6.310  1.00  0.00           H  
ATOM    924  HB2 ARG A 397     -12.212 -25.589   7.507  1.00  0.00           H  
ATOM    925  HB3 ARG A 397     -13.450 -25.292   6.264  1.00  0.00           H  
ATOM    926  HG2 ARG A 397     -11.573 -25.510   4.559  1.00  0.00           H  
ATOM    927  HG3 ARG A 397     -10.453 -25.414   5.939  1.00  0.00           H  
ATOM    928  HD2 ARG A 397     -12.605 -23.365   5.386  1.00  0.00           H  
ATOM    929  HD3 ARG A 397     -10.944 -23.236   4.760  1.00  0.00           H  
ATOM    930  HE  ARG A 397     -10.673 -23.584   7.510  1.00  0.00           H  
ATOM    931 HH11 ARG A 397     -12.283 -21.280   5.386  1.00  0.00           H  
ATOM    932 HH12 ARG A 397     -12.151 -19.996   6.600  1.00  0.00           H  
ATOM    933 HH21 ARG A 397     -11.319 -20.366   8.595  1.00  0.00           H  
ATOM    934 HH22 ARG A 397     -10.409 -21.845   8.891  1.00  0.00           H  
ATOM    935  N   ASP A 398     -12.866 -28.282   8.459  1.00  0.00           N  
ATOM    936  CA  ASP A 398     -13.529 -28.900   9.606  1.00  0.00           C  
ATOM    937  C   ASP A 398     -14.267 -27.791  10.361  1.00  0.00           C  
ATOM    938  CB  ASP A 398     -12.479 -29.571  10.502  1.00  0.00           C  
ATOM    939  O   ASP A 398     -13.768 -27.238  11.349  1.00  0.00           O  
ATOM    940  CG  ASP A 398     -13.035 -30.395  11.640  1.00  0.00           C  
ATOM    941  OD1 ASP A 398     -14.259 -30.680  11.630  1.00  0.00           O  
ATOM    942  OD2 ASP A 398     -12.252 -30.755  12.544  1.00  0.00           O1-
ATOM    943  H   ASP A 398     -11.870 -28.125   8.518  1.00  0.00           H  
ATOM    944  HA  ASP A 398     -14.237 -29.666   9.290  1.00  0.00           H  
ATOM    945  HB2 ASP A 398     -11.850 -28.789  10.928  1.00  0.00           H  
ATOM    946  HB3 ASP A 398     -11.872 -30.226   9.877  1.00  0.00           H  
ATOM    947  N   ASN A 399     -15.446 -27.445   9.842  1.00  0.00           N  
ATOM    948  CA  ASN A 399     -16.323 -26.394  10.323  1.00  0.00           C  
ATOM    949  C   ASN A 399     -17.731 -26.829   9.913  1.00  0.00           C  
ATOM    950  CB  ASN A 399     -15.931 -25.068   9.646  1.00  0.00           C  
ATOM    951  O   ASN A 399     -17.971 -27.098   8.739  1.00  0.00           O  
ATOM    952  CG  ASN A 399     -16.838 -23.911   9.943  1.00  0.00           C  
ATOM    953  ND2 ASN A 399     -16.305 -22.871  10.564  1.00  0.00           N  
ATOM    954  OD1 ASN A 399     -18.013 -23.921   9.604  1.00  0.00           O  
ATOM    955  H   ASN A 399     -15.759 -27.966   9.035  1.00  0.00           H  
ATOM    956  HA  ASN A 399     -16.259 -26.241  11.400  1.00  0.00           H  
ATOM    957  HB2 ASN A 399     -15.928 -25.227   8.568  1.00  0.00           H  
ATOM    958  HB3 ASN A 399     -14.927 -24.804   9.977  1.00  0.00           H  
ATOM    959 HD21 ASN A 399     -16.871 -22.060  10.769  1.00  0.00           H  
ATOM    960 HD22 ASN A 399     -15.332 -22.888  10.833  1.00  0.00           H  
ATOM    961  N   ASP A 400     -18.651 -26.908  10.874  1.00  0.00           N  
ATOM    962  CA  ASP A 400     -20.022 -27.359  10.637  1.00  0.00           C  
ATOM    963  C   ASP A 400     -20.814 -26.503   9.609  1.00  0.00           C  
ATOM    964  CB  ASP A 400     -20.774 -27.473  11.973  1.00  0.00           C  
ATOM    965  O   ASP A 400     -21.560 -27.067   8.808  1.00  0.00           O  
ATOM    966  CG  ASP A 400     -20.131 -28.425  12.968  1.00  0.00           C  
ATOM    967  OD1 ASP A 400     -20.483 -28.358  14.163  1.00  0.00           O  
ATOM    968  OD2 ASP A 400     -19.280 -29.243  12.550  1.00  0.00           O1-
ATOM    969  H   ASP A 400     -18.388 -26.643  11.813  1.00  0.00           H  
ATOM    970  HA  ASP A 400     -19.945 -28.343  10.174  1.00  0.00           H  
ATOM    971  HB2 ASP A 400     -21.785 -27.824  11.768  1.00  0.00           H  
ATOM    972  HB3 ASP A 400     -20.818 -26.483  12.426  1.00  0.00           H  
ATOM    973  N   MET A 401     -20.626 -25.173   9.609  1.00  0.00           N  
ATOM    974  CA  MET A 401     -21.285 -24.259   8.659  1.00  0.00           C  
ATOM    975  C   MET A 401     -20.816 -24.560   7.233  1.00  0.00           C  
ATOM    976  CB  MET A 401     -20.993 -22.793   9.054  1.00  0.00           C  
ATOM    977  O   MET A 401     -21.630 -24.678   6.316  1.00  0.00           O  
ATOM    978  CG  MET A 401     -21.620 -21.749   8.119  1.00  0.00           C  
ATOM    979  SD  MET A 401     -20.579 -21.202   6.732  1.00  0.00           S  
ATOM    980  CE  MET A 401     -19.344 -20.191   7.600  1.00  0.00           C  
ATOM    981  H   MET A 401     -19.994 -24.777  10.290  1.00  0.00           H  
ATOM    982  HA  MET A 401     -22.363 -24.422   8.697  1.00  0.00           H  
ATOM    983  HB2 MET A 401     -19.911 -22.660   9.058  1.00  0.00           H  
ATOM    984  HB3 MET A 401     -21.384 -22.622  10.057  1.00  0.00           H  
ATOM    985  HG2 MET A 401     -21.871 -20.868   8.710  1.00  0.00           H  
ATOM    986  HG3 MET A 401     -22.554 -22.150   7.722  1.00  0.00           H  
ATOM    987  HE1 MET A 401     -19.826 -19.369   8.135  1.00  0.00           H  
ATOM    988  HE2 MET A 401     -18.799 -20.812   8.307  1.00  0.00           H  
ATOM    989  HE3 MET A 401     -18.644 -19.780   6.873  1.00  0.00           H  
ATOM    990  N   MET A 402     -19.516 -24.826   7.069  1.00  0.00           N  
ATOM    991  CA  MET A 402     -18.927 -25.110   5.759  1.00  0.00           C  
ATOM    992  C   MET A 402     -19.236 -26.527   5.286  1.00  0.00           C  
ATOM    993  CB  MET A 402     -17.416 -24.888   5.801  1.00  0.00           C  
ATOM    994  O   MET A 402     -19.400 -26.742   4.085  1.00  0.00           O  
ATOM    995  CG  MET A 402     -17.089 -23.458   6.137  1.00  0.00           C  
ATOM    996  SD  MET A 402     -15.327 -23.124   6.281  1.00  0.00           S  
ATOM    997  CE  MET A 402     -15.390 -21.504   6.980  1.00  0.00           C  
ATOM    998  H   MET A 402     -18.917 -24.842   7.893  1.00  0.00           H  
ATOM    999  HA  MET A 402     -19.350 -24.422   5.026  1.00  0.00           H  
ATOM   1000  HB2 MET A 402     -17.007 -25.123   4.818  1.00  0.00           H  
ATOM   1001  HB3 MET A 402     -16.964 -25.540   6.548  1.00  0.00           H  
ATOM   1002  HG2 MET A 402     -17.563 -23.212   7.087  1.00  0.00           H  
ATOM   1003  HG3 MET A 402     -17.517 -22.810   5.372  1.00  0.00           H  
ATOM   1004  HE1 MET A 402     -15.917 -20.835   6.299  1.00  0.00           H  
ATOM   1005  HE2 MET A 402     -15.916 -21.540   7.934  1.00  0.00           H  
ATOM   1006  HE3 MET A 402     -14.376 -21.137   7.138  1.00  0.00           H  
ATOM   1007  N   LYS A 403     -19.410 -27.474   6.215  1.00  0.00           N  
ATOM   1008  CA  LYS A 403     -19.807 -28.843   5.912  1.00  0.00           C  
ATOM   1009  C   LYS A 403     -21.272 -28.831   5.428  1.00  0.00           C  
ATOM   1010  CB  LYS A 403     -19.645 -29.721   7.164  1.00  0.00           C  
ATOM   1011  O   LYS A 403     -21.580 -29.422   4.391  1.00  0.00           O  
ATOM   1012  CG  LYS A 403     -20.293 -31.104   7.066  1.00  0.00           C  
ATOM   1013  CD  LYS A 403     -20.751 -31.603   8.441  1.00  0.00           C  
ATOM   1014  CE  LYS A 403     -21.053 -33.087   8.452  1.00  0.00           C  
ATOM   1015  NZ  LYS A 403     -21.219 -33.619   9.841  1.00  0.00           N1+
ATOM   1016  H   LYS A 403     -19.231 -27.235   7.180  1.00  0.00           H  
ATOM   1017  HA  LYS A 403     -19.174 -29.259   5.128  1.00  0.00           H  
ATOM   1018  HB2 LYS A 403     -20.093 -29.195   8.007  1.00  0.00           H  
ATOM   1019  HB3 LYS A 403     -18.579 -29.858   7.346  1.00  0.00           H  
ATOM   1020  HG2 LYS A 403     -19.568 -31.808   6.656  1.00  0.00           H  
ATOM   1021  HG3 LYS A 403     -21.157 -31.045   6.404  1.00  0.00           H  
ATOM   1022  HD2 LYS A 403     -21.653 -31.061   8.726  1.00  0.00           H  
ATOM   1023  HD3 LYS A 403     -19.962 -31.402   9.166  1.00  0.00           H  
ATOM   1024  HE2 LYS A 403     -20.231 -33.616   7.969  1.00  0.00           H  
ATOM   1025  HE3 LYS A 403     -21.974 -33.262   7.896  1.00  0.00           H  
ATOM   1026  HZ1 LYS A 403     -20.370 -33.462  10.365  1.00  0.00           H  
ATOM   1027  HZ2 LYS A 403     -21.987 -33.144  10.294  1.00  0.00           H  
ATOM   1028  HZ3 LYS A 403     -21.412 -34.610   9.801  1.00  0.00           H  
ATOM   1029  N   LYS A 404     -22.158 -28.091   6.119  1.00  0.00           N  
ATOM   1030  CA  LYS A 404     -23.568 -27.932   5.723  1.00  0.00           C  
ATOM   1031  C   LYS A 404     -23.694 -27.218   4.369  1.00  0.00           C  
ATOM   1032  CB  LYS A 404     -24.338 -27.224   6.857  1.00  0.00           C  
ATOM   1033  O   LYS A 404     -24.496 -27.638   3.534  1.00  0.00           O  
ATOM   1034  CG  LYS A 404     -25.731 -26.754   6.407  1.00  0.00           C  
ATOM   1035  CD  LYS A 404     -26.761 -26.787   7.546  1.00  0.00           C  
ATOM   1036  CE  LYS A 404     -27.523 -28.112   7.718  1.00  0.00           C  
ATOM   1037  NZ  LYS A 404     -28.081 -28.599   6.427  1.00  0.00           N1+
ATOM   1038  H   LYS A 404     -21.838 -27.612   6.961  1.00  0.00           H  
ATOM   1039  HA  LYS A 404     -24.000 -28.927   5.580  1.00  0.00           H  
ATOM   1040  HB2 LYS A 404     -23.776 -26.346   7.183  1.00  0.00           H  
ATOM   1041  HB3 LYS A 404     -24.435 -27.887   7.726  1.00  0.00           H  
ATOM   1042  HG2 LYS A 404     -26.085 -27.351   5.570  1.00  0.00           H  
ATOM   1043  HG3 LYS A 404     -25.638 -25.726   6.052  1.00  0.00           H  
ATOM   1044  HD2 LYS A 404     -27.484 -25.986   7.386  1.00  0.00           H  
ATOM   1045  HD3 LYS A 404     -26.221 -26.594   8.467  1.00  0.00           H  
ATOM   1046  HE2 LYS A 404     -28.342 -27.955   8.419  1.00  0.00           H  
ATOM   1047  HE3 LYS A 404     -26.844 -28.866   8.116  1.00  0.00           H  
ATOM   1048  HZ1 LYS A 404     -28.712 -27.906   6.050  1.00  0.00           H  
ATOM   1049  HZ2 LYS A 404     -27.328 -28.759   5.774  1.00  0.00           H  
ATOM   1050  HZ3 LYS A 404     -28.582 -29.462   6.581  1.00  0.00           H  
ATOM   1051  N   ALA A 405     -22.861 -26.210   4.104  1.00  0.00           N  
ATOM   1052  CA  ALA A 405     -22.765 -25.593   2.784  1.00  0.00           C  
ATOM   1053  C   ALA A 405     -22.314 -26.606   1.713  1.00  0.00           C  
ATOM   1054  CB  ALA A 405     -21.817 -24.393   2.875  1.00  0.00           C  
ATOM   1055  O   ALA A 405     -22.962 -26.732   0.672  1.00  0.00           O  
ATOM   1056  H   ALA A 405     -22.275 -25.849   4.850  1.00  0.00           H  
ATOM   1057  HA  ALA A 405     -23.750 -25.224   2.491  1.00  0.00           H  
ATOM   1058  HB1 ALA A 405     -22.203 -23.665   3.590  1.00  0.00           H  
ATOM   1059  HB2 ALA A 405     -20.824 -24.712   3.184  1.00  0.00           H  
ATOM   1060  HB3 ALA A 405     -21.743 -23.923   1.896  1.00  0.00           H  
ATOM   1061  N   ALA A 406     -21.302 -27.426   2.005  1.00  0.00           N  
ATOM   1062  CA  ALA A 406     -20.793 -28.424   1.067  1.00  0.00           C  
ATOM   1063  C   ALA A 406     -21.779 -29.560   0.777  1.00  0.00           C  
ATOM   1064  CB  ALA A 406     -19.502 -28.997   1.621  1.00  0.00           C  
ATOM   1065  O   ALA A 406     -21.763 -30.120  -0.313  1.00  0.00           O  
ATOM   1066  H   ALA A 406     -20.808 -27.305   2.881  1.00  0.00           H  
ATOM   1067  HA  ALA A 406     -20.562 -27.927   0.125  1.00  0.00           H  
ATOM   1068  HB1 ALA A 406     -18.796 -28.187   1.802  1.00  0.00           H  
ATOM   1069  HB2 ALA A 406     -19.695 -29.526   2.554  1.00  0.00           H  
ATOM   1070  HB3 ALA A 406     -19.082 -29.689   0.891  1.00  0.00           H  
ATOM   1071  N   GLU A 407     -22.682 -29.871   1.706  1.00  0.00           N  
ATOM   1072  CA  GLU A 407     -23.743 -30.856   1.481  1.00  0.00           C  
ATOM   1073  C   GLU A 407     -24.791 -30.348   0.490  1.00  0.00           C  
ATOM   1074  CB  GLU A 407     -24.378 -31.269   2.805  1.00  0.00           C  
ATOM   1075  O   GLU A 407     -25.249 -31.115  -0.357  1.00  0.00           O  
ATOM   1076  CG  GLU A 407     -23.390 -32.066   3.626  1.00  0.00           C  
ATOM   1077  CD  GLU A 407     -23.778 -32.325   5.062  1.00  0.00           C  
ATOM   1078  OE1 GLU A 407     -23.141 -33.200   5.693  1.00  0.00           O  
ATOM   1079  OE2 GLU A 407     -24.726 -31.668   5.552  1.00  0.00           O1-
ATOM   1080  H   GLU A 407     -22.568 -29.478   2.635  1.00  0.00           H  
ATOM   1081  HA  GLU A 407     -23.296 -31.748   1.042  1.00  0.00           H  
ATOM   1082  HB2 GLU A 407     -25.259 -31.880   2.608  1.00  0.00           H  
ATOM   1083  HB3 GLU A 407     -24.671 -30.377   3.359  1.00  0.00           H  
ATOM   1084  HG2 GLU A 407     -22.445 -31.523   3.629  1.00  0.00           H  
ATOM   1085  HG3 GLU A 407     -23.253 -33.031   3.138  1.00  0.00           H  
ATOM   1086  N   LYS A 408     -25.064 -29.035   0.507  1.00  0.00           N  
ATOM   1087  CA  LYS A 408     -25.887 -28.341  -0.493  1.00  0.00           C  
ATOM   1088  C   LYS A 408     -25.207 -28.361  -1.868  1.00  0.00           C  
ATOM   1089  CB  LYS A 408     -26.177 -26.920   0.020  1.00  0.00           C  
ATOM   1090  O   LYS A 408     -25.819 -28.841  -2.820  1.00  0.00           O  
ATOM   1091  CG  LYS A 408     -27.252 -26.167  -0.772  1.00  0.00           C  
ATOM   1092  CD  LYS A 408     -27.424 -24.769  -0.161  1.00  0.00           C  
ATOM   1093  CE  LYS A 408     -28.496 -23.969  -0.905  1.00  0.00           C  
ATOM   1094  NZ  LYS A 408     -28.532 -22.558  -0.465  1.00  0.00           N1+
ATOM   1095  H   LYS A 408     -24.590 -28.478   1.210  1.00  0.00           H  
ATOM   1096  HA  LYS A 408     -26.832 -28.875  -0.593  1.00  0.00           H  
ATOM   1097  HB2 LYS A 408     -25.264 -26.329  -0.011  1.00  0.00           H  
ATOM   1098  HB3 LYS A 408     -26.501 -26.986   1.060  1.00  0.00           H  
ATOM   1099  HG2 LYS A 408     -28.195 -26.713  -0.721  1.00  0.00           H  
ATOM   1100  HG3 LYS A 408     -26.944 -26.073  -1.815  1.00  0.00           H  
ATOM   1101  HD2 LYS A 408     -26.469 -24.244  -0.214  1.00  0.00           H  
ATOM   1102  HD3 LYS A 408     -27.709 -24.859   0.888  1.00  0.00           H  
ATOM   1103  HE2 LYS A 408     -29.473 -24.430  -0.735  1.00  0.00           H  
ATOM   1104  HE3 LYS A 408     -28.283 -23.999  -1.977  1.00  0.00           H  
ATOM   1105  HZ1 LYS A 408     -28.715 -22.428   0.516  1.00  0.00           H  
ATOM   1106  HZ2 LYS A 408     -27.691 -22.047  -0.733  1.00  0.00           H  
ATOM   1107  HZ3 LYS A 408     -29.309 -22.066  -0.914  1.00  0.00           H  
ATOM   1108  N   GLU A 409     -23.915 -28.027  -1.926  1.00  0.00           N  
ATOM   1109  CA  GLU A 409     -23.057 -28.126  -3.122  1.00  0.00           C  
ATOM   1110  C   GLU A 409     -23.061 -29.545  -3.723  1.00  0.00           C  
ATOM   1111  CB  GLU A 409     -21.639 -27.666  -2.735  1.00  0.00           C  
ATOM   1112  O   GLU A 409     -23.260 -29.686  -4.935  1.00  0.00           O  
ATOM   1113  CG  GLU A 409     -20.591 -27.871  -3.837  1.00  0.00           C  
ATOM   1114  CD  GLU A 409     -19.183 -27.371  -3.474  1.00  0.00           C  
ATOM   1115  OE1 GLU A 409     -18.349 -27.347  -4.406  1.00  0.00           O  
ATOM   1116  OE2 GLU A 409     -18.905 -27.042  -2.298  1.00  0.00           O1-
ATOM   1117  H   GLU A 409     -23.492 -27.679  -1.073  1.00  0.00           H  
ATOM   1118  HA  GLU A 409     -23.434 -27.449  -3.890  1.00  0.00           H  
ATOM   1119  HB2 GLU A 409     -21.324 -28.226  -1.861  1.00  0.00           H  
ATOM   1120  HB3 GLU A 409     -21.678 -26.609  -2.470  1.00  0.00           H  
ATOM   1121  HG2 GLU A 409     -20.933 -27.359  -4.736  1.00  0.00           H  
ATOM   1122  HG3 GLU A 409     -20.520 -28.936  -4.066  1.00  0.00           H  
ATOM   1123  N   ILE A 410     -23.005 -30.593  -2.880  1.00  0.00           N  
ATOM   1124  CA  ILE A 410     -23.077 -31.989  -3.324  1.00  0.00           C  
ATOM   1125  C   ILE A 410     -24.450 -32.307  -3.954  1.00  0.00           C  
ATOM   1126  CB  ILE A 410     -22.760 -32.938  -2.148  1.00  0.00           C  
ATOM   1127  O   ILE A 410     -24.489 -32.861  -5.041  1.00  0.00           O  
ATOM   1128  CG1 ILE A 410     -21.287 -32.876  -1.749  1.00  0.00           C  
ATOM   1129  CG2 ILE A 410     -23.205 -34.400  -2.430  1.00  0.00           C  
ATOM   1130  CD1 ILE A 410     -21.023 -33.471  -0.407  1.00  0.00           C  
ATOM   1131  H   ILE A 410     -22.873 -30.407  -1.896  1.00  0.00           H  
ATOM   1132  HA  ILE A 410     -22.327 -32.144  -4.099  1.00  0.00           H  
ATOM   1133  HB  ILE A 410     -23.347 -32.583  -1.301  1.00  0.00           H  
ATOM   1134 HG12 ILE A 410     -20.975 -31.832  -1.734  1.00  0.00           H  
ATOM   1135 HG13 ILE A 410     -20.703 -33.419  -2.491  1.00  0.00           H  
ATOM   1136 HG21 ILE A 410     -24.269 -34.417  -2.665  1.00  0.00           H  
ATOM   1137 HG22 ILE A 410     -22.640 -34.795  -3.274  1.00  0.00           H  
ATOM   1138 HG23 ILE A 410     -23.018 -35.013  -1.548  1.00  0.00           H  
ATOM   1139 HD11 ILE A 410     -21.601 -32.937   0.347  1.00  0.00           H  
ATOM   1140 HD12 ILE A 410     -21.314 -34.521  -0.412  1.00  0.00           H  
ATOM   1141 HD13 ILE A 410     -19.961 -33.389  -0.176  1.00  0.00           H  
ATOM   1142  N   SER A 411     -25.559 -31.935  -3.307  1.00  0.00           N  
ATOM   1143  CA  SER A 411     -26.891 -32.215  -3.856  1.00  0.00           C  
ATOM   1144  C   SER A 411     -27.142 -31.513  -5.205  1.00  0.00           C  
ATOM   1145  CB  SER A 411     -27.983 -31.910  -2.841  1.00  0.00           C  
ATOM   1146  O   SER A 411     -27.756 -32.092  -6.100  1.00  0.00           O  
ATOM   1147  OG  SER A 411     -28.181 -30.511  -2.776  1.00  0.00           O  
ATOM   1148  H   SER A 411     -25.479 -31.452  -2.424  1.00  0.00           H  
ATOM   1149  HA  SER A 411     -26.925 -33.284  -4.065  1.00  0.00           H  
ATOM   1150  HB2 SER A 411     -27.684 -32.282  -1.861  1.00  0.00           H  
ATOM   1151  HB3 SER A 411     -28.910 -32.395  -3.146  1.00  0.00           H  
ATOM   1152  HG  SER A 411     -27.350 -30.113  -2.506  1.00  0.00           H  
ATOM   1153  N   ILE A 412     -26.608 -30.306  -5.370  1.00  0.00           N  
ATOM   1154  CA  ILE A 412     -26.702 -29.558  -6.614  1.00  0.00           C  
ATOM   1155  C   ILE A 412     -25.871 -30.265  -7.692  1.00  0.00           C  
ATOM   1156  CB  ILE A 412     -26.246 -28.104  -6.368  1.00  0.00           C  
ATOM   1157  O   ILE A 412     -26.338 -30.442  -8.815  1.00  0.00           O  
ATOM   1158  CG1 ILE A 412     -27.326 -27.379  -5.533  1.00  0.00           C  
ATOM   1159  CG2 ILE A 412     -25.964 -27.396  -7.703  1.00  0.00           C  
ATOM   1160  CD1 ILE A 412     -26.952 -25.952  -5.127  1.00  0.00           C  
ATOM   1161  H   ILE A 412     -26.114 -29.889  -4.594  1.00  0.00           H  
ATOM   1162  HA  ILE A 412     -27.731 -29.524  -6.971  1.00  0.00           H  
ATOM   1163  HB  ILE A 412     -25.315 -28.116  -5.798  1.00  0.00           H  
ATOM   1164 HG12 ILE A 412     -27.509 -27.938  -4.616  1.00  0.00           H  
ATOM   1165 HG13 ILE A 412     -28.263 -27.353  -6.088  1.00  0.00           H  
ATOM   1166 HG21 ILE A 412     -25.161 -27.925  -8.220  1.00  0.00           H  
ATOM   1167 HG22 ILE A 412     -26.855 -27.400  -8.331  1.00  0.00           H  
ATOM   1168 HG23 ILE A 412     -25.642 -26.372  -7.528  1.00  0.00           H  
ATOM   1169 HD11 ILE A 412     -25.971 -25.951  -4.653  1.00  0.00           H  
ATOM   1170 HD12 ILE A 412     -26.942 -25.301  -6.000  1.00  0.00           H  
ATOM   1171 HD13 ILE A 412     -27.690 -25.575  -4.419  1.00  0.00           H  
ATOM   1172  N   LEU A 413     -24.660 -30.710  -7.341  1.00  0.00           N  
ATOM   1173  CA  LEU A 413     -23.803 -31.466  -8.253  1.00  0.00           C  
ATOM   1174  C   LEU A 413     -24.503 -32.771  -8.659  1.00  0.00           C  
ATOM   1175  CB  LEU A 413     -22.442 -31.781  -7.597  1.00  0.00           C  
ATOM   1176  O   LEU A 413     -24.517 -33.096  -9.838  1.00  0.00           O  
ATOM   1177  CG  LEU A 413     -21.470 -30.585  -7.611  1.00  0.00           C  
ATOM   1178  CD1 LEU A 413     -20.329 -30.805  -6.618  1.00  0.00           C  
ATOM   1179  CD2 LEU A 413     -20.850 -30.399  -9.000  1.00  0.00           C  
ATOM   1180  H   LEU A 413     -24.324 -30.516  -6.409  1.00  0.00           H  
ATOM   1181  HA  LEU A 413     -23.622 -30.859  -9.140  1.00  0.00           H  
ATOM   1182  HB2 LEU A 413     -21.982 -32.599  -8.151  1.00  0.00           H  
ATOM   1183  HB3 LEU A 413     -22.628 -32.096  -6.570  1.00  0.00           H  
ATOM   1184  HG  LEU A 413     -21.999 -29.674  -7.334  1.00  0.00           H  
ATOM   1185 HD11 LEU A 413     -20.740 -30.933  -5.617  1.00  0.00           H  
ATOM   1186 HD12 LEU A 413     -19.757 -31.688  -6.890  1.00  0.00           H  
ATOM   1187 HD13 LEU A 413     -19.674 -29.933  -6.604  1.00  0.00           H  
ATOM   1188 HD21 LEU A 413     -20.373 -31.323  -9.328  1.00  0.00           H  
ATOM   1189 HD22 LEU A 413     -21.613 -30.115  -9.723  1.00  0.00           H  
ATOM   1190 HD23 LEU A 413     -20.094 -29.616  -8.962  1.00  0.00           H  
ATOM   1191  N   LYS A 414     -25.120 -33.485  -7.705  1.00  0.00           N  
ATOM   1192  CA  LYS A 414     -25.850 -34.714  -8.018  1.00  0.00           C  
ATOM   1193  C   LYS A 414     -27.014 -34.423  -8.967  1.00  0.00           C  
ATOM   1194  CB  LYS A 414     -26.351 -35.441  -6.751  1.00  0.00           C  
ATOM   1195  O   LYS A 414     -27.171 -35.140  -9.932  1.00  0.00           O  
ATOM   1196  CG  LYS A 414     -25.263 -36.055  -5.870  1.00  0.00           C  
ATOM   1197  CD  LYS A 414     -25.876 -37.060  -4.900  1.00  0.00           C  
ATOM   1198  CE  LYS A 414     -25.008 -37.389  -3.697  1.00  0.00           C  
ATOM   1199  NZ  LYS A 414     -23.827 -38.252  -4.017  1.00  0.00           N1+
ATOM   1200  H   LYS A 414     -25.080 -33.166  -6.747  1.00  0.00           H  
ATOM   1201  HA  LYS A 414     -25.148 -35.384  -8.514  1.00  0.00           H  
ATOM   1202  HB2 LYS A 414     -27.020 -36.242  -7.066  1.00  0.00           H  
ATOM   1203  HB3 LYS A 414     -26.905 -34.721  -6.148  1.00  0.00           H  
ATOM   1204  HG2 LYS A 414     -24.769 -35.265  -5.305  1.00  0.00           H  
ATOM   1205  HG3 LYS A 414     -24.533 -36.562  -6.500  1.00  0.00           H  
ATOM   1206  HD2 LYS A 414     -26.067 -37.985  -5.444  1.00  0.00           H  
ATOM   1207  HD3 LYS A 414     -26.819 -36.651  -4.537  1.00  0.00           H  
ATOM   1208  HE2 LYS A 414     -25.623 -37.908  -2.962  1.00  0.00           H  
ATOM   1209  HE3 LYS A 414     -24.644 -36.454  -3.271  1.00  0.00           H  
ATOM   1210  HZ1 LYS A 414     -24.145 -39.125  -4.414  1.00  0.00           H  
ATOM   1211  HZ2 LYS A 414     -23.233 -37.777  -4.681  1.00  0.00           H  
ATOM   1212  HZ3 LYS A 414     -23.306 -38.437  -3.172  1.00  0.00           H  
ATOM   1213  N   LYS A 415     -27.791 -33.353  -8.734  1.00  0.00           N  
ATOM   1214  CA  LYS A 415     -28.899 -33.003  -9.623  1.00  0.00           C  
ATOM   1215  C   LYS A 415     -28.405 -32.677 -11.035  1.00  0.00           C  
ATOM   1216  CB  LYS A 415     -29.706 -31.837  -9.060  1.00  0.00           C  
ATOM   1217  O   LYS A 415     -28.941 -33.199 -12.009  1.00  0.00           O  
ATOM   1218  CG  LYS A 415     -30.930 -31.551  -9.893  1.00  0.00           C  
ATOM   1219  CD  LYS A 415     -31.726 -30.444  -9.305  1.00  0.00           C  
ATOM   1220  CE  LYS A 415     -33.077 -30.391  -9.932  1.00  0.00           C  
ATOM   1221  NZ  LYS A 415     -33.901 -29.329  -9.308  1.00  0.00           N1+
ATOM   1222  H   LYS A 415     -27.606 -32.776  -7.926  1.00  0.00           H  
ATOM   1223  HA  LYS A 415     -29.550 -33.875  -9.687  1.00  0.00           H  
ATOM   1224  HB2 LYS A 415     -29.076 -30.948  -9.041  1.00  0.00           H  
ATOM   1225  HB3 LYS A 415     -30.019 -32.082  -8.045  1.00  0.00           H  
ATOM   1226  HG2 LYS A 415     -31.547 -32.448  -9.940  1.00  0.00           H  
ATOM   1227  HG3 LYS A 415     -30.619 -31.271 -10.899  1.00  0.00           H  
ATOM   1228  HD2 LYS A 415     -31.211 -29.499  -9.479  1.00  0.00           H  
ATOM   1229  HD3 LYS A 415     -31.833 -30.608  -8.233  1.00  0.00           H  
ATOM   1230  HE2 LYS A 415     -33.572 -31.353  -9.799  1.00  0.00           H  
ATOM   1231  HE3 LYS A 415     -32.970 -30.182 -10.996  1.00  0.00           H  
ATOM   1232  HZ1 LYS A 415     -34.003 -29.518  -8.321  1.00  0.00           H  
ATOM   1233  HZ2 LYS A 415     -33.449 -28.435  -9.434  1.00  0.00           H  
ATOM   1234  HZ3 LYS A 415     -34.812 -29.310  -9.743  1.00  0.00           H  
ATOM   1235  N   LEU A 416     -27.360 -31.844 -11.144  1.00  0.00           N  
ATOM   1236  CA  LEU A 416     -26.779 -31.477 -12.427  1.00  0.00           C  
ATOM   1237  C   LEU A 416     -26.212 -32.692 -13.157  1.00  0.00           C  
ATOM   1238  CB  LEU A 416     -25.709 -30.381 -12.243  1.00  0.00           C  
ATOM   1239  O   LEU A 416     -26.436 -32.828 -14.345  1.00  0.00           O  
ATOM   1240  CG  LEU A 416     -26.247 -29.029 -11.810  1.00  0.00           C  
ATOM   1241  CD1 LEU A 416     -25.122 -28.064 -11.496  1.00  0.00           C  
ATOM   1242  CD2 LEU A 416     -27.138 -28.431 -12.868  1.00  0.00           C  
ATOM   1243  H   LEU A 416     -26.960 -31.456 -10.302  1.00  0.00           H  
ATOM   1244  HA  LEU A 416     -27.575 -31.073 -13.052  1.00  0.00           H  
ATOM   1245  HB2 LEU A 416     -25.191 -30.251 -13.193  1.00  0.00           H  
ATOM   1246  HB3 LEU A 416     -25.002 -30.722 -11.487  1.00  0.00           H  
ATOM   1247  HG  LEU A 416     -26.833 -29.195 -10.906  1.00  0.00           H  
ATOM   1248 HD11 LEU A 416     -24.487 -28.487 -10.718  1.00  0.00           H  
ATOM   1249 HD12 LEU A 416     -24.530 -27.892 -12.395  1.00  0.00           H  
ATOM   1250 HD13 LEU A 416     -25.540 -27.119 -11.149  1.00  0.00           H  
ATOM   1251 HD21 LEU A 416     -26.560 -28.261 -13.776  1.00  0.00           H  
ATOM   1252 HD22 LEU A 416     -27.958 -29.116 -13.082  1.00  0.00           H  
ATOM   1253 HD23 LEU A 416     -27.540 -27.483 -12.511  1.00  0.00           H  
ATOM   1254  N   ASN A 417     -25.507 -33.584 -12.457  1.00  0.00           N  
ATOM   1255  CA  ASN A 417     -24.951 -34.796 -13.071  1.00  0.00           C  
ATOM   1256  C   ASN A 417     -26.049 -35.803 -13.444  1.00  0.00           C  
ATOM   1257  CB  ASN A 417     -23.947 -35.490 -12.145  1.00  0.00           C  
ATOM   1258  O   ASN A 417     -25.975 -36.405 -14.505  1.00  0.00           O  
ATOM   1259  CG  ASN A 417     -22.684 -34.747 -11.819  1.00  0.00           C  
ATOM   1260  ND2 ASN A 417     -22.307 -33.758 -12.629  1.00  0.00           N  
ATOM   1261  OD1 ASN A 417     -22.029 -35.058 -10.821  1.00  0.00           O  
ATOM   1262  H   ASN A 417     -25.351 -33.420 -11.473  1.00  0.00           H  
ATOM   1263  HA  ASN A 417     -24.442 -34.467 -13.977  1.00  0.00           H  
ATOM   1264  HB2 ASN A 417     -23.661 -36.430 -12.617  1.00  0.00           H  
ATOM   1265  HB3 ASN A 417     -24.458 -35.696 -11.204  1.00  0.00           H  
ATOM   1266 HD21 ASN A 417     -21.463 -33.239 -12.433  1.00  0.00           H  
ATOM   1267 HD22 ASN A 417     -22.865 -33.528 -13.439  1.00  0.00           H  
ATOM   1268  N   GLN A 418     -27.050 -35.979 -12.577  1.00  0.00           N  
ATOM   1269  CA  GLN A 418     -28.182 -36.894 -12.751  1.00  0.00           C  
ATOM   1270  C   GLN A 418     -28.933 -36.583 -14.036  1.00  0.00           C  
ATOM   1271  CB  GLN A 418     -29.141 -36.759 -11.560  1.00  0.00           C  
ATOM   1272  O   GLN A 418     -29.357 -37.504 -14.725  1.00  0.00           O  
ATOM   1273  CG  GLN A 418     -29.971 -37.992 -11.223  1.00  0.00           C  
ATOM   1274  CD  GLN A 418     -31.314 -37.626 -10.608  1.00  0.00           C  
ATOM   1275  OE1 GLN A 418     -31.333 -36.597  -9.743  1.00  0.00           O  
ATOM   1276  NE2 GLN A 418     -32.354 -38.247 -10.910  1.00  0.00           N  
ATOM   1277  H   GLN A 418     -27.025 -35.434 -11.727  1.00  0.00           H  
ATOM   1278  HA  GLN A 418     -27.797 -37.912 -12.806  1.00  0.00           H  
ATOM   1279  HB2 GLN A 418     -29.830 -35.943 -11.778  1.00  0.00           H  
ATOM   1280  HB3 GLN A 418     -28.547 -36.507 -10.681  1.00  0.00           H  
ATOM   1281  HG2 GLN A 418     -29.416 -38.607 -10.515  1.00  0.00           H  
ATOM   1282  HG3 GLN A 418     -30.146 -38.559 -12.137  1.00  0.00           H  
ATOM   1283 HE21 GLN A 418     -33.238 -37.980 -10.502  1.00  0.00           H  
ATOM   1284 HE22 GLN A 418     -32.311 -39.016 -11.563  1.00  0.00           H  
ATOM   1285  N   TYR A 419     -29.082 -35.294 -14.381  1.00  0.00           N  
ATOM   1286  CA  TYR A 419     -29.776 -34.921 -15.619  1.00  0.00           C  
ATOM   1287  C   TYR A 419     -28.845 -34.732 -16.817  1.00  0.00           C  
ATOM   1288  CB  TYR A 419     -30.678 -33.710 -15.411  1.00  0.00           C  
ATOM   1289  O   TYR A 419     -29.247 -34.153 -17.824  1.00  0.00           O  
ATOM   1290  CG  TYR A 419     -31.868 -34.085 -14.563  1.00  0.00           C  
ATOM   1291  CD1 TYR A 419     -32.859 -34.927 -15.055  1.00  0.00           C  
ATOM   1292  CD2 TYR A 419     -31.949 -33.695 -13.232  1.00  0.00           C  
ATOM   1293  CE1 TYR A 419     -33.927 -35.326 -14.260  1.00  0.00           C  
ATOM   1294  CE2 TYR A 419     -33.009 -34.090 -12.426  1.00  0.00           C  
ATOM   1295  OH  TYR A 419     -35.061 -35.276 -12.152  1.00  0.00           O  
ATOM   1296  CZ  TYR A 419     -34.005 -34.896 -12.947  1.00  0.00           C  
ATOM   1297  H   TYR A 419     -28.711 -34.571 -13.780  1.00  0.00           H  
ATOM   1298  HA  TYR A 419     -30.406 -35.774 -15.872  1.00  0.00           H  
ATOM   1299  HB2 TYR A 419     -31.025 -33.349 -16.379  1.00  0.00           H  
ATOM   1300  HB3 TYR A 419     -30.114 -32.923 -14.911  1.00  0.00           H  
ATOM   1301  HD1 TYR A 419     -32.798 -35.278 -16.075  1.00  0.00           H  
ATOM   1302  HD2 TYR A 419     -31.172 -33.072 -12.815  1.00  0.00           H  
ATOM   1303  HE1 TYR A 419     -34.694 -35.970 -14.666  1.00  0.00           H  
ATOM   1304  HE2 TYR A 419     -33.055 -33.769 -11.396  1.00  0.00           H  
ATOM   1305  HH  TYR A 419     -35.712 -35.835 -12.582  1.00  0.00           H  
ATOM   1306  N   ASP A 420     -27.650 -35.321 -16.745  1.00  0.00           N  
ATOM   1307  CA  ASP A 420     -26.649 -35.288 -17.789  1.00  0.00           C  
ATOM   1308  C   ASP A 420     -25.885 -36.641 -17.776  1.00  0.00           C  
ATOM   1309  CB  ASP A 420     -25.714 -34.098 -17.542  1.00  0.00           C  
ATOM   1310  O   ASP A 420     -24.686 -36.682 -17.507  1.00  0.00           O  
ATOM   1311  CG  ASP A 420     -24.694 -33.898 -18.625  1.00  0.00           C  
ATOM   1312  OD1 ASP A 420     -24.990 -34.243 -19.789  1.00  0.00           O  
ATOM   1313  OD2 ASP A 420     -23.583 -33.410 -18.313  1.00  0.00           O1-
ATOM   1314  H   ASP A 420     -27.428 -35.827 -15.900  1.00  0.00           H  
ATOM   1315  HA  ASP A 420     -27.101 -35.158 -18.772  1.00  0.00           H  
ATOM   1316  HB2 ASP A 420     -25.189 -34.262 -16.601  1.00  0.00           H  
ATOM   1317  HB3 ASP A 420     -26.319 -33.194 -17.468  1.00  0.00           H  
ATOM   1318  N   LYS A 421     -26.599 -37.756 -18.011  1.00  0.00           N  
ATOM   1319  CA  LYS A 421     -25.978 -39.083 -18.000  1.00  0.00           C  
ATOM   1320  C   LYS A 421     -24.920 -39.198 -19.100  1.00  0.00           C  
ATOM   1321  CB  LYS A 421     -27.032 -40.194 -18.180  1.00  0.00           C  
ATOM   1322  O   LYS A 421     -23.861 -39.779 -18.877  1.00  0.00           O  
ATOM   1323  CG  LYS A 421     -28.123 -40.229 -17.111  1.00  0.00           C  
ATOM   1324  CD  LYS A 421     -27.582 -40.517 -15.708  1.00  0.00           C  
ATOM   1325  CE  LYS A 421     -28.716 -40.776 -14.733  1.00  0.00           C  
ATOM   1326  NZ  LYS A 421     -28.322 -40.526 -13.315  1.00  0.00           N1+
ATOM   1327  H   LYS A 421     -27.588 -37.677 -18.200  1.00  0.00           H  
ATOM   1328  HA  LYS A 421     -25.499 -39.210 -17.029  1.00  0.00           H  
ATOM   1329  HB2 LYS A 421     -26.516 -41.154 -18.168  1.00  0.00           H  
ATOM   1330  HB3 LYS A 421     -27.512 -40.051 -19.148  1.00  0.00           H  
ATOM   1331  HG2 LYS A 421     -28.840 -41.007 -17.373  1.00  0.00           H  
ATOM   1332  HG3 LYS A 421     -28.626 -39.262 -17.097  1.00  0.00           H  
ATOM   1333  HD2 LYS A 421     -27.005 -39.658 -15.365  1.00  0.00           H  
ATOM   1334  HD3 LYS A 421     -26.938 -41.395 -15.747  1.00  0.00           H  
ATOM   1335  HE2 LYS A 421     -29.029 -41.815 -14.830  1.00  0.00           H  
ATOM   1336  HE3 LYS A 421     -29.549 -40.120 -14.985  1.00  0.00           H  
ATOM   1337  HZ1 LYS A 421     -27.550 -41.128 -13.069  1.00  0.00           H  
ATOM   1338  HZ2 LYS A 421     -28.044 -39.561 -13.208  1.00  0.00           H  
ATOM   1339  HZ3 LYS A 421     -29.106 -40.719 -12.709  1.00  0.00           H  
ATOM   1340  N   ASP A 422     -25.189 -38.612 -20.271  1.00  0.00           N  
ATOM   1341  CA  ASP A 422     -24.273 -38.666 -21.408  1.00  0.00           C  
ATOM   1342  C   ASP A 422     -23.015 -37.781 -21.262  1.00  0.00           C  
ATOM   1343  CB  ASP A 422     -25.013 -38.302 -22.707  1.00  0.00           C  
ATOM   1344  O   ASP A 422     -22.215 -37.735 -22.198  1.00  0.00           O  
ATOM   1345  CG  ASP A 422     -26.355 -38.983 -22.870  1.00  0.00           C  
ATOM   1346  OD1 ASP A 422     -27.396 -38.270 -22.826  1.00  0.00           O  
ATOM   1347  OD2 ASP A 422     -26.374 -40.230 -23.027  1.00  0.00           O1-
ATOM   1348  H   ASP A 422     -26.060 -38.112 -20.374  1.00  0.00           H  
ATOM   1349  HA  ASP A 422     -23.916 -39.695 -21.443  1.00  0.00           H  
ATOM   1350  HB2 ASP A 422     -24.382 -38.584 -23.550  1.00  0.00           H  
ATOM   1351  HB3 ASP A 422     -25.173 -37.224 -22.718  1.00  0.00           H  
ATOM   1352  N   ASN A 423     -22.866 -37.053 -20.132  1.00  0.00           N  
ATOM   1353  CA  ASN A 423     -21.725 -36.162 -19.862  1.00  0.00           C  
ATOM   1354  C   ASN A 423     -21.512 -35.156 -21.022  1.00  0.00           C  
ATOM   1355  CB  ASN A 423     -20.466 -37.013 -19.630  1.00  0.00           C  
ATOM   1356  O   ASN A 423     -20.371 -34.913 -21.417  1.00  0.00           O  
ATOM   1357  CG  ASN A 423     -19.341 -36.334 -18.893  1.00  0.00           C  
ATOM   1358  ND2 ASN A 423     -18.119 -36.824 -19.113  1.00  0.00           N  
ATOM   1359  OD1 ASN A 423     -19.549 -35.382 -18.121  1.00  0.00           O  
ATOM   1360  H   ASN A 423     -23.585 -37.125 -19.426  1.00  0.00           H  
ATOM   1361  HA  ASN A 423     -21.933 -35.577 -18.966  1.00  0.00           H  
ATOM   1362  HB2 ASN A 423     -20.088 -37.323 -20.604  1.00  0.00           H  
ATOM   1363  HB3 ASN A 423     -20.758 -37.893 -19.057  1.00  0.00           H  
ATOM   1364 HD21 ASN A 423     -17.992 -37.599 -19.748  1.00  0.00           H  
ATOM   1365 HD22 ASN A 423     -17.321 -36.420 -18.644  1.00  0.00           H  
ATOM   1366  N   LYS A 424     -22.612 -34.614 -21.586  1.00  0.00           N  
ATOM   1367  CA  LYS A 424     -22.605 -33.701 -22.738  1.00  0.00           C  
ATOM   1368  C   LYS A 424     -22.932 -32.246 -22.405  1.00  0.00           C  
ATOM   1369  CB  LYS A 424     -23.694 -34.142 -23.744  1.00  0.00           C  
ATOM   1370  O   LYS A 424     -23.040 -31.439 -23.336  1.00  0.00           O  
ATOM   1371  CG  LYS A 424     -23.367 -35.364 -24.591  1.00  0.00           C  
ATOM   1372  CD  LYS A 424     -24.167 -35.359 -25.910  1.00  0.00           C  
ATOM   1373  CE  LYS A 424     -23.649 -36.394 -26.889  1.00  0.00           C  
ATOM   1374  NZ  LYS A 424     -24.244 -36.235 -28.244  1.00  0.00           N1+
ATOM   1375  H   LYS A 424     -23.508 -34.854 -21.186  1.00  0.00           H  
ATOM   1376  HA  LYS A 424     -21.587 -33.752 -23.125  1.00  0.00           H  
ATOM   1377  HB2 LYS A 424     -23.880 -33.308 -24.421  1.00  0.00           H  
ATOM   1378  HB3 LYS A 424     -24.600 -34.361 -23.179  1.00  0.00           H  
ATOM   1379  HG2 LYS A 424     -23.615 -36.264 -24.028  1.00  0.00           H  
ATOM   1380  HG3 LYS A 424     -22.302 -35.362 -24.821  1.00  0.00           H  
ATOM   1381  HD2 LYS A 424     -24.088 -34.372 -26.366  1.00  0.00           H  
ATOM   1382  HD3 LYS A 424     -25.212 -35.575 -25.689  1.00  0.00           H  
ATOM   1383  HE2 LYS A 424     -23.894 -37.387 -26.512  1.00  0.00           H  
ATOM   1384  HE3 LYS A 424     -22.567 -36.292 -26.967  1.00  0.00           H  
ATOM   1385  HZ1 LYS A 424     -25.248 -36.327 -28.184  1.00  0.00           H  
ATOM   1386  HZ2 LYS A 424     -24.011 -35.322 -28.609  1.00  0.00           H  
ATOM   1387  HZ3 LYS A 424     -23.877 -36.947 -28.859  1.00  0.00           H  
ATOM   1388  N   ARG A 425     -23.214 -31.922 -21.135  1.00  0.00           N  
ATOM   1389  CA  ARG A 425     -23.690 -30.581 -20.797  1.00  0.00           C  
ATOM   1390  C   ARG A 425     -22.742 -29.746 -19.943  1.00  0.00           C  
ATOM   1391  CB  ARG A 425     -25.088 -30.637 -20.191  1.00  0.00           C  
ATOM   1392  O   ARG A 425     -23.163 -28.761 -19.343  1.00  0.00           O  
ATOM   1393  CG  ARG A 425     -26.113 -31.009 -21.268  1.00  0.00           C  
ATOM   1394  CD  ARG A 425     -27.322 -31.696 -20.692  1.00  0.00           C  
ATOM   1395  NE  ARG A 425     -28.290 -32.093 -21.715  1.00  0.00           N  
ATOM   1396  NH1 ARG A 425     -29.406 -33.622 -23.032  1.00  0.00           N  
ATOM   1397  NH2 ARG A 425     -27.772 -34.342 -21.594  1.00  0.00           N1+
ATOM   1398  CZ  ARG A 425     -28.488 -33.349 -22.114  1.00  0.00           C  
ATOM   1399  H   ARG A 425     -23.097 -32.610 -20.405  1.00  0.00           H  
ATOM   1400  HA  ARG A 425     -23.730 -30.050 -21.748  1.00  0.00           H  
ATOM   1401  HB2 ARG A 425     -25.340 -29.662 -19.775  1.00  0.00           H  
ATOM   1402  HB3 ARG A 425     -25.108 -31.386 -19.400  1.00  0.00           H  
ATOM   1403  HG2 ARG A 425     -25.639 -31.677 -21.987  1.00  0.00           H  
ATOM   1404  HG3 ARG A 425     -26.435 -30.099 -21.775  1.00  0.00           H  
ATOM   1405  HD2 ARG A 425     -27.811 -31.015 -19.996  1.00  0.00           H  
ATOM   1406  HD3 ARG A 425     -26.994 -32.588 -20.158  1.00  0.00           H  
ATOM   1407  HE  ARG A 425     -28.844 -31.368 -22.147  1.00  0.00           H  
ATOM   1408 HH11 ARG A 425     -29.555 -34.576 -23.329  1.00  0.00           H  
ATOM   1409 HH12 ARG A 425     -29.956 -32.876 -23.434  1.00  0.00           H  
ATOM   1410 HH21 ARG A 425     -27.070 -34.146 -20.894  1.00  0.00           H  
ATOM   1411 HH22 ARG A 425     -27.930 -35.292 -21.899  1.00  0.00           H  
ATOM   1412  N   HIS A 426     -21.456 -30.112 -19.961  1.00  0.00           N  
ATOM   1413  CA  HIS A 426     -20.316 -29.384 -19.440  1.00  0.00           C  
ATOM   1414  C   HIS A 426     -20.390 -28.940 -17.961  1.00  0.00           C  
ATOM   1415  CB  HIS A 426     -20.044 -28.197 -20.375  1.00  0.00           C  
ATOM   1416  O   HIS A 426     -20.057 -27.805 -17.630  1.00  0.00           O  
ATOM   1417  CG  HIS A 426     -19.750 -28.665 -21.769  1.00  0.00           C  
ATOM   1418  ND1 HIS A 426     -18.625 -29.224 -22.274  1.00  0.00           N  
ATOM   1419  CD2 HIS A 426     -20.738 -28.711 -22.737  1.00  0.00           C  
ATOM   1420  NE2 HIS A 426     -20.169 -29.243 -23.808  1.00  0.00           N  
ATOM   1421  CE1 HIS A 426     -18.901 -29.566 -23.576  1.00  0.00           C  
ATOM   1422  H   HIS A 426     -21.255 -31.004 -20.390  1.00  0.00           H  
ATOM   1423  HA  HIS A 426     -19.485 -30.089 -19.425  1.00  0.00           H  
ATOM   1424  HB2 HIS A 426     -19.188 -27.637 -19.999  1.00  0.00           H  
ATOM   1425  HB3 HIS A 426     -20.921 -27.550 -20.394  1.00  0.00           H  
ATOM   1426  HD1 HIS A 426     -17.690 -29.373 -21.754  1.00  0.00           H  
ATOM   1427  HD2 HIS A 426     -21.762 -28.381 -22.639  1.00  0.00           H  
ATOM   1428  HE1 HIS A 426     -18.215 -30.014 -24.280  1.00  0.00           H  
ATOM   1429  N   ILE A 427     -20.770 -29.869 -17.087  1.00  0.00           N  
ATOM   1430  CA  ILE A 427     -20.747 -29.677 -15.645  1.00  0.00           C  
ATOM   1431  C   ILE A 427     -19.801 -30.760 -15.098  1.00  0.00           C  
ATOM   1432  CB  ILE A 427     -22.154 -29.763 -14.991  1.00  0.00           C  
ATOM   1433  O   ILE A 427     -19.884 -31.919 -15.535  1.00  0.00           O  
ATOM   1434  CG1 ILE A 427     -23.185 -28.815 -15.683  1.00  0.00           C  
ATOM   1435  CG2 ILE A 427     -22.062 -29.505 -13.468  1.00  0.00           C  
ATOM   1436  CD1 ILE A 427     -22.929 -27.313 -15.457  1.00  0.00           C  
ATOM   1437  H   ILE A 427     -21.092 -30.757 -17.445  1.00  0.00           H  
ATOM   1438  HA  ILE A 427     -20.402 -28.672 -15.403  1.00  0.00           H  
ATOM   1439  HB  ILE A 427     -22.527 -30.777 -15.138  1.00  0.00           H  
ATOM   1440 HG12 ILE A 427     -24.177 -29.052 -15.298  1.00  0.00           H  
ATOM   1441 HG13 ILE A 427     -23.156 -29.007 -16.756  1.00  0.00           H  
ATOM   1442 HG21 ILE A 427     -21.380 -30.226 -13.018  1.00  0.00           H  
ATOM   1443 HG22 ILE A 427     -21.691 -28.495 -13.292  1.00  0.00           H  
ATOM   1444 HG23 ILE A 427     -23.050 -29.611 -13.021  1.00  0.00           H  
ATOM   1445 HD11 ILE A 427     -22.953 -27.097 -14.389  1.00  0.00           H  
ATOM   1446 HD12 ILE A 427     -21.952 -27.046 -15.860  1.00  0.00           H  
ATOM   1447 HD13 ILE A 427     -23.701 -26.733 -15.962  1.00  0.00           H  
ATOM   1448  N   ILE A 428     -18.905 -30.384 -14.179  1.00  0.00           N  
ATOM   1449  CA  ILE A 428     -17.921 -31.301 -13.591  1.00  0.00           C  
ATOM   1450  C   ILE A 428     -18.608 -32.507 -12.928  1.00  0.00           C  
ATOM   1451  CB  ILE A 428     -16.975 -30.528 -12.634  1.00  0.00           C  
ATOM   1452  O   ILE A 428     -19.645 -32.374 -12.267  1.00  0.00           O  
ATOM   1453  CG1 ILE A 428     -15.682 -31.299 -12.287  1.00  0.00           C  
ATOM   1454  CG2 ILE A 428     -17.677 -30.109 -11.330  1.00  0.00           C  
ATOM   1455  CD1 ILE A 428     -14.730 -31.476 -13.476  1.00  0.00           C  
ATOM   1456  H   ILE A 428     -18.906 -29.419 -13.860  1.00  0.00           H  
ATOM   1457  HA  ILE A 428     -17.323 -31.689 -14.414  1.00  0.00           H  
ATOM   1458  HB  ILE A 428     -16.669 -29.610 -13.140  1.00  0.00           H  
ATOM   1459 HG12 ILE A 428     -15.931 -32.282 -11.889  1.00  0.00           H  
ATOM   1460 HG13 ILE A 428     -15.141 -30.750 -11.515  1.00  0.00           H  
ATOM   1461 HG21 ILE A 428     -18.577 -29.536 -11.553  1.00  0.00           H  
ATOM   1462 HG22 ILE A 428     -17.955 -30.987 -10.747  1.00  0.00           H  
ATOM   1463 HG23 ILE A 428     -17.010 -29.496 -10.725  1.00  0.00           H  
ATOM   1464 HD11 ILE A 428     -15.169 -32.128 -14.222  1.00  0.00           H  
ATOM   1465 HD12 ILE A 428     -14.523 -30.516 -13.943  1.00  0.00           H  
ATOM   1466 HD13 ILE A 428     -13.796 -31.919 -13.131  1.00  0.00           H  
ATOM   1467  N   ARG A 429     -18.054 -33.707 -13.121  1.00  0.00           N  
ATOM   1468  CA  ARG A 429     -18.589 -34.923 -12.506  1.00  0.00           C  
ATOM   1469  C   ARG A 429     -18.148 -35.053 -11.058  1.00  0.00           C  
ATOM   1470  CB  ARG A 429     -18.165 -36.192 -13.263  1.00  0.00           C  
ATOM   1471  O   ARG A 429     -16.948 -35.174 -10.808  1.00  0.00           O  
ATOM   1472  CG  ARG A 429     -19.085 -36.575 -14.383  1.00  0.00           C  
ATOM   1473  CD  ARG A 429     -19.687 -37.957 -14.130  1.00  0.00           C  
ATOM   1474  NE  ARG A 429     -20.436 -38.464 -15.288  1.00  0.00           N  
ATOM   1475  NH1 ARG A 429     -22.275 -37.109 -14.938  1.00  0.00           N  
ATOM   1476  NH2 ARG A 429     -22.259 -38.579 -16.696  1.00  0.00           N1+
ATOM   1477  CZ  ARG A 429     -21.659 -38.060 -15.634  1.00  0.00           C  
ATOM   1478  H   ARG A 429     -17.275 -33.781 -13.775  1.00  0.00           H  
ATOM   1479  HA  ARG A 429     -19.666 -34.807 -12.535  1.00  0.00           H  
ATOM   1480  HB2 ARG A 429     -18.120 -37.024 -12.561  1.00  0.00           H  
ATOM   1481  HB3 ARG A 429     -17.155 -36.065 -13.647  1.00  0.00           H  
ATOM   1482  HG2 ARG A 429     -18.525 -36.593 -15.318  1.00  0.00           H  
ATOM   1483  HG3 ARG A 429     -19.888 -35.841 -14.455  1.00  0.00           H  
ATOM   1484  HD2 ARG A 429     -20.363 -37.893 -13.277  1.00  0.00           H  
ATOM   1485  HD3 ARG A 429     -18.880 -38.654 -13.903  1.00  0.00           H  
ATOM   1486  HE  ARG A 429     -19.994 -39.168 -15.862  1.00  0.00           H  
ATOM   1487 HH11 ARG A 429     -21.827 -36.706 -14.127  1.00  0.00           H  
ATOM   1488 HH12 ARG A 429     -23.191 -36.789 -15.220  1.00  0.00           H  
ATOM   1489 HH21 ARG A 429     -23.175 -38.252 -16.969  1.00  0.00           H  
ATOM   1490 HH22 ARG A 429     -21.801 -39.302 -17.232  1.00  0.00           H  
ATOM   1491  N   LEU A 430     -19.107 -35.211 -10.146  1.00  0.00           N  
ATOM   1492  CA  LEU A 430     -18.814 -35.509  -8.764  1.00  0.00           C  
ATOM   1493  C   LEU A 430     -18.844 -37.045  -8.753  1.00  0.00           C  
ATOM   1494  CB  LEU A 430     -19.911 -34.936  -7.852  1.00  0.00           C  
ATOM   1495  O   LEU A 430     -19.915 -37.648  -8.882  1.00  0.00           O  
ATOM   1496  CG  LEU A 430     -19.781 -35.289  -6.368  1.00  0.00           C  
ATOM   1497  CD1 LEU A 430     -18.602 -34.584  -5.697  1.00  0.00           C  
ATOM   1498  CD2 LEU A 430     -21.039 -34.952  -5.614  1.00  0.00           C  
ATOM   1499  H   LEU A 430     -20.066 -35.064 -10.427  1.00  0.00           H  
ATOM   1500  HA  LEU A 430     -17.831 -35.137  -8.467  1.00  0.00           H  
ATOM   1501  HB2 LEU A 430     -20.872 -35.312  -8.204  1.00  0.00           H  
ATOM   1502  HB3 LEU A 430     -19.919 -33.852  -7.958  1.00  0.00           H  
ATOM   1503  HG  LEU A 430     -19.634 -36.367  -6.295  1.00  0.00           H  
ATOM   1504 HD11 LEU A 430     -17.672 -34.851  -6.198  1.00  0.00           H  
ATOM   1505 HD12 LEU A 430     -18.731 -33.503  -5.744  1.00  0.00           H  
ATOM   1506 HD13 LEU A 430     -18.528 -34.898  -4.657  1.00  0.00           H  
ATOM   1507 HD21 LEU A 430     -21.218 -33.878  -5.667  1.00  0.00           H  
ATOM   1508 HD22 LEU A 430     -21.882 -35.483  -6.057  1.00  0.00           H  
ATOM   1509 HD23 LEU A 430     -20.929 -35.251  -4.572  1.00  0.00           H  
ATOM   1510  N   LEU A 431     -17.667 -37.676  -8.743  1.00  0.00           N  
ATOM   1511  CA  LEU A 431     -17.578 -39.133  -8.756  1.00  0.00           C  
ATOM   1512  C   LEU A 431     -18.067 -39.709  -7.451  1.00  0.00           C  
ATOM   1513  CB  LEU A 431     -16.127 -39.586  -8.992  1.00  0.00           C  
ATOM   1514  O   LEU A 431     -18.745 -40.734  -7.458  1.00  0.00           O  
ATOM   1515  CG  LEU A 431     -15.497 -39.167 -10.314  1.00  0.00           C  
ATOM   1516  CD1 LEU A 431     -14.069 -39.696 -10.416  1.00  0.00           C  
ATOM   1517  CD2 LEU A 431     -16.334 -39.649 -11.504  1.00  0.00           C  
ATOM   1518  H   LEU A 431     -16.827 -37.126  -8.600  1.00  0.00           H  
ATOM   1519  HA  LEU A 431     -18.207 -39.496  -9.569  1.00  0.00           H  
ATOM   1520  HB2 LEU A 431     -16.107 -40.675  -8.945  1.00  0.00           H  
ATOM   1521  HB3 LEU A 431     -15.516 -39.176  -8.188  1.00  0.00           H  
ATOM   1522  HG  LEU A 431     -15.461 -38.080 -10.347  1.00  0.00           H  
ATOM   1523 HD11 LEU A 431     -13.476 -39.314  -9.586  1.00  0.00           H  
ATOM   1524 HD12 LEU A 431     -14.082 -40.786 -10.389  1.00  0.00           H  
ATOM   1525 HD13 LEU A 431     -13.615 -39.364 -11.349  1.00  0.00           H  
ATOM   1526 HD21 LEU A 431     -16.379 -40.738 -11.499  1.00  0.00           H  
ATOM   1527 HD22 LEU A 431     -17.343 -39.244 -11.426  1.00  0.00           H  
ATOM   1528 HD23 LEU A 431     -15.876 -39.308 -12.432  1.00  0.00           H  
ATOM   1529  N   SER A 432     -17.748 -39.046  -6.330  1.00  0.00           N  
ATOM   1530  CA  SER A 432     -18.097 -39.548  -5.007  1.00  0.00           C  
ATOM   1531  C   SER A 432     -17.869 -38.467  -3.913  1.00  0.00           C  
ATOM   1532  CB  SER A 432     -17.253 -40.791  -4.728  1.00  0.00           C  
ATOM   1533  O   SER A 432     -17.258 -37.444  -4.174  1.00  0.00           O  
ATOM   1534  OG  SER A 432     -17.114 -41.097  -3.354  1.00  0.00           O  
ATOM   1535  H   SER A 432     -17.250 -38.171  -6.405  1.00  0.00           H  
ATOM   1536  HA  SER A 432     -19.156 -39.803  -4.983  1.00  0.00           H  
ATOM   1537  HB2 SER A 432     -16.259 -40.631  -5.145  1.00  0.00           H  
ATOM   1538  HB3 SER A 432     -17.722 -41.642  -5.223  1.00  0.00           H  
ATOM   1539  HG  SER A 432     -16.563 -41.880  -3.285  1.00  0.00           H  
ATOM   1540  N   SER A 433     -18.372 -38.697  -2.704  1.00  0.00           N  
ATOM   1541  CA  SER A 433     -18.166 -37.808  -1.569  1.00  0.00           C  
ATOM   1542  C   SER A 433     -17.903 -38.679  -0.333  1.00  0.00           C  
ATOM   1543  CB  SER A 433     -19.372 -36.900  -1.351  1.00  0.00           C  
ATOM   1544  O   SER A 433     -18.576 -39.693  -0.151  1.00  0.00           O  
ATOM   1545  OG  SER A 433     -20.441 -37.591  -0.726  1.00  0.00           O  
ATOM   1546  H   SER A 433     -18.925 -39.531  -2.566  1.00  0.00           H  
ATOM   1547  HA  SER A 433     -17.314 -37.155  -1.758  1.00  0.00           H  
ATOM   1548  HB2 SER A 433     -19.711 -36.524  -2.316  1.00  0.00           H  
ATOM   1549  HB3 SER A 433     -19.075 -36.063  -0.719  1.00  0.00           H  
ATOM   1550  HG  SER A 433     -20.153 -38.494  -0.574  1.00  0.00           H  
ATOM   1551  N   ILE A 434     -16.904 -38.324   0.489  1.00  0.00           N  
ATOM   1552  CA  ILE A 434     -16.565 -39.131   1.663  1.00  0.00           C  
ATOM   1553  C   ILE A 434     -16.352 -38.290   2.920  1.00  0.00           C  
ATOM   1554  CB  ILE A 434     -15.301 -40.006   1.374  1.00  0.00           C  
ATOM   1555  O   ILE A 434     -16.106 -37.090   2.840  1.00  0.00           O  
ATOM   1556  CG1 ILE A 434     -14.091 -39.137   1.012  1.00  0.00           C  
ATOM   1557  CG2 ILE A 434     -15.561 -41.072   0.311  1.00  0.00           C  
ATOM   1558  CD1 ILE A 434     -12.791 -39.885   0.970  1.00  0.00           C  
ATOM   1559  H   ILE A 434     -16.376 -37.485   0.295  1.00  0.00           H  
ATOM   1560  HA  ILE A 434     -17.420 -39.778   1.858  1.00  0.00           H  
ATOM   1561  HB  ILE A 434     -15.067 -40.536   2.298  1.00  0.00           H  
ATOM   1562 HG12 ILE A 434     -14.005 -38.343   1.754  1.00  0.00           H  
ATOM   1563 HG13 ILE A 434     -14.266 -38.699   0.029  1.00  0.00           H  
ATOM   1564 HG21 ILE A 434     -16.397 -41.698   0.621  1.00  0.00           H  
ATOM   1565 HG22 ILE A 434     -15.800 -40.589  -0.637  1.00  0.00           H  
ATOM   1566 HG23 ILE A 434     -14.671 -41.689   0.190  1.00  0.00           H  
ATOM   1567 HD11 ILE A 434     -12.597 -40.332   1.945  1.00  0.00           H  
ATOM   1568 HD12 ILE A 434     -12.848 -40.670   0.216  1.00  0.00           H  
ATOM   1569 HD13 ILE A 434     -11.984 -39.197   0.719  1.00  0.00           H  
ATOM   1570  N   LYS A 435     -16.431 -38.923   4.088  1.00  0.00           N  
ATOM   1571  CA  LYS A 435     -16.129 -38.261   5.351  1.00  0.00           C  
ATOM   1572  C   LYS A 435     -14.795 -38.849   5.764  1.00  0.00           C  
ATOM   1573  CB  LYS A 435     -17.222 -38.521   6.406  1.00  0.00           C  
ATOM   1574  O   LYS A 435     -14.675 -40.069   5.843  1.00  0.00           O  
ATOM   1575  CG  LYS A 435     -18.442 -37.596   6.235  1.00  0.00           C  
ATOM   1576  CD  LYS A 435     -19.459 -37.690   7.389  1.00  0.00           C  
ATOM   1577  CE  LYS A 435     -20.555 -36.647   7.273  1.00  0.00           C  
ATOM   1578  NZ  LYS A 435     -21.299 -36.450   8.553  1.00  0.00           N  
ATOM   1579  H   LYS A 435     -16.709 -39.894   4.100  1.00  0.00           H  
ATOM   1580  HA  LYS A 435     -16.090 -37.176   5.254  1.00  0.00           H  
ATOM   1581  HB2 LYS A 435     -16.797 -38.359   7.396  1.00  0.00           H  
ATOM   1582  HB3 LYS A 435     -17.553 -39.556   6.318  1.00  0.00           H  
ATOM   1583  HG2 LYS A 435     -18.949 -37.863   5.308  1.00  0.00           H  
ATOM   1584  HG3 LYS A 435     -18.087 -36.567   6.172  1.00  0.00           H  
ATOM   1585  HD2 LYS A 435     -18.934 -37.544   8.333  1.00  0.00           H  
ATOM   1586  HD3 LYS A 435     -19.914 -38.680   7.376  1.00  0.00           H  
ATOM   1587  HE2 LYS A 435     -21.260 -36.965   6.505  1.00  0.00           H  
ATOM   1588  HE3 LYS A 435     -20.104 -35.698   6.982  1.00  0.00           H  
ATOM   1589  HZ1 LYS A 435     -20.915 -37.057   9.263  1.00  0.00           H  
ATOM   1590  HZ2 LYS A 435     -22.274 -36.671   8.413  1.00  0.00           H  
ATOM   1591  N   TYR A 436     -13.768 -38.010   5.941  1.00  0.00           N  
ATOM   1592  CA  TYR A 436     -12.437 -38.499   6.291  1.00  0.00           C  
ATOM   1593  C   TYR A 436     -11.722 -37.548   7.274  1.00  0.00           C  
ATOM   1594  CB  TYR A 436     -11.617 -38.721   5.004  1.00  0.00           C  
ATOM   1595  O   TYR A 436     -11.529 -36.376   6.948  1.00  0.00           O  
ATOM   1596  CG  TYR A 436     -10.141 -38.992   5.230  1.00  0.00           C  
ATOM   1597  CD2 TYR A 436      -9.191 -38.008   5.001  1.00  0.00           C  
ATOM   1598  CD1 TYR A 436      -9.696 -40.242   5.627  1.00  0.00           C  
ATOM   1599  CE2 TYR A 436      -7.840 -38.252   5.188  1.00  0.00           C  
ATOM   1600  CE1 TYR A 436      -8.346 -40.495   5.832  1.00  0.00           C  
ATOM   1601  OH  TYR A 436      -6.081 -39.730   5.811  1.00  0.00           O  
ATOM   1602  CZ  TYR A 436      -7.419 -39.499   5.601  1.00  0.00           C  
ATOM   1603  H   TYR A 436     -13.916 -37.017   5.830  1.00  0.00           H  
ATOM   1604  HA  TYR A 436     -12.536 -39.453   6.808  1.00  0.00           H  
ATOM   1605  HB2 TYR A 436     -11.707 -37.828   4.386  1.00  0.00           H  
ATOM   1606  HB3 TYR A 436     -12.041 -39.574   4.474  1.00  0.00           H  
ATOM   1607  HD1 TYR A 436     -10.413 -41.035   5.780  1.00  0.00           H  
ATOM   1608  HD2 TYR A 436      -9.511 -37.031   4.670  1.00  0.00           H  
ATOM   1609  HE1 TYR A 436      -8.023 -41.468   6.171  1.00  0.00           H  
ATOM   1610  HE2 TYR A 436      -7.119 -37.468   5.011  1.00  0.00           H  
ATOM   1611  HH  TYR A 436      -5.489 -39.227   5.247  1.00  0.00           H  
ATOM   1612  N   LYS A 437     -11.360 -38.052   8.484  1.00  0.00           N  
ATOM   1613  CA  LYS A 437     -10.678 -37.288   9.540  1.00  0.00           C  
ATOM   1614  C   LYS A 437     -11.414 -35.978   9.897  1.00  0.00           C  
ATOM   1615  CB  LYS A 437      -9.207 -36.988   9.155  1.00  0.00           C  
ATOM   1616  O   LYS A 437     -10.771 -34.943  10.046  1.00  0.00           O  
ATOM   1617  CG  LYS A 437      -8.407 -38.190   8.705  1.00  0.00           C  
ATOM   1618  CD  LYS A 437      -7.769 -38.922   9.851  1.00  0.00           C  
ATOM   1619  CE  LYS A 437      -6.593 -39.758   9.393  1.00  0.00           C  
ATOM   1620  NZ  LYS A 437      -5.474 -38.899   8.907  1.00  0.00           N1+
ATOM   1621  H   LYS A 437     -11.575 -39.021   8.671  1.00  0.00           H  
ATOM   1622  HA  LYS A 437     -10.689 -37.919  10.428  1.00  0.00           H  
ATOM   1623  HB2 LYS A 437      -8.711 -36.558  10.025  1.00  0.00           H  
ATOM   1624  HB3 LYS A 437      -9.211 -36.261   8.343  1.00  0.00           H  
ATOM   1625  HG2 LYS A 437      -7.623 -37.853   8.026  1.00  0.00           H  
ATOM   1626  HG3 LYS A 437      -9.072 -38.875   8.180  1.00  0.00           H  
ATOM   1627  HD2 LYS A 437      -8.511 -39.576  10.310  1.00  0.00           H  
ATOM   1628  HD3 LYS A 437      -7.422 -38.195  10.585  1.00  0.00           H  
ATOM   1629  HE2 LYS A 437      -6.916 -40.412   8.583  1.00  0.00           H  
ATOM   1630  HE3 LYS A 437      -6.240 -40.362  10.229  1.00  0.00           H  
ATOM   1631  HZ1 LYS A 437      -5.794 -38.336   8.132  1.00  0.00           H  
ATOM   1632  HZ2 LYS A 437      -5.163 -38.296   9.655  1.00  0.00           H  
ATOM   1633  HZ3 LYS A 437      -4.708 -39.483   8.605  1.00  0.00           H  
ATOM   1634  N   ASN A 438     -12.755 -36.032  10.012  1.00  0.00           N  
ATOM   1635  CA  ASN A 438     -13.648 -34.903  10.320  1.00  0.00           C  
ATOM   1636  C   ASN A 438     -13.851 -33.921   9.147  1.00  0.00           C  
ATOM   1637  CB  ASN A 438     -13.224 -34.151  11.594  1.00  0.00           C  
ATOM   1638  O   ASN A 438     -14.392 -32.834   9.350  1.00  0.00           O  
ATOM   1639  CG  ASN A 438     -13.147 -35.045  12.812  1.00  0.00           C  
ATOM   1640  OD1 ASN A 438     -14.270 -35.683  13.150  1.00  0.00           O  
ATOM   1641  ND2 ASN A 438     -12.088 -35.178  13.461  1.00  0.00           N  
ATOM   1642  H   ASN A 438     -13.189 -36.933   9.874  1.00  0.00           H  
ATOM   1643  HA  ASN A 438     -14.618 -35.366  10.503  1.00  0.00           H  
ATOM   1644  HB2 ASN A 438     -13.950 -33.361  11.789  1.00  0.00           H  
ATOM   1645  HB3 ASN A 438     -12.242 -33.709  11.425  1.00  0.00           H  
ATOM   1646 HD21 ASN A 438     -12.064 -35.783  14.269  1.00  0.00           H  
ATOM   1647 HD22 ASN A 438     -11.256 -34.680  13.178  1.00  0.00           H  
ATOM   1648  N   HIS A 439     -13.455 -34.305   7.926  1.00  0.00           N  
ATOM   1649  CA  HIS A 439     -13.612 -33.439   6.763  1.00  0.00           C  
ATOM   1650  C   HIS A 439     -14.492 -34.069   5.715  1.00  0.00           C  
ATOM   1651  CB  HIS A 439     -12.254 -33.144   6.101  1.00  0.00           C  
ATOM   1652  O   HIS A 439     -14.265 -35.211   5.338  1.00  0.00           O  
ATOM   1653  CG  HIS A 439     -11.281 -32.436   6.976  1.00  0.00           C  
ATOM   1654  CD2 HIS A 439     -10.309 -32.939   7.766  1.00  0.00           C  
ATOM   1655  ND1 HIS A 439     -11.255 -31.060   7.058  1.00  0.00           N1+
ATOM   1656  CE1 HIS A 439     -10.292 -30.775   7.916  1.00  0.00           C  
ATOM   1657  NE2 HIS A 439      -9.708 -31.874   8.377  1.00  0.00           N  
ATOM   1658  H   HIS A 439     -13.037 -35.217   7.808  1.00  0.00           H  
ATOM   1659  HA  HIS A 439     -14.067 -32.519   7.131  1.00  0.00           H  
ATOM   1660  HB2 HIS A 439     -12.432 -32.527   5.220  1.00  0.00           H  
ATOM   1661  HB3 HIS A 439     -11.811 -34.092   5.797  1.00  0.00           H  
ATOM   1662  HD1 HIS A 439     -11.889 -30.362   6.531  1.00  0.00           H  
ATOM   1663  HD2 HIS A 439     -10.055 -33.981   7.891  1.00  0.00           H  
ATOM   1664  HE2 HIS A 439      -8.959 -31.916   9.053  1.00  0.00           H  
ATOM   1665  HE1 HIS A 439     -10.014 -29.772   8.206  1.00  0.00           H  
ATOM   1666  N   LEU A 440     -15.429 -33.304   5.172  1.00  0.00           N  
ATOM   1667  CA  LEU A 440     -16.226 -33.760   4.044  1.00  0.00           C  
ATOM   1668  C   LEU A 440     -15.315 -33.549   2.796  1.00  0.00           C  
ATOM   1669  CB  LEU A 440     -17.520 -32.923   3.960  1.00  0.00           C  
ATOM   1670  O   LEU A 440     -14.701 -32.490   2.653  1.00  0.00           O  
ATOM   1671  CG  LEU A 440     -18.572 -33.343   2.926  1.00  0.00           C  
ATOM   1672  CD1 LEU A 440     -18.998 -34.785   3.107  1.00  0.00           C  
ATOM   1673  CD2 LEU A 440     -19.782 -32.423   2.993  1.00  0.00           C  
ATOM   1674  H   LEU A 440     -15.593 -32.382   5.551  1.00  0.00           H  
ATOM   1675  HA  LEU A 440     -16.535 -34.802   4.127  1.00  0.00           H  
ATOM   1676  HB2 LEU A 440     -17.230 -31.897   3.732  1.00  0.00           H  
ATOM   1677  HB3 LEU A 440     -17.995 -32.957   4.941  1.00  0.00           H  
ATOM   1678  HG  LEU A 440     -18.113 -33.256   1.941  1.00  0.00           H  
ATOM   1679 HD11 LEU A 440     -18.125 -35.433   3.037  1.00  0.00           H  
ATOM   1680 HD12 LEU A 440     -19.463 -34.906   4.085  1.00  0.00           H  
ATOM   1681 HD13 LEU A 440     -19.713 -35.053   2.329  1.00  0.00           H  
ATOM   1682 HD21 LEU A 440     -20.246 -32.505   3.976  1.00  0.00           H  
ATOM   1683 HD22 LEU A 440     -19.465 -31.394   2.825  1.00  0.00           H  
ATOM   1684 HD23 LEU A 440     -20.501 -32.712   2.226  1.00  0.00           H  
ATOM   1685  N   CYS A 441     -15.156 -34.583   1.962  1.00  0.00           N  
ATOM   1686  CA  CYS A 441     -14.304 -34.567   0.770  1.00  0.00           C  
ATOM   1687  C   CYS A 441     -15.156 -34.806  -0.477  1.00  0.00           C  
ATOM   1688  CB  CYS A 441     -13.194 -35.613   0.881  1.00  0.00           C  
ATOM   1689  O   CYS A 441     -16.005 -35.688  -0.469  1.00  0.00           O  
ATOM   1690  SG  CYS A 441     -12.276 -35.574   2.442  1.00  0.00           S  
ATOM   1691  H   CYS A 441     -15.659 -35.434   2.169  1.00  0.00           H  
ATOM   1692  HA  CYS A 441     -13.830 -33.589   0.689  1.00  0.00           H  
ATOM   1693  HB2 CYS A 441     -12.488 -35.448   0.067  1.00  0.00           H  
ATOM   1694  HB3 CYS A 441     -13.645 -36.600   0.776  1.00  0.00           H  
ATOM   1695  HG  CYS A 441     -13.113 -35.807   3.457  1.00  0.00           H  
ATOM   1696  N   LEU A 442     -14.981 -34.020  -1.540  1.00  0.00           N  
ATOM   1697  CA  LEU A 442     -15.688 -34.187  -2.818  1.00  0.00           C  
ATOM   1698  C   LEU A 442     -14.681 -34.667  -3.865  1.00  0.00           C  
ATOM   1699  CB  LEU A 442     -16.353 -32.873  -3.273  1.00  0.00           C  
ATOM   1700  O   LEU A 442     -13.668 -34.005  -4.081  1.00  0.00           O  
ATOM   1701  CG  LEU A 442     -17.639 -32.438  -2.554  1.00  0.00           C  
ATOM   1702  CD1 LEU A 442     -17.415 -32.113  -1.080  1.00  0.00           C  
ATOM   1703  CD2 LEU A 442     -18.200 -31.188  -3.239  1.00  0.00           C  
ATOM   1704  H   LEU A 442     -14.308 -33.262  -1.471  1.00  0.00           H  
ATOM   1705  HA  LEU A 442     -16.467 -34.945  -2.728  1.00  0.00           H  
ATOM   1706  HB2 LEU A 442     -16.606 -32.993  -4.325  1.00  0.00           H  
ATOM   1707  HB3 LEU A 442     -15.628 -32.068  -3.200  1.00  0.00           H  
ATOM   1708  HG  LEU A 442     -18.374 -33.239  -2.631  1.00  0.00           H  
ATOM   1709 HD11 LEU A 442     -17.233 -33.029  -0.526  1.00  0.00           H  
ATOM   1710 HD12 LEU A 442     -16.574 -31.429  -0.967  1.00  0.00           H  
ATOM   1711 HD13 LEU A 442     -18.308 -31.653  -0.675  1.00  0.00           H  
ATOM   1712 HD21 LEU A 442     -17.477 -30.372  -3.194  1.00  0.00           H  
ATOM   1713 HD22 LEU A 442     -18.433 -31.404  -4.280  1.00  0.00           H  
ATOM   1714 HD23 LEU A 442     -19.112 -30.860  -2.742  1.00  0.00           H  
ATOM   1715  N   VAL A 443     -14.951 -35.810  -4.494  1.00  0.00           N  
ATOM   1716  CA  VAL A 443     -14.067 -36.475  -5.464  1.00  0.00           C  
ATOM   1717  C   VAL A 443     -14.600 -36.221  -6.878  1.00  0.00           C  
ATOM   1718  CB  VAL A 443     -13.964 -37.995  -5.190  1.00  0.00           C  
ATOM   1719  O   VAL A 443     -15.781 -36.454  -7.133  1.00  0.00           O  
ATOM   1720  CG1 VAL A 443     -12.870 -38.601  -6.077  1.00  0.00           C  
ATOM   1721  CG2 VAL A 443     -13.739 -38.335  -3.715  1.00  0.00           C  
ATOM   1722  H   VAL A 443     -15.836 -36.269  -4.297  1.00  0.00           H  
ATOM   1723  HA  VAL A 443     -13.069 -36.050  -5.382  1.00  0.00           H  
ATOM   1724  HB  VAL A 443     -14.915 -38.438  -5.484  1.00  0.00           H  
ATOM   1725 HG11 VAL A 443     -13.070 -38.410  -7.130  1.00  0.00           H  
ATOM   1726 HG12 VAL A 443     -11.899 -38.181  -5.812  1.00  0.00           H  
ATOM   1727 HG13 VAL A 443     -12.844 -39.681  -5.935  1.00  0.00           H  
ATOM   1728 HG21 VAL A 443     -12.793 -37.907  -3.384  1.00  0.00           H  
ATOM   1729 HG22 VAL A 443     -14.553 -37.923  -3.119  1.00  0.00           H  
ATOM   1730 HG23 VAL A 443     -13.711 -39.418  -3.592  1.00  0.00           H  
ATOM   1731  N   PHE A 444     -13.741 -35.812  -7.815  1.00  0.00           N  
ATOM   1732  CA  PHE A 444     -14.127 -35.423  -9.180  1.00  0.00           C  
ATOM   1733  C   PHE A 444     -13.342 -36.156 -10.281  1.00  0.00           C  
ATOM   1734  CB  PHE A 444     -13.972 -33.903  -9.344  1.00  0.00           C  
ATOM   1735  O   PHE A 444     -12.231 -36.638 -10.045  1.00  0.00           O  
ATOM   1736  CG  PHE A 444     -14.812 -33.058  -8.403  1.00  0.00           C  
ATOM   1737  CD1 PHE A 444     -16.085 -32.603  -8.798  1.00  0.00           C  
ATOM   1738  CD2 PHE A 444     -14.303 -32.689  -7.144  1.00  0.00           C  
ATOM   1739  CE1 PHE A 444     -16.832 -31.760  -7.956  1.00  0.00           C  
ATOM   1740  CE2 PHE A 444     -15.054 -31.854  -6.300  1.00  0.00           C  
ATOM   1741  CZ  PHE A 444     -16.311 -31.377  -6.709  1.00  0.00           C  
ATOM   1742  H   PHE A 444     -12.780 -35.642  -7.536  1.00  0.00           H  
ATOM   1743  HA  PHE A 444     -15.176 -35.664  -9.328  1.00  0.00           H  
ATOM   1744  HB2 PHE A 444     -14.235 -33.633 -10.368  1.00  0.00           H  
ATOM   1745  HB3 PHE A 444     -12.922 -33.643  -9.208  1.00  0.00           H  
ATOM   1746  HD1 PHE A 444     -16.487 -32.887  -9.757  1.00  0.00           H  
ATOM   1747  HD2 PHE A 444     -13.330 -33.038  -6.825  1.00  0.00           H  
ATOM   1748  HE1 PHE A 444     -17.796 -31.390  -8.273  1.00  0.00           H  
ATOM   1749  HE2 PHE A 444     -14.652 -31.560  -5.345  1.00  0.00           H  
ATOM   1750  HZ  PHE A 444     -16.871 -30.703  -6.073  1.00  0.00           H  
ATOM   1751  N   GLU A 445     -13.895 -36.164 -11.503  1.00  0.00           N  
ATOM   1752  CA  GLU A 445     -13.153 -36.499 -12.736  1.00  0.00           C  
ATOM   1753  C   GLU A 445     -11.938 -35.565 -12.900  1.00  0.00           C  
ATOM   1754  CB  GLU A 445     -14.080 -36.445 -13.979  1.00  0.00           C  
ATOM   1755  O   GLU A 445     -12.013 -34.409 -12.488  1.00  0.00           O  
ATOM   1756  CG  GLU A 445     -14.432 -35.009 -14.417  1.00  0.00           C  
ATOM   1757  CD  GLU A 445     -15.539 -34.883 -15.479  1.00  0.00           C  
ATOM   1758  OE1 GLU A 445     -16.392 -33.983 -15.316  1.00  0.00           O  
ATOM   1759  OE2 GLU A 445     -15.578 -35.596 -16.507  1.00  0.00           O1-
ATOM   1760  H   GLU A 445     -14.798 -35.718 -11.605  1.00  0.00           H  
ATOM   1761  HA  GLU A 445     -12.776 -37.516 -12.639  1.00  0.00           H  
ATOM   1762  HB2 GLU A 445     -14.995 -36.995 -13.757  1.00  0.00           H  
ATOM   1763  HB3 GLU A 445     -13.580 -36.946 -14.808  1.00  0.00           H  
ATOM   1764  HG2 GLU A 445     -13.535 -34.524 -14.804  1.00  0.00           H  
ATOM   1765  HG3 GLU A 445     -14.752 -34.461 -13.527  1.00  0.00           H  
ATOM   1766  N   TRP A 446     -10.824 -36.037 -13.471  1.00  0.00           N  
ATOM   1767  CA  TRP A 446      -9.589 -35.246 -13.589  1.00  0.00           C  
ATOM   1768  C   TRP A 446      -9.564 -34.316 -14.813  1.00  0.00           C  
ATOM   1769  CB  TRP A 446      -8.359 -36.157 -13.558  1.00  0.00           C  
ATOM   1770  O   TRP A 446      -9.927 -34.711 -15.921  1.00  0.00           O  
ATOM   1771  CG  TRP A 446      -7.062 -35.429 -13.729  1.00  0.00           C  
ATOM   1772  CD1 TRP A 446      -6.341 -35.361 -14.870  1.00  0.00           C  
ATOM   1773  CD2 TRP A 446      -6.423 -34.498 -12.805  1.00  0.00           C  
ATOM   1774  CE2 TRP A 446      -5.354 -33.844 -13.484  1.00  0.00           C  
ATOM   1775  CE3 TRP A 446      -6.700 -34.075 -11.491  1.00  0.00           C  
ATOM   1776  NE1 TRP A 446      -5.321 -34.443 -14.722  1.00  0.00           N  
ATOM   1777  CH2 TRP A 446      -4.939 -32.378 -11.605  1.00  0.00           C  
ATOM   1778  CZ2 TRP A 446      -4.615 -32.800 -12.908  1.00  0.00           C  
ATOM   1779  CZ3 TRP A 446      -5.973 -33.026 -10.904  1.00  0.00           C  
ATOM   1780  H   TRP A 446     -10.812 -36.982 -13.821  1.00  0.00           H  
ATOM   1781  HA  TRP A 446      -9.520 -34.606 -12.709  1.00  0.00           H  
ATOM   1782  HB2 TRP A 446      -8.454 -36.912 -14.340  1.00  0.00           H  
ATOM   1783  HB3 TRP A 446      -8.336 -36.652 -12.591  1.00  0.00           H  
ATOM   1784  HD1 TRP A 446      -6.602 -35.858 -15.798  1.00  0.00           H  
ATOM   1785  HE1 TRP A 446      -4.801 -34.070 -15.530  1.00  0.00           H  
ATOM   1786  HE3 TRP A 446      -7.532 -34.511 -10.958  1.00  0.00           H  
ATOM   1787  HZ2 TRP A 446      -3.885 -32.278 -13.508  1.00  0.00           H  
ATOM   1788  HZ3 TRP A 446      -6.274 -32.680  -9.929  1.00  0.00           H  
ATOM   1789  HH2 TRP A 446      -4.438 -31.536 -11.152  1.00  0.00           H  
ATOM   1790  N   MET A 447      -9.038 -33.103 -14.616  1.00  0.00           N  
ATOM   1791  CA  MET A 447      -8.943 -32.028 -15.606  1.00  0.00           C  
ATOM   1792  C   MET A 447      -7.568 -31.341 -15.509  1.00  0.00           C  
ATOM   1793  CB  MET A 447     -10.080 -31.011 -15.379  1.00  0.00           C  
ATOM   1794  O   MET A 447      -6.981 -31.233 -14.430  1.00  0.00           O  
ATOM   1795  CG  MET A 447     -11.495 -31.609 -15.471  1.00  0.00           C  
ATOM   1796  SD  MET A 447     -12.039 -32.064 -17.141  1.00  0.00           S  
ATOM   1797  CE  MET A 447     -12.536 -30.429 -17.722  1.00  0.00           C  
ATOM   1798  H   MET A 447      -8.691 -32.870 -13.690  1.00  0.00           H  
ATOM   1799  HA  MET A 447      -9.046 -32.450 -16.606  1.00  0.00           H  
ATOM   1800  HB2 MET A 447      -9.993 -30.208 -16.106  1.00  0.00           H  
ATOM   1801  HB3 MET A 447      -9.963 -30.561 -14.396  1.00  0.00           H  
ATOM   1802  HG2 MET A 447     -12.201 -30.879 -15.076  1.00  0.00           H  
ATOM   1803  HG3 MET A 447     -11.562 -32.488 -14.832  1.00  0.00           H  
ATOM   1804  HE1 MET A 447     -13.366 -30.073 -17.125  1.00  0.00           H  
ATOM   1805  HE2 MET A 447     -11.714 -29.736 -17.591  1.00  0.00           H  
ATOM   1806  HE3 MET A 447     -12.828 -30.476 -18.771  1.00  0.00           H  
ATOM   1807  N   TRP A 448      -7.073 -30.798 -16.623  1.00  0.00           N  
ATOM   1808  CA  TRP A 448      -5.743 -30.176 -16.704  1.00  0.00           C  
ATOM   1809  C   TRP A 448      -5.576 -29.010 -15.717  1.00  0.00           C  
ATOM   1810  CB  TRP A 448      -5.556 -29.702 -18.148  1.00  0.00           C  
ATOM   1811  O   TRP A 448      -4.565 -28.902 -15.014  1.00  0.00           O  
ATOM   1812  CG  TRP A 448      -4.322 -28.913 -18.444  1.00  0.00           C  
ATOM   1813  CD1 TRP A 448      -3.159 -29.421 -18.903  1.00  0.00           C  
ATOM   1814  CD2 TRP A 448      -4.129 -27.469 -18.383  1.00  0.00           C  
ATOM   1815  CE2 TRP A 448      -2.815 -27.174 -18.851  1.00  0.00           C  
ATOM   1816  CE3 TRP A 448      -4.945 -26.374 -18.025  1.00  0.00           C  
ATOM   1817  NE1 TRP A 448      -2.262 -28.402 -19.136  1.00  0.00           N  
ATOM   1818  CH2 TRP A 448      -3.180 -24.794 -18.615  1.00  0.00           C  
ATOM   1819  CZ2 TRP A 448      -2.344 -25.863 -18.980  1.00  0.00           C  
ATOM   1820  CZ3 TRP A 448      -4.473 -25.053 -18.124  1.00  0.00           C  
ATOM   1821  H   TRP A 448      -7.653 -30.769 -17.449  1.00  0.00           H  
ATOM   1822  HA  TRP A 448      -4.975 -30.919 -16.478  1.00  0.00           H  
ATOM   1823  HB2 TRP A 448      -6.407 -29.086 -18.437  1.00  0.00           H  
ATOM   1824  HB3 TRP A 448      -5.559 -30.579 -18.788  1.00  0.00           H  
ATOM   1825  HD1 TRP A 448      -2.978 -30.471 -19.102  1.00  0.00           H  
ATOM   1826  HE1 TRP A 448      -1.361 -28.569 -19.558  1.00  0.00           H  
ATOM   1827  HE3 TRP A 448      -5.958 -26.557 -17.701  1.00  0.00           H  
ATOM   1828  HZ2 TRP A 448      -1.371 -25.691 -19.404  1.00  0.00           H  
ATOM   1829  HZ3 TRP A 448      -5.128 -24.239 -17.852  1.00  0.00           H  
ATOM   1830  HH2 TRP A 448      -2.840 -23.776 -18.728  1.00  0.00           H  
ATOM   1831  N   GLY A 449      -6.617 -28.183 -15.607  1.00  0.00           N  
ATOM   1832  CA  GLY A 449      -6.699 -26.996 -14.761  1.00  0.00           C  
ATOM   1833  C   GLY A 449      -7.892 -26.125 -15.152  1.00  0.00           C  
ATOM   1834  O   GLY A 449      -8.757 -26.563 -15.911  1.00  0.00           O  
ATOM   1835  H   GLY A 449      -7.419 -28.377 -16.197  1.00  0.00           H  
ATOM   1836  HA2 GLY A 449      -5.783 -26.412 -14.857  1.00  0.00           H  
ATOM   1837  HA3 GLY A 449      -6.827 -27.296 -13.723  1.00  0.00           H  
ATOM   1838  N   ASN A 450      -7.946 -24.898 -14.634  1.00  0.00           N  
ATOM   1839  CA  ASN A 450      -9.004 -23.928 -14.934  1.00  0.00           C  
ATOM   1840  C   ASN A 450      -8.590 -22.905 -16.007  1.00  0.00           C  
ATOM   1841  CB  ASN A 450      -9.537 -23.313 -13.624  1.00  0.00           C  
ATOM   1842  O   ASN A 450      -7.404 -22.743 -16.316  1.00  0.00           O  
ATOM   1843  CG  ASN A 450      -8.511 -22.576 -12.781  1.00  0.00           C  
ATOM   1844  ND2 ASN A 450      -8.875 -22.217 -11.573  1.00  0.00           N  
ATOM   1845  OD1 ASN A 450      -7.386 -22.322 -13.184  1.00  0.00           O  
ATOM   1846  H   ASN A 450      -7.188 -24.574 -14.053  1.00  0.00           H  
ATOM   1847  HA  ASN A 450      -9.834 -24.466 -15.377  1.00  0.00           H  
ATOM   1848  HB2 ASN A 450      -9.968 -24.105 -13.013  1.00  0.00           H  
ATOM   1849  HB3 ASN A 450     -10.344 -22.618 -13.854  1.00  0.00           H  
ATOM   1850 HD21 ASN A 450      -8.232 -21.685 -11.016  1.00  0.00           H  
ATOM   1851 HD22 ASN A 450      -9.852 -22.333 -11.298  1.00  0.00           H  
ATOM   1852  N   LEU A 451      -9.569 -22.203 -16.592  1.00  0.00           N  
ATOM   1853  CA  LEU A 451      -9.319 -21.270 -17.700  1.00  0.00           C  
ATOM   1854  C   LEU A 451      -8.430 -20.094 -17.306  1.00  0.00           C  
ATOM   1855  CB  LEU A 451     -10.625 -20.794 -18.349  1.00  0.00           C  
ATOM   1856  O   LEU A 451      -7.875 -19.441 -18.182  1.00  0.00           O  
ATOM   1857  CG  LEU A 451     -11.443 -21.887 -19.036  1.00  0.00           C  
ATOM   1858  CD1 LEU A 451     -12.674 -21.310 -19.663  1.00  0.00           C  
ATOM   1859  CD2 LEU A 451     -10.634 -22.610 -20.110  1.00  0.00           C  
ATOM   1860  H   LEU A 451     -10.528 -22.377 -16.301  1.00  0.00           H  
ATOM   1861  HA  LEU A 451      -8.752 -21.832 -18.442  1.00  0.00           H  
ATOM   1862  HB2 LEU A 451     -10.376 -20.039 -19.095  1.00  0.00           H  
ATOM   1863  HB3 LEU A 451     -11.245 -20.346 -17.572  1.00  0.00           H  
ATOM   1864  HG  LEU A 451     -11.721 -22.605 -18.265  1.00  0.00           H  
ATOM   1865 HD11 LEU A 451     -13.268 -20.807 -18.900  1.00  0.00           H  
ATOM   1866 HD12 LEU A 451     -12.388 -20.593 -20.432  1.00  0.00           H  
ATOM   1867 HD13 LEU A 451     -13.262 -22.110 -20.113  1.00  0.00           H  
ATOM   1868 HD21 LEU A 451     -10.349 -21.902 -20.888  1.00  0.00           H  
ATOM   1869 HD22 LEU A 451      -9.737 -23.039 -19.662  1.00  0.00           H  
ATOM   1870 HD23 LEU A 451     -11.238 -23.405 -20.546  1.00  0.00           H  
ATOM   1871  N   ARG A 452      -8.332 -19.783 -16.007  1.00  0.00           N  
ATOM   1872  CA  ARG A 452      -7.373 -18.822 -15.447  1.00  0.00           C  
ATOM   1873  C   ARG A 452      -5.931 -19.275 -15.732  1.00  0.00           C  
ATOM   1874  CB  ARG A 452      -7.652 -18.711 -13.934  1.00  0.00           C  
ATOM   1875  O   ARG A 452      -5.113 -18.512 -16.244  1.00  0.00           O  
ATOM   1876  CG  ARG A 452      -6.706 -17.779 -13.156  1.00  0.00           C  
ATOM   1877  CD  ARG A 452      -6.601 -16.348 -13.703  1.00  0.00           C  
ATOM   1878  NE  ARG A 452      -7.892 -15.799 -14.134  1.00  0.00           N  
ATOM   1879  NH1 ARG A 452      -8.194 -14.511 -12.248  1.00  0.00           N  
ATOM   1880  NH2 ARG A 452      -9.800 -14.540 -13.882  1.00  0.00           N1+
ATOM   1881  CZ  ARG A 452      -8.627 -14.954 -13.423  1.00  0.00           C  
ATOM   1882  H   ARG A 452      -8.939 -20.292 -15.374  1.00  0.00           H  
ATOM   1883  HA  ARG A 452      -7.542 -17.847 -15.920  1.00  0.00           H  
ATOM   1884  HB2 ARG A 452      -7.584 -19.701 -13.483  1.00  0.00           H  
ATOM   1885  HB3 ARG A 452      -8.678 -18.367 -13.787  1.00  0.00           H  
ATOM   1886  HG2 ARG A 452      -5.707 -18.214 -13.140  1.00  0.00           H  
ATOM   1887  HG3 ARG A 452      -7.044 -17.732 -12.123  1.00  0.00           H  
ATOM   1888  HD2 ARG A 452      -5.926 -16.358 -14.559  1.00  0.00           H  
ATOM   1889  HD3 ARG A 452      -6.192 -15.702 -12.926  1.00  0.00           H  
ATOM   1890  HE  ARG A 452      -8.246 -16.085 -15.036  1.00  0.00           H  
ATOM   1891 HH11 ARG A 452      -7.302 -14.820 -11.889  1.00  0.00           H  
ATOM   1892 HH12 ARG A 452      -8.757 -13.865 -11.713  1.00  0.00           H  
ATOM   1893 HH21 ARG A 452     -10.355 -13.894 -13.339  1.00  0.00           H  
ATOM   1894 HH22 ARG A 452     -10.138 -14.871 -14.774  1.00  0.00           H  
ATOM   1895  N   ILE A 453      -5.620 -20.547 -15.472  1.00  0.00           N  
ATOM   1896  CA  ILE A 453      -4.285 -21.116 -15.705  1.00  0.00           C  
ATOM   1897  C   ILE A 453      -4.007 -21.297 -17.205  1.00  0.00           C  
ATOM   1898  CB  ILE A 453      -4.101 -22.402 -14.867  1.00  0.00           C  
ATOM   1899  O   ILE A 453      -2.883 -21.029 -17.631  1.00  0.00           O  
ATOM   1900  CG1 ILE A 453      -4.104 -22.019 -13.366  1.00  0.00           C  
ATOM   1901  CG2 ILE A 453      -2.786 -23.129 -15.214  1.00  0.00           C  
ATOM   1902  CD1 ILE A 453      -4.138 -23.220 -12.418  1.00  0.00           C  
ATOM   1903  H   ILE A 453      -6.350 -21.157 -15.118  1.00  0.00           H  
ATOM   1904  HA  ILE A 453      -3.549 -20.395 -15.355  1.00  0.00           H  
ATOM   1905  HB  ILE A 453      -4.934 -23.078 -15.069  1.00  0.00           H  
ATOM   1906 HG12 ILE A 453      -4.978 -21.410 -13.140  1.00  0.00           H  
ATOM   1907 HG13 ILE A 453      -3.222 -21.419 -13.141  1.00  0.00           H  
ATOM   1908 HG21 ILE A 453      -2.791 -23.431 -16.260  1.00  0.00           H  
ATOM   1909 HG22 ILE A 453      -1.931 -22.477 -15.038  1.00  0.00           H  
ATOM   1910 HG23 ILE A 453      -2.685 -24.039 -14.626  1.00  0.00           H  
ATOM   1911 HD11 ILE A 453      -4.959 -23.885 -12.688  1.00  0.00           H  
ATOM   1912 HD12 ILE A 453      -3.193 -23.758 -12.465  1.00  0.00           H  
ATOM   1913 HD13 ILE A 453      -4.288 -22.869 -11.397  1.00  0.00           H  
ATOM   1914  N   ALA A 454      -5.024 -21.579 -18.025  1.00  0.00           N  
ATOM   1915  CA  ALA A 454      -4.885 -21.581 -19.486  1.00  0.00           C  
ATOM   1916  C   ALA A 454      -4.566 -20.183 -20.058  1.00  0.00           C  
ATOM   1917  CB  ALA A 454      -6.165 -22.148 -20.112  1.00  0.00           C  
ATOM   1918  O   ALA A 454      -3.795 -20.073 -20.999  1.00  0.00           O  
ATOM   1919  H   ALA A 454      -5.923 -21.820 -17.621  1.00  0.00           H  
ATOM   1920  HA  ALA A 454      -4.060 -22.237 -19.764  1.00  0.00           H  
ATOM   1921  HB1 ALA A 454      -6.382 -23.138 -19.710  1.00  0.00           H  
ATOM   1922  HB2 ALA A 454      -7.007 -21.484 -19.921  1.00  0.00           H  
ATOM   1923  HB3 ALA A 454      -6.032 -22.238 -21.193  1.00  0.00           H  
ATOM   1924  N   LEU A 455      -5.180 -19.138 -19.499  1.00  0.00           N  
ATOM   1925  CA  LEU A 455      -4.963 -17.765 -19.938  1.00  0.00           C  
ATOM   1926  C   LEU A 455      -3.512 -17.361 -19.594  1.00  0.00           C  
ATOM   1927  CB  LEU A 455      -5.976 -16.871 -19.203  1.00  0.00           C  
ATOM   1928  O   LEU A 455      -2.816 -16.780 -20.415  1.00  0.00           O  
ATOM   1929  CG  LEU A 455      -6.474 -15.600 -19.871  1.00  0.00           C  
ATOM   1930  CD1 LEU A 455      -6.993 -15.865 -21.272  1.00  0.00           C  
ATOM   1931  CD2 LEU A 455      -7.559 -14.949 -19.024  1.00  0.00           C  
ATOM   1932  H   LEU A 455      -5.823 -19.306 -18.739  1.00  0.00           H  
ATOM   1933  HA  LEU A 455      -5.104 -17.659 -21.014  1.00  0.00           H  
ATOM   1934  HB2 LEU A 455      -5.513 -16.574 -18.262  1.00  0.00           H  
ATOM   1935  HB3 LEU A 455      -6.852 -17.486 -18.999  1.00  0.00           H  
ATOM   1936  HG  LEU A 455      -5.626 -14.920 -19.956  1.00  0.00           H  
ATOM   1937 HD11 LEU A 455      -6.203 -16.316 -21.873  1.00  0.00           H  
ATOM   1938 HD12 LEU A 455      -7.844 -16.544 -21.222  1.00  0.00           H  
ATOM   1939 HD13 LEU A 455      -7.305 -14.925 -21.728  1.00  0.00           H  
ATOM   1940 HD21 LEU A 455      -8.408 -15.627 -18.938  1.00  0.00           H  
ATOM   1941 HD22 LEU A 455      -7.164 -14.733 -18.031  1.00  0.00           H  
ATOM   1942 HD23 LEU A 455      -7.881 -14.021 -19.497  1.00  0.00           H  
ATOM   1943  N   LYS A 456      -3.060 -17.701 -18.387  1.00  0.00           N  
ATOM   1944  CA  LYS A 456      -1.725 -17.425 -17.874  1.00  0.00           C  
ATOM   1945  C   LYS A 456      -0.645 -18.190 -18.663  1.00  0.00           C  
ATOM   1946  CB  LYS A 456      -1.694 -17.792 -16.381  1.00  0.00           C  
ATOM   1947  O   LYS A 456       0.395 -17.629 -18.995  1.00  0.00           O  
ATOM   1948  CG  LYS A 456      -0.380 -17.548 -15.672  1.00  0.00           C  
ATOM   1949  CD  LYS A 456      -0.515 -17.841 -14.166  1.00  0.00           C  
ATOM   1950  CE  LYS A 456      -0.884 -19.293 -13.834  1.00  0.00           C  
ATOM   1951  NZ  LYS A 456      -0.775 -19.546 -12.372  1.00  0.00           N1+
ATOM   1952  H   LYS A 456      -3.697 -18.192 -17.776  1.00  0.00           H  
ATOM   1953  HA  LYS A 456      -1.501 -16.365 -17.996  1.00  0.00           H  
ATOM   1954  HB2 LYS A 456      -1.960 -18.844 -16.285  1.00  0.00           H  
ATOM   1955  HB3 LYS A 456      -2.461 -17.205 -15.876  1.00  0.00           H  
ATOM   1956  HG2 LYS A 456      -0.086 -16.507 -15.810  1.00  0.00           H  
ATOM   1957  HG3 LYS A 456       0.394 -18.191 -16.093  1.00  0.00           H  
ATOM   1958  HD2 LYS A 456      -1.271 -17.172 -13.754  1.00  0.00           H  
ATOM   1959  HD3 LYS A 456       0.445 -17.640 -13.691  1.00  0.00           H  
ATOM   1960  HE2 LYS A 456      -0.207 -19.956 -14.381  1.00  0.00           H  
ATOM   1961  HE3 LYS A 456      -1.904 -19.484 -14.180  1.00  0.00           H  
ATOM   1962  HZ1 LYS A 456       0.172 -19.379 -12.054  1.00  0.00           H  
ATOM   1963  HZ2 LYS A 456      -1.390 -18.928 -11.857  1.00  0.00           H  
ATOM   1964  HZ3 LYS A 456      -1.024 -20.501 -12.147  1.00  0.00           H  
ATOM   1965  N   LYS A 457      -0.899 -19.456 -19.021  1.00  0.00           N  
ATOM   1966  CA  LYS A 457       0.047 -20.291 -19.783  1.00  0.00           C  
ATOM   1967  C   LYS A 457       0.032 -20.040 -21.289  1.00  0.00           C  
ATOM   1968  CB  LYS A 457      -0.192 -21.785 -19.508  1.00  0.00           C  
ATOM   1969  O   LYS A 457       1.098 -20.106 -21.900  1.00  0.00           O  
ATOM   1970  CG  LYS A 457       0.434 -22.193 -18.163  1.00  0.00           C  
ATOM   1971  CD  LYS A 457       0.405 -23.706 -17.890  1.00  0.00           C  
ATOM   1972  CE  LYS A 457       1.049 -24.577 -18.984  1.00  0.00           C  
ATOM   1973  NZ  LYS A 457       2.490 -24.274 -19.177  1.00  0.00           N1+
ATOM   1974  H   LYS A 457      -1.774 -19.866 -18.711  1.00  0.00           H  
ATOM   1975  HA  LYS A 457       1.063 -20.039 -19.473  1.00  0.00           H  
ATOM   1976  HB2 LYS A 457       0.283 -22.353 -20.309  1.00  0.00           H  
ATOM   1977  HB3 LYS A 457      -1.261 -22.007 -19.531  1.00  0.00           H  
ATOM   1978  HG2 LYS A 457      -0.096 -21.685 -17.356  1.00  0.00           H  
ATOM   1979  HG3 LYS A 457       1.473 -21.861 -18.140  1.00  0.00           H  
ATOM   1980  HD2 LYS A 457      -0.634 -24.008 -17.768  1.00  0.00           H  
ATOM   1981  HD3 LYS A 457       0.906 -23.897 -16.940  1.00  0.00           H  
ATOM   1982  HE2 LYS A 457       0.504 -24.425 -19.923  1.00  0.00           H  
ATOM   1983  HE3 LYS A 457       0.926 -25.628 -18.703  1.00  0.00           H  
ATOM   1984  HZ1 LYS A 457       2.604 -23.312 -19.461  1.00  0.00           H  
ATOM   1985  HZ2 LYS A 457       3.007 -24.419 -18.319  1.00  0.00           H  
ATOM   1986  HZ3 LYS A 457       2.891 -24.862 -19.897  1.00  0.00           H  
ATOM   1987  N   TYR A 458      -1.141 -19.858 -21.914  1.00  0.00           N  
ATOM   1988  CA  TYR A 458      -1.214 -19.777 -23.374  1.00  0.00           C  
ATOM   1989  C   TYR A 458      -1.632 -18.440 -23.940  1.00  0.00           C  
ATOM   1990  CB  TYR A 458      -2.124 -20.884 -23.930  1.00  0.00           C  
ATOM   1991  O   TYR A 458      -1.495 -18.239 -25.142  1.00  0.00           O  
ATOM   1992  CG  TYR A 458      -1.651 -22.259 -23.509  1.00  0.00           C  
ATOM   1993  CD1 TYR A 458      -0.532 -22.838 -24.090  1.00  0.00           C  
ATOM   1994  CD2 TYR A 458      -2.360 -22.962 -22.516  1.00  0.00           C  
ATOM   1995  CE1 TYR A 458      -0.062 -24.078 -23.674  1.00  0.00           C  
ATOM   1996  CE2 TYR A 458      -1.905 -24.220 -22.081  1.00  0.00           C  
ATOM   1997  OH  TYR A 458      -0.275 -25.979 -22.224  1.00  0.00           O  
ATOM   1998  CZ  TYR A 458      -0.746 -24.777 -22.656  1.00  0.00           C  
ATOM   1999  H   TYR A 458      -1.987 -19.776 -21.369  1.00  0.00           H  
ATOM   2000  HA  TYR A 458      -0.184 -19.915 -23.702  1.00  0.00           H  
ATOM   2001  HB2 TYR A 458      -2.124 -20.828 -25.019  1.00  0.00           H  
ATOM   2002  HB3 TYR A 458      -3.137 -20.729 -23.558  1.00  0.00           H  
ATOM   2003  HD1 TYR A 458      -0.016 -22.315 -24.881  1.00  0.00           H  
ATOM   2004  HD2 TYR A 458      -3.298 -22.564 -22.150  1.00  0.00           H  
ATOM   2005  HE1 TYR A 458       0.802 -24.517 -24.151  1.00  0.00           H  
ATOM   2006  HE2 TYR A 458      -2.497 -24.797 -21.393  1.00  0.00           H  
ATOM   2007  HH  TYR A 458       0.288 -26.367 -22.897  1.00  0.00           H  
ATOM   2008  N   GLY A 459      -2.111 -17.535 -23.096  1.00  0.00           N  
ATOM   2009  CA  GLY A 459      -2.570 -16.217 -23.514  1.00  0.00           C  
ATOM   2010  C   GLY A 459      -1.485 -15.288 -24.010  1.00  0.00           C  
ATOM   2011  O   GLY A 459      -1.768 -14.397 -24.818  1.00  0.00           O  
ATOM   2012  H   GLY A 459      -2.160 -17.772 -22.115  1.00  0.00           H  
ATOM   2013  HA2 GLY A 459      -3.057 -15.743 -22.662  1.00  0.00           H  
ATOM   2014  HA3 GLY A 459      -3.294 -16.351 -24.318  1.00  0.00           H  
ATOM   2015  N   ASN A 460      -0.248 -15.451 -23.504  1.00  0.00           N  
ATOM   2016  CA  ASN A 460       0.899 -14.596 -23.867  1.00  0.00           C  
ATOM   2017  C   ASN A 460       0.685 -13.125 -23.483  1.00  0.00           C  
ATOM   2018  CB  ASN A 460       1.245 -14.737 -25.342  1.00  0.00           C  
ATOM   2019  O   ASN A 460       1.150 -12.214 -24.178  1.00  0.00           O  
ATOM   2020  CG  ASN A 460       2.690 -14.509 -25.637  1.00  0.00           C  
ATOM   2021  ND2 ASN A 460       2.966 -14.000 -26.817  1.00  0.00           N  
ATOM   2022  OD1 ASN A 460       3.569 -14.770 -24.810  1.00  0.00           O  
ATOM   2023  H   ASN A 460      -0.097 -16.198 -22.841  1.00  0.00           H  
ATOM   2024  HA  ASN A 460       1.749 -14.949 -23.283  1.00  0.00           H  
ATOM   2025  HB2 ASN A 460       0.659 -14.011 -25.905  1.00  0.00           H  
ATOM   2026  HB3 ASN A 460       0.982 -15.745 -25.664  1.00  0.00           H  
ATOM   2027 HD21 ASN A 460       3.924 -13.809 -27.073  1.00  0.00           H  
ATOM   2028 HD22 ASN A 460       2.220 -13.800 -27.468  1.00  0.00           H  
ATOM   2029  N   GLY A 461      -0.019 -12.913 -22.373  1.00  0.00           N  
ATOM   2030  CA  GLY A 461      -0.368 -11.586 -21.887  1.00  0.00           C  
ATOM   2031  C   GLY A 461      -1.723 -11.100 -22.370  1.00  0.00           C  
ATOM   2032  O   GLY A 461      -2.182 -10.039 -21.953  1.00  0.00           O  
ATOM   2033  H   GLY A 461      -0.327 -13.714 -21.841  1.00  0.00           H  
ATOM   2034  HA2 GLY A 461       0.392 -10.883 -22.228  1.00  0.00           H  
ATOM   2035  HA3 GLY A 461      -0.378 -11.610 -20.797  1.00  0.00           H  
ATOM   2036  N   HIS A 462      -2.365 -11.838 -23.272  1.00  0.00           N  
ATOM   2037  CA  HIS A 462      -3.655 -11.451 -23.820  1.00  0.00           C  
ATOM   2038  C   HIS A 462      -4.602 -12.677 -23.805  1.00  0.00           C  
ATOM   2039  CB  HIS A 462      -3.494 -10.707 -25.177  1.00  0.00           C  
ATOM   2040  O   HIS A 462      -4.550 -13.428 -22.838  1.00  0.00           O  
ATOM   2041  CG  HIS A 462      -2.886  -9.346 -24.979  1.00  0.00           C  
ATOM   2042  ND1 HIS A 462      -3.406  -8.252 -24.364  1.00  0.00           N  
ATOM   2043  CD2 HIS A 462      -1.563  -9.089 -25.299  1.00  0.00           C  
ATOM   2044  NE2 HIS A 462      -1.336  -7.844 -24.912  1.00  0.00           N  
ATOM   2045  CE1 HIS A 462      -2.419  -7.297 -24.348  1.00  0.00           C  
ATOM   2046  H   HIS A 462      -1.941 -12.699 -23.588  1.00  0.00           H  
ATOM   2047  HA  HIS A 462      -4.144 -10.704 -23.194  1.00  0.00           H  
ATOM   2048  HB2 HIS A 462      -4.474 -10.595 -25.640  1.00  0.00           H  
ATOM   2049  HB3 HIS A 462      -2.848 -11.294 -25.830  1.00  0.00           H  
ATOM   2050  HD2 HIS A 462      -0.862  -9.764 -25.767  1.00  0.00           H  
ATOM   2051  HE2 HIS A 462      -0.393  -7.333 -25.036  1.00  0.00           H  
ATOM   2052  HE1 HIS A 462      -2.496  -6.360 -23.980  1.00  0.00           H  
ATOM   2053  N   GLY A 463      -5.497 -12.827 -24.775  1.00  0.00           N  
ATOM   2054  CA  GLY A 463      -6.507 -13.871 -24.729  1.00  0.00           C  
ATOM   2055  C   GLY A 463      -6.177 -15.166 -25.420  1.00  0.00           C  
ATOM   2056  O   GLY A 463      -5.124 -15.309 -26.036  1.00  0.00           O  
ATOM   2057  H   GLY A 463      -5.475 -12.199 -25.566  1.00  0.00           H  
ATOM   2058  HA2 GLY A 463      -7.413 -13.474 -25.188  1.00  0.00           H  
ATOM   2059  HA3 GLY A 463      -6.700 -14.097 -23.680  1.00  0.00           H  
ATOM   2060  N   LEU A 464      -7.072 -16.133 -25.289  1.00  0.00           N  
ATOM   2061  CA  LEU A 464      -6.931 -17.406 -25.965  1.00  0.00           C  
ATOM   2062  C   LEU A 464      -7.200 -17.194 -27.481  1.00  0.00           C  
ATOM   2063  CB  LEU A 464      -7.891 -18.430 -25.338  1.00  0.00           C  
ATOM   2064  O   LEU A 464      -7.666 -16.111 -27.887  1.00  0.00           O  
ATOM   2065  CG  LEU A 464      -7.720 -18.633 -23.811  1.00  0.00           C  
ATOM   2066  CD1 LEU A 464      -8.712 -19.668 -23.268  1.00  0.00           C  
ATOM   2067  CD2 LEU A 464      -6.296 -19.060 -23.454  1.00  0.00           C  
ATOM   2068  H   LEU A 464      -7.878 -15.978 -24.700  1.00  0.00           H  
ATOM   2069  HA  LEU A 464      -5.921 -17.800 -25.851  1.00  0.00           H  
ATOM   2070  HB2 LEU A 464      -7.729 -19.390 -25.828  1.00  0.00           H  
ATOM   2071  HB3 LEU A 464      -8.912 -18.095 -25.523  1.00  0.00           H  
ATOM   2072  HG  LEU A 464      -7.924 -17.669 -23.345  1.00  0.00           H  
ATOM   2073 HD11 LEU A 464      -9.729 -19.354 -23.502  1.00  0.00           H  
ATOM   2074 HD12 LEU A 464      -8.515 -20.636 -23.729  1.00  0.00           H  
ATOM   2075 HD13 LEU A 464      -8.597 -19.750 -22.187  1.00  0.00           H  
ATOM   2076 HD21 LEU A 464      -6.080 -20.024 -23.914  1.00  0.00           H  
ATOM   2077 HD22 LEU A 464      -5.590 -18.315 -23.822  1.00  0.00           H  
ATOM   2078 HD23 LEU A 464      -6.203 -19.145 -22.371  1.00  0.00           H  
ATOM   2079  N   ASN A 465      -6.849 -18.181 -28.321  1.00  0.00           N  
ATOM   2080  CA  ASN A 465      -7.056 -18.016 -29.761  1.00  0.00           C  
ATOM   2081  C   ASN A 465      -8.554 -17.938 -30.105  1.00  0.00           C  
ATOM   2082  CB  ASN A 465      -6.298 -19.058 -30.574  1.00  0.00           C  
ATOM   2083  O   ASN A 465      -9.405 -18.271 -29.272  1.00  0.00           O  
ATOM   2084  CG  ASN A 465      -6.726 -20.463 -30.319  1.00  0.00           C  
ATOM   2085  ND2 ASN A 465      -5.809 -21.291 -29.879  1.00  0.00           N  
ATOM   2086  OD1 ASN A 465      -7.869 -20.833 -30.544  1.00  0.00           O  
ATOM   2087  H   ASN A 465      -6.444 -19.033 -27.961  1.00  0.00           H  
ATOM   2088  HA  ASN A 465      -6.626 -17.057 -30.052  1.00  0.00           H  
ATOM   2089  HB2 ASN A 465      -5.238 -18.975 -30.333  1.00  0.00           H  
ATOM   2090  HB3 ASN A 465      -6.448 -18.842 -31.632  1.00  0.00           H  
ATOM   2091 HD21 ASN A 465      -4.872 -20.959 -29.701  1.00  0.00           H  
ATOM   2092 HD22 ASN A 465      -6.040 -22.261 -29.718  1.00  0.00           H  
ATOM   2093  N   ALA A 466      -8.877 -17.455 -31.307  1.00  0.00           N  
ATOM   2094  CA  ALA A 466     -10.266 -17.286 -31.715  1.00  0.00           C  
ATOM   2095  C   ALA A 466     -11.090 -18.587 -31.749  1.00  0.00           C  
ATOM   2096  CB  ALA A 466     -10.334 -16.568 -33.060  1.00  0.00           C  
ATOM   2097  O   ALA A 466     -12.304 -18.540 -31.555  1.00  0.00           O  
ATOM   2098  H   ALA A 466      -8.141 -17.200 -31.950  1.00  0.00           H  
ATOM   2099  HA  ALA A 466     -10.730 -16.677 -30.940  1.00  0.00           H  
ATOM   2100  HB1 ALA A 466      -9.807 -15.616 -32.991  1.00  0.00           H  
ATOM   2101  HB2 ALA A 466      -9.867 -17.187 -33.826  1.00  0.00           H  
ATOM   2102  HB3 ALA A 466     -11.376 -16.388 -33.324  1.00  0.00           H  
ATOM   2103  N   THR A 467     -10.440 -19.730 -31.983  1.00  0.00           N  
ATOM   2104  CA  THR A 467     -11.104 -21.022 -32.068  1.00  0.00           C  
ATOM   2105  C   THR A 467     -11.455 -21.547 -30.675  1.00  0.00           C  
ATOM   2106  CB  THR A 467     -10.265 -21.975 -32.937  1.00  0.00           C  
ATOM   2107  O   THR A 467     -12.589 -21.959 -30.457  1.00  0.00           O  
ATOM   2108  CG2 THR A 467     -10.692 -23.436 -32.808  1.00  0.00           C  
ATOM   2109  OG1 THR A 467     -10.439 -21.565 -34.298  1.00  0.00           O  
ATOM   2110  H   THR A 467      -9.438 -19.696 -32.107  1.00  0.00           H  
ATOM   2111  HA  THR A 467     -12.066 -20.929 -32.572  1.00  0.00           H  
ATOM   2112  HB  THR A 467      -9.228 -21.919 -32.607  1.00  0.00           H  
ATOM   2113 HG21 THR A 467     -10.599 -23.751 -31.769  1.00  0.00           H  
ATOM   2114 HG22 THR A 467     -11.728 -23.541 -33.129  1.00  0.00           H  
ATOM   2115 HG23 THR A 467     -10.053 -24.058 -33.435  1.00  0.00           H  
ATOM   2116  HG1 THR A 467     -10.141 -20.655 -34.367  1.00  0.00           H  
ATOM   2117  N   ALA A 468     -10.515 -21.477 -29.725  1.00  0.00           N  
ATOM   2118  CA  ALA A 468     -10.759 -21.887 -28.340  1.00  0.00           C  
ATOM   2119  C   ALA A 468     -11.859 -21.007 -27.725  1.00  0.00           C  
ATOM   2120  CB  ALA A 468      -9.481 -21.803 -27.520  1.00  0.00           C  
ATOM   2121  O   ALA A 468     -12.820 -21.547 -27.200  1.00  0.00           O  
ATOM   2122  H   ALA A 468      -9.600 -21.127 -29.973  1.00  0.00           H  
ATOM   2123  HA  ALA A 468     -11.092 -22.925 -28.333  1.00  0.00           H  
ATOM   2124  HB1 ALA A 468      -8.722 -22.447 -27.964  1.00  0.00           H  
ATOM   2125  HB2 ALA A 468      -9.123 -20.773 -27.509  1.00  0.00           H  
ATOM   2126  HB3 ALA A 468      -9.682 -22.129 -26.499  1.00  0.00           H  
ATOM   2127  N   VAL A 469     -11.805 -19.684 -27.916  1.00  0.00           N  
ATOM   2128  CA  VAL A 469     -12.838 -18.774 -27.406  1.00  0.00           C  
ATOM   2129  C   VAL A 469     -14.233 -19.154 -27.917  1.00  0.00           C  
ATOM   2130  CB  VAL A 469     -12.476 -17.284 -27.685  1.00  0.00           C  
ATOM   2131  O   VAL A 469     -15.165 -19.243 -27.131  1.00  0.00           O  
ATOM   2132  CG1 VAL A 469     -13.665 -16.345 -27.464  1.00  0.00           C  
ATOM   2133  CG2 VAL A 469     -11.277 -16.851 -26.840  1.00  0.00           C  
ATOM   2134  H   VAL A 469     -11.026 -19.297 -28.429  1.00  0.00           H  
ATOM   2135  HA  VAL A 469     -12.871 -18.885 -26.322  1.00  0.00           H  
ATOM   2136  HB  VAL A 469     -12.206 -17.212 -28.738  1.00  0.00           H  
ATOM   2137 HG11 VAL A 469     -14.496 -16.656 -28.097  1.00  0.00           H  
ATOM   2138 HG12 VAL A 469     -13.970 -16.385 -26.418  1.00  0.00           H  
ATOM   2139 HG13 VAL A 469     -13.375 -15.326 -27.719  1.00  0.00           H  
ATOM   2140 HG21 VAL A 469     -11.534 -16.918 -25.783  1.00  0.00           H  
ATOM   2141 HG22 VAL A 469     -10.430 -17.504 -27.050  1.00  0.00           H  
ATOM   2142 HG23 VAL A 469     -11.012 -15.822 -27.085  1.00  0.00           H  
ATOM   2143  N   HIS A 470     -14.352 -19.456 -29.215  1.00  0.00           N  
ATOM   2144  CA  HIS A 470     -15.610 -19.854 -29.839  1.00  0.00           C  
ATOM   2145  C   HIS A 470     -16.113 -21.181 -29.283  1.00  0.00           C  
ATOM   2146  CB  HIS A 470     -15.442 -19.937 -31.364  1.00  0.00           C  
ATOM   2147  O   HIS A 470     -17.295 -21.311 -28.992  1.00  0.00           O  
ATOM   2148  CG  HIS A 470     -16.697 -20.296 -32.093  1.00  0.00           C  
ATOM   2149  CD2 HIS A 470     -17.596 -19.495 -32.707  1.00  0.00           C  
ATOM   2150  ND1 HIS A 470     -17.091 -21.611 -32.248  1.00  0.00           N  
ATOM   2151  CE1 HIS A 470     -18.223 -21.571 -32.931  1.00  0.00           C  
ATOM   2152  NE2 HIS A 470     -18.561 -20.323 -33.244  1.00  0.00           N  
ATOM   2153  H   HIS A 470     -13.526 -19.406 -29.795  1.00  0.00           H  
ATOM   2154  HA  HIS A 470     -16.357 -19.095 -29.606  1.00  0.00           H  
ATOM   2155  HB2 HIS A 470     -14.688 -20.693 -31.586  1.00  0.00           H  
ATOM   2156  HB3 HIS A 470     -15.101 -18.967 -31.725  1.00  0.00           H  
ATOM   2157  HD2 HIS A 470     -17.565 -18.417 -32.766  1.00  0.00           H  
ATOM   2158  HE2 HIS A 470     -19.371 -20.036 -33.775  1.00  0.00           H  
ATOM   2159  HE1 HIS A 470     -18.801 -22.443 -33.201  1.00  0.00           H  
ATOM   2160  N   CYS A 471     -15.211 -22.157 -29.145  1.00  0.00           N  
ATOM   2161  CA  CYS A 471     -15.516 -23.470 -28.610  1.00  0.00           C  
ATOM   2162  C   CYS A 471     -16.011 -23.355 -27.167  1.00  0.00           C  
ATOM   2163  CB  CYS A 471     -14.289 -24.378 -28.707  1.00  0.00           C  
ATOM   2164  O   CYS A 471     -17.070 -23.874 -26.842  1.00  0.00           O  
ATOM   2165  SG  CYS A 471     -14.506 -26.005 -27.934  1.00  0.00           S  
ATOM   2166  H   CYS A 471     -14.260 -21.969 -29.430  1.00  0.00           H  
ATOM   2167  HA  CYS A 471     -16.314 -23.918 -29.202  1.00  0.00           H  
ATOM   2168  HB2 CYS A 471     -13.453 -23.876 -28.219  1.00  0.00           H  
ATOM   2169  HB3 CYS A 471     -14.057 -24.528 -29.761  1.00  0.00           H  
ATOM   2170  HG  CYS A 471     -14.791 -25.848 -26.638  1.00  0.00           H  
ATOM   2171  N   TYR A 472     -15.251 -22.667 -26.309  1.00  0.00           N  
ATOM   2172  CA  TYR A 472     -15.583 -22.535 -24.901  1.00  0.00           C  
ATOM   2173  C   TYR A 472     -16.811 -21.675 -24.656  1.00  0.00           C  
ATOM   2174  CB  TYR A 472     -14.377 -22.029 -24.087  1.00  0.00           C  
ATOM   2175  O   TYR A 472     -17.540 -21.941 -23.711  1.00  0.00           O  
ATOM   2176  CG  TYR A 472     -13.119 -22.864 -24.220  1.00  0.00           C  
ATOM   2177  CD1 TYR A 472     -13.180 -24.200 -24.593  1.00  0.00           C  
ATOM   2178  CD2 TYR A 472     -11.869 -22.310 -23.995  1.00  0.00           C  
ATOM   2179  CE1 TYR A 472     -12.026 -24.951 -24.779  1.00  0.00           C  
ATOM   2180  CE2 TYR A 472     -10.707 -23.062 -24.143  1.00  0.00           C  
ATOM   2181  OH  TYR A 472      -9.646 -25.136 -24.676  1.00  0.00           O  
ATOM   2182  CZ  TYR A 472     -10.788 -24.380 -24.545  1.00  0.00           C  
ATOM   2183  H   TYR A 472     -14.413 -22.221 -26.653  1.00  0.00           H  
ATOM   2184  HA  TYR A 472     -15.836 -23.536 -24.553  1.00  0.00           H  
ATOM   2185  HB2 TYR A 472     -14.662 -22.012 -23.035  1.00  0.00           H  
ATOM   2186  HB3 TYR A 472     -14.147 -21.016 -24.417  1.00  0.00           H  
ATOM   2187  HD1 TYR A 472     -14.144 -24.665 -24.741  1.00  0.00           H  
ATOM   2188  HD2 TYR A 472     -11.795 -21.274 -23.699  1.00  0.00           H  
ATOM   2189  HE1 TYR A 472     -12.095 -25.978 -25.105  1.00  0.00           H  
ATOM   2190  HE2 TYR A 472      -9.744 -22.615 -23.944  1.00  0.00           H  
ATOM   2191  HH  TYR A 472      -9.789 -26.042 -24.960  1.00  0.00           H  
ATOM   2192  N   THR A 473     -17.063 -20.665 -25.494  1.00  0.00           N  
ATOM   2193  CA  THR A 473     -18.239 -19.809 -25.324  1.00  0.00           C  
ATOM   2194  C   THR A 473     -19.510 -20.629 -25.500  1.00  0.00           C  
ATOM   2195  CB  THR A 473     -18.177 -18.608 -26.265  1.00  0.00           C  
ATOM   2196  O   THR A 473     -20.387 -20.595 -24.636  1.00  0.00           O  
ATOM   2197  CG2 THR A 473     -19.418 -17.749 -26.195  1.00  0.00           C  
ATOM   2198  OG1 THR A 473     -17.012 -17.836 -25.948  1.00  0.00           O  
ATOM   2199  H   THR A 473     -16.429 -20.488 -26.260  1.00  0.00           H  
ATOM   2200  HA  THR A 473     -18.250 -19.407 -24.311  1.00  0.00           H  
ATOM   2201  HB  THR A 473     -18.120 -18.979 -27.288  1.00  0.00           H  
ATOM   2202 HG21 THR A 473     -20.292 -18.352 -26.442  1.00  0.00           H  
ATOM   2203 HG22 THR A 473     -19.526 -17.348 -25.187  1.00  0.00           H  
ATOM   2204 HG23 THR A 473     -19.332 -16.927 -26.906  1.00  0.00           H  
ATOM   2205  HG1 THR A 473     -16.248 -18.409 -26.047  1.00  0.00           H  
ATOM   2206  N   LYS A 474     -19.545 -21.447 -26.565  1.00  0.00           N  
ATOM   2207  CA  LYS A 474     -20.642 -22.349 -26.889  1.00  0.00           C  
ATOM   2208  C   LYS A 474     -20.871 -23.375 -25.779  1.00  0.00           C  
ATOM   2209  CB  LYS A 474     -20.356 -23.080 -28.221  1.00  0.00           C  
ATOM   2210  O   LYS A 474     -22.004 -23.568 -25.347  1.00  0.00           O  
ATOM   2211  CG  LYS A 474     -21.550 -23.908 -28.716  1.00  0.00           C  
ATOM   2212  CD  LYS A 474     -21.187 -24.828 -29.867  1.00  0.00           C  
ATOM   2213  CE  LYS A 474     -20.978 -24.067 -31.159  1.00  0.00           C  
ATOM   2214  NZ  LYS A 474     -20.455 -24.943 -32.256  1.00  0.00           N1+
ATOM   2215  H   LYS A 474     -18.750 -21.436 -27.188  1.00  0.00           H  
ATOM   2216  HA  LYS A 474     -21.546 -21.748 -26.989  1.00  0.00           H  
ATOM   2217  HB2 LYS A 474     -19.506 -23.747 -28.076  1.00  0.00           H  
ATOM   2218  HB3 LYS A 474     -20.110 -22.337 -28.980  1.00  0.00           H  
ATOM   2219  HG2 LYS A 474     -22.333 -23.227 -29.048  1.00  0.00           H  
ATOM   2220  HG3 LYS A 474     -21.921 -24.514 -27.889  1.00  0.00           H  
ATOM   2221  HD2 LYS A 474     -21.993 -25.548 -30.009  1.00  0.00           H  
ATOM   2222  HD3 LYS A 474     -20.267 -25.357 -29.618  1.00  0.00           H  
ATOM   2223  HE2 LYS A 474     -20.263 -23.264 -30.981  1.00  0.00           H  
ATOM   2224  HE3 LYS A 474     -21.931 -23.642 -31.474  1.00  0.00           H  
ATOM   2225  HZ1 LYS A 474     -19.571 -25.343 -31.975  1.00  0.00           H  
ATOM   2226  HZ2 LYS A 474     -21.116 -25.684 -32.439  1.00  0.00           H  
ATOM   2227  HZ3 LYS A 474     -20.325 -24.393 -33.093  1.00  0.00           H  
ATOM   2228  N   GLN A 475     -19.802 -24.027 -25.318  1.00  0.00           N  
ATOM   2229  CA  GLN A 475     -19.880 -25.034 -24.269  1.00  0.00           C  
ATOM   2230  C   GLN A 475     -20.319 -24.441 -22.931  1.00  0.00           C  
ATOM   2231  CB  GLN A 475     -18.534 -25.734 -24.123  1.00  0.00           C  
ATOM   2232  O   GLN A 475     -21.036 -25.097 -22.181  1.00  0.00           O  
ATOM   2233  CG  GLN A 475     -18.195 -26.591 -25.326  1.00  0.00           C  
ATOM   2234  CD  GLN A 475     -16.902 -27.366 -25.166  1.00  0.00           C  
ATOM   2235  NE2 GLN A 475     -16.631 -28.241 -26.102  1.00  0.00           N  
ATOM   2236  OE1 GLN A 475     -16.132 -27.181 -24.225  1.00  0.00           O  
ATOM   2237  H   GLN A 475     -18.898 -23.812 -25.714  1.00  0.00           H  
ATOM   2238  HA  GLN A 475     -20.639 -25.759 -24.563  1.00  0.00           H  
ATOM   2239  HB2 GLN A 475     -18.564 -26.369 -23.238  1.00  0.00           H  
ATOM   2240  HB3 GLN A 475     -17.758 -24.978 -24.002  1.00  0.00           H  
ATOM   2241  HG2 GLN A 475     -18.104 -25.943 -26.198  1.00  0.00           H  
ATOM   2242  HG3 GLN A 475     -19.007 -27.301 -25.484  1.00  0.00           H  
ATOM   2243 HE21 GLN A 475     -15.777 -28.778 -26.059  1.00  0.00           H  
ATOM   2244 HE22 GLN A 475     -17.276 -28.379 -26.867  1.00  0.00           H  
ATOM   2245  N   LEU A 476     -19.920 -23.202 -22.645  1.00  0.00           N  
ATOM   2246  CA  LEU A 476     -20.313 -22.496 -21.427  1.00  0.00           C  
ATOM   2247  C   LEU A 476     -21.803 -22.188 -21.457  1.00  0.00           C  
ATOM   2248  CB  LEU A 476     -19.522 -21.190 -21.298  1.00  0.00           C  
ATOM   2249  O   LEU A 476     -22.468 -22.318 -20.430  1.00  0.00           O  
ATOM   2250  CG  LEU A 476     -19.739 -20.373 -20.017  1.00  0.00           C  
ATOM   2251  CD1 LEU A 476     -19.481 -21.237 -18.756  1.00  0.00           C  
ATOM   2252  CD2 LEU A 476     -18.850 -19.109 -20.017  1.00  0.00           C  
ATOM   2253  H   LEU A 476     -19.317 -22.728 -23.302  1.00  0.00           H  
ATOM   2254  HA  LEU A 476     -20.097 -23.133 -20.570  1.00  0.00           H  
ATOM   2255  HB2 LEU A 476     -19.792 -20.556 -22.143  1.00  0.00           H  
ATOM   2256  HB3 LEU A 476     -18.462 -21.439 -21.355  1.00  0.00           H  
ATOM   2257  HG  LEU A 476     -20.781 -20.053 -19.992  1.00  0.00           H  
ATOM   2258 HD11 LEU A 476     -20.144 -22.102 -18.766  1.00  0.00           H  
ATOM   2259 HD12 LEU A 476     -18.444 -21.574 -18.752  1.00  0.00           H  
ATOM   2260 HD13 LEU A 476     -19.673 -20.643 -17.863  1.00  0.00           H  
ATOM   2261 HD21 LEU A 476     -17.801 -19.403 -20.042  1.00  0.00           H  
ATOM   2262 HD22 LEU A 476     -19.079 -18.504 -20.894  1.00  0.00           H  
ATOM   2263 HD23 LEU A 476     -19.044 -18.529 -19.115  1.00  0.00           H  
ATOM   2264  N   PHE A 477     -22.335 -21.787 -22.627  1.00  0.00           N  
ATOM   2265  CA  PHE A 477     -23.753 -21.477 -22.723  1.00  0.00           C  
ATOM   2266  C   PHE A 477     -24.620 -22.770 -22.704  1.00  0.00           C  
ATOM   2267  CB  PHE A 477     -24.062 -20.526 -23.896  1.00  0.00           C  
ATOM   2268  O   PHE A 477     -25.766 -22.722 -22.253  1.00  0.00           O  
ATOM   2269  CG  PHE A 477     -23.817 -19.086 -23.504  1.00  0.00           C  
ATOM   2270  CD1 PHE A 477     -24.659 -18.441 -22.611  1.00  0.00           C  
ATOM   2271  CD2 PHE A 477     -22.709 -18.401 -23.971  1.00  0.00           C  
ATOM   2272  CE1 PHE A 477     -24.410 -17.133 -22.211  1.00  0.00           C  
ATOM   2273  CE2 PHE A 477     -22.460 -17.084 -23.575  1.00  0.00           C  
ATOM   2274  CZ  PHE A 477     -23.314 -16.455 -22.703  1.00  0.00           C  
ATOM   2275  H   PHE A 477     -21.746 -21.701 -23.443  1.00  0.00           H  
ATOM   2276  HA  PHE A 477     -24.037 -20.919 -21.831  1.00  0.00           H  
ATOM   2277  HB2 PHE A 477     -25.106 -20.644 -24.185  1.00  0.00           H  
ATOM   2278  HB3 PHE A 477     -23.420 -20.780 -24.740  1.00  0.00           H  
ATOM   2279  HD1 PHE A 477     -25.521 -18.962 -22.221  1.00  0.00           H  
ATOM   2280  HD2 PHE A 477     -22.027 -18.891 -24.651  1.00  0.00           H  
ATOM   2281  HE1 PHE A 477     -25.076 -16.647 -21.514  1.00  0.00           H  
ATOM   2282  HE2 PHE A 477     -21.595 -16.561 -23.955  1.00  0.00           H  
ATOM   2283  HZ  PHE A 477     -23.128 -15.434 -22.404  1.00  0.00           H  
ATOM   2284  N   ILE A 478     -24.050 -23.924 -23.088  1.00  0.00           N  
ATOM   2285  CA  ILE A 478     -24.729 -25.223 -22.992  1.00  0.00           C  
ATOM   2286  C   ILE A 478     -24.889 -25.558 -21.497  1.00  0.00           C  
ATOM   2287  CB  ILE A 478     -23.927 -26.320 -23.748  1.00  0.00           C  
ATOM   2288  O   ILE A 478     -25.962 -25.968 -21.072  1.00  0.00           O  
ATOM   2289  CG1 ILE A 478     -24.098 -26.201 -25.271  1.00  0.00           C  
ATOM   2290  CG2 ILE A 478     -24.265 -27.745 -23.259  1.00  0.00           C  
ATOM   2291  CD1 ILE A 478     -23.115 -27.140 -26.041  1.00  0.00           C  
ATOM   2292  H   ILE A 478     -23.111 -23.897 -23.460  1.00  0.00           H  
ATOM   2293  HA  ILE A 478     -25.711 -25.180 -23.463  1.00  0.00           H  
ATOM   2294  HB  ILE A 478     -22.877 -26.146 -23.515  1.00  0.00           H  
ATOM   2295 HG12 ILE A 478     -23.906 -25.170 -25.568  1.00  0.00           H  
ATOM   2296 HG13 ILE A 478     -25.121 -26.470 -25.533  1.00  0.00           H  
ATOM   2297 HG21 ILE A 478     -24.092 -27.811 -22.185  1.00  0.00           H  
ATOM   2298 HG22 ILE A 478     -25.311 -27.964 -23.473  1.00  0.00           H  
ATOM   2299 HG23 ILE A 478     -23.630 -28.466 -23.774  1.00  0.00           H  
ATOM   2300 HD11 ILE A 478     -22.088 -26.879 -25.786  1.00  0.00           H  
ATOM   2301 HD12 ILE A 478     -23.307 -28.176 -25.760  1.00  0.00           H  
ATOM   2302 HD13 ILE A 478     -23.264 -27.021 -27.114  1.00  0.00           H  
ATOM   2303  N   ALA A 479     -23.830 -25.345 -20.704  1.00  0.00           N  
ATOM   2304  CA  ALA A 479     -23.865 -25.557 -19.259  1.00  0.00           C  
ATOM   2305  C   ALA A 479     -24.902 -24.630 -18.592  1.00  0.00           C  
ATOM   2306  CB  ALA A 479     -22.484 -25.321 -18.652  1.00  0.00           C  
ATOM   2307  O   ALA A 479     -25.613 -25.086 -17.701  1.00  0.00           O  
ATOM   2308  H   ALA A 479     -22.969 -25.024 -21.124  1.00  0.00           H  
ATOM   2309  HA  ALA A 479     -24.159 -26.591 -19.076  1.00  0.00           H  
ATOM   2310  HB1 ALA A 479     -21.764 -25.996 -19.114  1.00  0.00           H  
ATOM   2311  HB2 ALA A 479     -22.181 -24.289 -18.829  1.00  0.00           H  
ATOM   2312  HB3 ALA A 479     -22.522 -25.509 -17.579  1.00  0.00           H  
ATOM   2313  N   LEU A 480     -25.009 -23.356 -19.029  1.00  0.00           N  
ATOM   2314  CA  LEU A 480     -25.966 -22.418 -18.437  1.00  0.00           C  
ATOM   2315  C   LEU A 480     -27.391 -22.846 -18.740  1.00  0.00           C  
ATOM   2316  CB  LEU A 480     -25.772 -20.962 -18.934  1.00  0.00           C  
ATOM   2317  O   LEU A 480     -28.259 -22.745 -17.880  1.00  0.00           O  
ATOM   2318  CG  LEU A 480     -24.488 -20.184 -18.677  1.00  0.00           C  
ATOM   2319  CD1 LEU A 480     -24.781 -18.708 -18.615  1.00  0.00           C  
ATOM   2320  CD2 LEU A 480     -23.783 -20.612 -17.430  1.00  0.00           C  
ATOM   2321  H   LEU A 480     -24.414 -23.042 -19.783  1.00  0.00           H  
ATOM   2322  HA  LEU A 480     -25.780 -22.438 -17.363  1.00  0.00           H  
ATOM   2323  HB2 LEU A 480     -26.577 -20.378 -18.488  1.00  0.00           H  
ATOM   2324  HB3 LEU A 480     -25.900 -20.990 -20.016  1.00  0.00           H  
ATOM   2325  HG  LEU A 480     -23.820 -20.400 -19.511  1.00  0.00           H  
ATOM   2326 HD11 LEU A 480     -25.256 -18.393 -19.544  1.00  0.00           H  
ATOM   2327 HD12 LEU A 480     -25.449 -18.505 -17.778  1.00  0.00           H  
ATOM   2328 HD13 LEU A 480     -23.850 -18.158 -18.478  1.00  0.00           H  
ATOM   2329 HD21 LEU A 480     -24.418 -20.413 -16.567  1.00  0.00           H  
ATOM   2330 HD22 LEU A 480     -23.566 -21.679 -17.483  1.00  0.00           H  
ATOM   2331 HD23 LEU A 480     -22.851 -20.056 -17.331  1.00  0.00           H  
ATOM   2332  N   ARG A 481     -27.634 -23.290 -19.977  1.00  0.00           N  
ATOM   2333  CA  ARG A 481     -28.924 -23.788 -20.416  1.00  0.00           C  
ATOM   2334  C   ARG A 481     -29.291 -25.035 -19.602  1.00  0.00           C  
ATOM   2335  CB  ARG A 481     -28.883 -24.106 -21.915  1.00  0.00           C  
ATOM   2336  O   ARG A 481     -30.431 -25.166 -19.171  1.00  0.00           O  
ATOM   2337  CG  ARG A 481     -30.160 -24.775 -22.403  1.00  0.00           C  
ATOM   2338  CD  ARG A 481     -30.276 -24.768 -23.901  1.00  0.00           C  
ATOM   2339  NE  ARG A 481     -29.428 -25.777 -24.526  1.00  0.00           N  
ATOM   2340  NH1 ARG A 481     -29.919 -25.107 -26.683  1.00  0.00           N  
ATOM   2341  NH2 ARG A 481     -28.489 -26.870 -26.328  1.00  0.00           N1+
ATOM   2342  CZ  ARG A 481     -29.284 -25.922 -25.842  1.00  0.00           C  
ATOM   2343  H   ARG A 481     -26.876 -23.278 -20.644  1.00  0.00           H  
ATOM   2344  HA  ARG A 481     -29.686 -23.026 -20.253  1.00  0.00           H  
ATOM   2345  HB2 ARG A 481     -28.043 -24.773 -22.108  1.00  0.00           H  
ATOM   2346  HB3 ARG A 481     -28.743 -23.176 -22.466  1.00  0.00           H  
ATOM   2347  HG2 ARG A 481     -31.015 -24.245 -21.984  1.00  0.00           H  
ATOM   2348  HG3 ARG A 481     -30.168 -25.808 -22.056  1.00  0.00           H  
ATOM   2349  HD2 ARG A 481     -29.983 -23.785 -24.271  1.00  0.00           H  
ATOM   2350  HD3 ARG A 481     -31.313 -24.964 -24.173  1.00  0.00           H  
ATOM   2351  HE  ARG A 481     -28.918 -26.406 -23.922  1.00  0.00           H  
ATOM   2352 HH11 ARG A 481     -30.525 -24.383 -26.324  1.00  0.00           H  
ATOM   2353 HH12 ARG A 481     -29.794 -25.213 -27.680  1.00  0.00           H  
ATOM   2354 HH21 ARG A 481     -28.371 -26.967 -27.326  1.00  0.00           H  
ATOM   2355 HH22 ARG A 481     -28.003 -27.493 -25.699  1.00  0.00           H  
ATOM   2356  N   HIS A 482     -28.329 -25.927 -19.371  1.00  0.00           N  
ATOM   2357  CA  HIS A 482     -28.549 -27.128 -18.575  1.00  0.00           C  
ATOM   2358  C   HIS A 482     -28.840 -26.762 -17.115  1.00  0.00           C  
ATOM   2359  CB  HIS A 482     -27.339 -28.075 -18.673  1.00  0.00           C  
ATOM   2360  O   HIS A 482     -29.804 -27.265 -16.549  1.00  0.00           O  
ATOM   2361  CG  HIS A 482     -27.461 -29.290 -17.807  1.00  0.00           C  
ATOM   2362  ND1 HIS A 482     -28.410 -30.256 -17.801  1.00  0.00           N  
ATOM   2363  CD2 HIS A 482     -26.547 -29.552 -16.797  1.00  0.00           C  
ATOM   2364  NE2 HIS A 482     -26.943 -30.686 -16.240  1.00  0.00           N  
ATOM   2365  CE1 HIS A 482     -28.062 -31.148 -16.808  1.00  0.00           C  
ATOM   2366  H   HIS A 482     -27.412 -25.765 -19.762  1.00  0.00           H  
ATOM   2367  HA  HIS A 482     -29.419 -27.649 -18.974  1.00  0.00           H  
ATOM   2368  HB2 HIS A 482     -26.446 -27.526 -18.374  1.00  0.00           H  
ATOM   2369  HB3 HIS A 482     -27.237 -28.398 -19.709  1.00  0.00           H  
ATOM   2370  HD2 HIS A 482     -25.690 -28.955 -16.522  1.00  0.00           H  
ATOM   2371  HE2 HIS A 482     -26.427 -31.177 -15.428  1.00  0.00           H  
ATOM   2372  HE1 HIS A 482     -28.559 -31.991 -16.557  1.00  0.00           H  
ATOM   2373  N   MET A 483     -28.056 -25.848 -16.527  1.00  0.00           N  
ATOM   2374  CA  MET A 483     -28.278 -25.422 -15.148  1.00  0.00           C  
ATOM   2375  C   MET A 483     -29.647 -24.781 -14.975  1.00  0.00           C  
ATOM   2376  CB  MET A 483     -27.165 -24.485 -14.665  1.00  0.00           C  
ATOM   2377  O   MET A 483     -30.321 -25.052 -13.987  1.00  0.00           O  
ATOM   2378  CG  MET A 483     -25.867 -25.209 -14.356  1.00  0.00           C  
ATOM   2379  SD  MET A 483     -24.618 -24.164 -13.542  1.00  0.00           S  
ATOM   2380  CE  MET A 483     -24.228 -23.040 -14.848  1.00  0.00           C  
ATOM   2381  H   MET A 483     -27.293 -25.444 -17.051  1.00  0.00           H  
ATOM   2382  HA  MET A 483     -28.252 -26.316 -14.526  1.00  0.00           H  
ATOM   2383  HB2 MET A 483     -27.505 -23.981 -13.760  1.00  0.00           H  
ATOM   2384  HB3 MET A 483     -26.973 -23.746 -15.442  1.00  0.00           H  
ATOM   2385  HG2 MET A 483     -25.448 -25.579 -15.292  1.00  0.00           H  
ATOM   2386  HG3 MET A 483     -26.091 -26.051 -13.701  1.00  0.00           H  
ATOM   2387  HE1 MET A 483     -23.843 -23.596 -15.703  1.00  0.00           H  
ATOM   2388  HE2 MET A 483     -25.127 -22.498 -15.142  1.00  0.00           H  
ATOM   2389  HE3 MET A 483     -23.473 -22.332 -14.505  1.00  0.00           H  
ATOM   2390  N   ARG A 484     -30.080 -23.976 -15.954  1.00  0.00           N  
ATOM   2391  CA  ARG A 484     -31.371 -23.303 -15.925  1.00  0.00           C  
ATOM   2392  C   ARG A 484     -32.512 -24.313 -15.997  1.00  0.00           C  
ATOM   2393  CB  ARG A 484     -31.462 -22.289 -17.063  1.00  0.00           C  
ATOM   2394  O   ARG A 484     -33.453 -24.205 -15.225  1.00  0.00           O  
ATOM   2395  CG  ARG A 484     -32.695 -21.420 -17.011  1.00  0.00           C  
ATOM   2396  CD  ARG A 484     -32.631 -20.327 -18.069  1.00  0.00           C  
ATOM   2397  NE  ARG A 484     -31.457 -19.480 -17.866  1.00  0.00           N  
ATOM   2398  NH1 ARG A 484     -30.362 -17.492 -17.491  1.00  0.00           N  
ATOM   2399  NH2 ARG A 484     -32.641 -17.509 -17.742  1.00  0.00           N1+
ATOM   2400  CZ  ARG A 484     -31.488 -18.166 -17.690  1.00  0.00           C  
ATOM   2401  H   ARG A 484     -29.480 -23.828 -16.753  1.00  0.00           H  
ATOM   2402  HA  ARG A 484     -31.463 -22.768 -14.980  1.00  0.00           H  
ATOM   2403  HB2 ARG A 484     -31.465 -22.833 -18.008  1.00  0.00           H  
ATOM   2404  HB3 ARG A 484     -30.585 -21.643 -17.018  1.00  0.00           H  
ATOM   2405  HG2 ARG A 484     -32.767 -20.960 -16.026  1.00  0.00           H  
ATOM   2406  HG3 ARG A 484     -33.575 -22.038 -17.188  1.00  0.00           H  
ATOM   2407  HD2 ARG A 484     -33.530 -19.714 -18.005  1.00  0.00           H  
ATOM   2408  HD3 ARG A 484     -32.574 -20.787 -19.056  1.00  0.00           H  
ATOM   2409  HE  ARG A 484     -30.553 -19.930 -17.859  1.00  0.00           H  
ATOM   2410 HH11 ARG A 484     -29.480 -17.983 -17.450  1.00  0.00           H  
ATOM   2411 HH12 ARG A 484     -30.387 -16.488 -17.381  1.00  0.00           H  
ATOM   2412 HH21 ARG A 484     -32.656 -16.505 -17.631  1.00  0.00           H  
ATOM   2413 HH22 ARG A 484     -33.503 -18.013 -17.893  1.00  0.00           H  
ATOM   2414  N   LYS A 485     -32.398 -25.339 -16.845  1.00  0.00           N  
ATOM   2415  CA  LYS A 485     -33.409 -26.401 -16.923  1.00  0.00           C  
ATOM   2416  C   LYS A 485     -33.522 -27.183 -15.598  1.00  0.00           C  
ATOM   2417  CB  LYS A 485     -33.155 -27.331 -18.125  1.00  0.00           C  
ATOM   2418  O   LYS A 485     -34.603 -27.659 -15.266  1.00  0.00           O  
ATOM   2419  CG  LYS A 485     -33.489 -26.668 -19.460  1.00  0.00           C  
ATOM   2420  CD  LYS A 485     -32.977 -27.488 -20.647  1.00  0.00           C  
ATOM   2421  CE  LYS A 485     -33.917 -27.498 -21.832  1.00  0.00           C  
ATOM   2422  NZ  LYS A 485     -35.135 -28.313 -21.558  1.00  0.00           N1+
ATOM   2423  H   LYS A 485     -31.591 -25.386 -17.451  1.00  0.00           H  
ATOM   2424  HA  LYS A 485     -34.374 -25.922 -17.086  1.00  0.00           H  
ATOM   2425  HB2 LYS A 485     -33.772 -28.222 -18.014  1.00  0.00           H  
ATOM   2426  HB3 LYS A 485     -32.103 -27.616 -18.130  1.00  0.00           H  
ATOM   2427  HG2 LYS A 485     -33.028 -25.681 -19.488  1.00  0.00           H  
ATOM   2428  HG3 LYS A 485     -34.571 -26.566 -19.542  1.00  0.00           H  
ATOM   2429  HD2 LYS A 485     -32.830 -28.516 -20.316  1.00  0.00           H  
ATOM   2430  HD3 LYS A 485     -32.023 -27.069 -20.968  1.00  0.00           H  
ATOM   2431  HE2 LYS A 485     -33.397 -27.918 -22.693  1.00  0.00           H  
ATOM   2432  HE3 LYS A 485     -34.219 -26.474 -22.053  1.00  0.00           H  
ATOM   2433  HZ1 LYS A 485     -34.864 -29.264 -21.352  1.00  0.00           H  
ATOM   2434  HZ2 LYS A 485     -35.629 -27.925 -20.767  1.00  0.00           H  
ATOM   2435  HZ3 LYS A 485     -35.737 -28.302 -22.369  1.00  0.00           H  
ATOM   2436  N   CYS A 486     -32.425 -27.272 -14.829  1.00  0.00           N  
ATOM   2437  CA  CYS A 486     -32.395 -27.886 -13.496  1.00  0.00           C  
ATOM   2438  C   CYS A 486     -32.776 -26.902 -12.373  1.00  0.00           C  
ATOM   2439  CB  CYS A 486     -31.034 -28.517 -13.230  1.00  0.00           C  
ATOM   2440  O   CYS A 486     -32.645 -27.243 -11.197  1.00  0.00           O  
ATOM   2441  SG  CYS A 486     -30.599 -29.834 -14.390  1.00  0.00           S  
ATOM   2442  H   CYS A 486     -31.563 -26.891 -15.192  1.00  0.00           H  
ATOM   2443  HA  CYS A 486     -33.155 -28.667 -13.490  1.00  0.00           H  
ATOM   2444  HB2 CYS A 486     -31.040 -28.934 -12.223  1.00  0.00           H  
ATOM   2445  HB3 CYS A 486     -30.275 -27.737 -13.296  1.00  0.00           H  
ATOM   2446  HG  CYS A 486     -30.558 -29.339 -15.630  1.00  0.00           H  
ATOM   2447  N   ARG A 487     -33.230 -25.684 -12.742  1.00  0.00           N  
ATOM   2448  CA  ARG A 487     -33.629 -24.565 -11.888  1.00  0.00           C  
ATOM   2449  C   ARG A 487     -32.521 -24.144 -10.925  1.00  0.00           C  
ATOM   2450  CB  ARG A 487     -34.956 -24.842 -11.158  1.00  0.00           C  
ATOM   2451  O   ARG A 487     -32.804 -23.812  -9.790  1.00  0.00           O  
ATOM   2452  CG  ARG A 487     -36.122 -25.217 -12.086  1.00  0.00           C  
ATOM   2453  CD  ARG A 487     -37.504 -24.698 -11.631  1.00  0.00           C  
ATOM   2454  NE  ARG A 487     -37.616 -24.517 -10.178  1.00  0.00           N  
ATOM   2455  NH1 ARG A 487     -38.413 -22.355 -10.319  1.00  0.00           N  
ATOM   2456  NH2 ARG A 487     -38.049 -23.306  -8.261  1.00  0.00           N1+
ATOM   2457  CZ  ARG A 487     -38.022 -23.394  -9.588  1.00  0.00           C  
ATOM   2458  H   ARG A 487     -33.303 -25.525 -13.737  1.00  0.00           H  
ATOM   2459  HA  ARG A 487     -33.802 -23.716 -12.549  1.00  0.00           H  
ATOM   2460  HB2 ARG A 487     -35.235 -23.945 -10.605  1.00  0.00           H  
ATOM   2461  HB3 ARG A 487     -34.797 -25.664 -10.461  1.00  0.00           H  
ATOM   2462  HG2 ARG A 487     -36.171 -26.304 -12.147  1.00  0.00           H  
ATOM   2463  HG3 ARG A 487     -35.914 -24.807 -13.074  1.00  0.00           H  
ATOM   2464  HD2 ARG A 487     -38.262 -25.414 -11.948  1.00  0.00           H  
ATOM   2465  HD3 ARG A 487     -37.687 -23.738 -12.113  1.00  0.00           H  
ATOM   2466  HE  ARG A 487     -37.368 -25.297  -9.586  1.00  0.00           H  
ATOM   2467 HH11 ARG A 487     -38.396 -22.412 -11.327  1.00  0.00           H  
ATOM   2468 HH12 ARG A 487     -38.727 -21.509  -9.866  1.00  0.00           H  
ATOM   2469 HH21 ARG A 487     -38.365 -22.455  -7.818  1.00  0.00           H  
ATOM   2470 HH22 ARG A 487     -37.754 -24.090  -7.697  1.00  0.00           H  
ATOM   2471  N   ILE A 488     -31.257 -24.192 -11.375  1.00  0.00           N  
ATOM   2472  CA  ILE A 488     -30.087 -23.820 -10.584  1.00  0.00           C  
ATOM   2473  C   ILE A 488     -29.451 -22.518 -11.127  1.00  0.00           C  
ATOM   2474  CB  ILE A 488     -29.026 -24.969 -10.617  1.00  0.00           C  
ATOM   2475  O   ILE A 488     -29.390 -22.305 -12.344  1.00  0.00           O  
ATOM   2476  CG1 ILE A 488     -29.482 -26.240  -9.864  1.00  0.00           C  
ATOM   2477  CG2 ILE A 488     -27.625 -24.510 -10.130  1.00  0.00           C  
ATOM   2478  CD1 ILE A 488     -29.566 -26.108  -8.349  1.00  0.00           C  
ATOM   2479  H   ILE A 488     -31.105 -24.506 -12.323  1.00  0.00           H  
ATOM   2480  HA  ILE A 488     -30.411 -23.654  -9.557  1.00  0.00           H  
ATOM   2481  HB  ILE A 488     -28.935 -25.236 -11.670  1.00  0.00           H  
ATOM   2482 HG12 ILE A 488     -28.776 -27.038 -10.093  1.00  0.00           H  
ATOM   2483 HG13 ILE A 488     -30.471 -26.513 -10.233  1.00  0.00           H  
ATOM   2484 HG21 ILE A 488     -27.301 -23.649 -10.715  1.00  0.00           H  
ATOM   2485 HG22 ILE A 488     -27.660 -24.202  -9.085  1.00  0.00           H  
ATOM   2486 HG23 ILE A 488     -26.911 -25.324 -10.257  1.00  0.00           H  
ATOM   2487 HD11 ILE A 488     -28.601 -25.840  -7.926  1.00  0.00           H  
ATOM   2488 HD12 ILE A 488     -30.300 -25.351  -8.079  1.00  0.00           H  
ATOM   2489 HD13 ILE A 488     -29.880 -27.059  -7.918  1.00  0.00           H  
ATOM   2490  N   MET A 489     -28.964 -21.664 -10.213  1.00  0.00           N  
ATOM   2491  CA  MET A 489     -28.124 -20.521 -10.546  1.00  0.00           C  
ATOM   2492  C   MET A 489     -26.774 -20.744  -9.869  1.00  0.00           C  
ATOM   2493  CB  MET A 489     -28.730 -19.141 -10.220  1.00  0.00           C  
ATOM   2494  O   MET A 489     -26.726 -21.030  -8.671  1.00  0.00           O  
ATOM   2495  CG  MET A 489     -29.230 -18.938  -8.794  1.00  0.00           C  
ATOM   2496  SD  MET A 489     -30.202 -17.414  -8.710  1.00  0.00           S  
ATOM   2497  CE  MET A 489     -30.728 -17.485  -7.068  1.00  0.00           C  
ATOM   2498  H   MET A 489     -29.066 -21.904  -9.230  1.00  0.00           H  
ATOM   2499  HA  MET A 489     -28.019 -20.452 -11.629  1.00  0.00           H  
ATOM   2500  HB2 MET A 489     -29.594 -18.996 -10.869  1.00  0.00           H  
ATOM   2501  HB3 MET A 489     -27.976 -18.386 -10.444  1.00  0.00           H  
ATOM   2502  HG2 MET A 489     -28.384 -18.879  -8.107  1.00  0.00           H  
ATOM   2503  HG3 MET A 489     -29.866 -19.776  -8.505  1.00  0.00           H  
ATOM   2504  HE1 MET A 489     -31.306 -18.393  -6.902  1.00  0.00           H  
ATOM   2505  HE2 MET A 489     -29.868 -17.481  -6.399  1.00  0.00           H  
ATOM   2506  HE3 MET A 489     -31.363 -16.626  -6.853  1.00  0.00           H  
ATOM   2507  N   HIS A 490     -25.694 -20.709 -10.641  1.00  0.00           N  
ATOM   2508  CA  HIS A 490     -24.334 -20.992 -10.175  1.00  0.00           C  
ATOM   2509  C   HIS A 490     -23.798 -19.923  -9.216  1.00  0.00           C  
ATOM   2510  CB  HIS A 490     -23.406 -21.116 -11.392  1.00  0.00           C  
ATOM   2511  O   HIS A 490     -23.184 -20.248  -8.205  1.00  0.00           O  
ATOM   2512  CG  HIS A 490     -22.021 -21.547 -11.059  1.00  0.00           C  
ATOM   2513  CD2 HIS A 490     -21.473 -22.781 -11.081  1.00  0.00           C  
ATOM   2514  ND1 HIS A 490     -21.055 -20.636 -10.698  1.00  0.00           N  
ATOM   2515  CE1 HIS A 490     -19.941 -21.339 -10.452  1.00  0.00           C  
ATOM   2516  NE2 HIS A 490     -20.166 -22.634 -10.683  1.00  0.00           N  
ATOM   2517  H   HIS A 490     -25.818 -20.446 -11.608  1.00  0.00           H  
ATOM   2518  HA  HIS A 490     -24.328 -21.940  -9.640  1.00  0.00           H  
ATOM   2519  HB2 HIS A 490     -23.353 -20.144 -11.883  1.00  0.00           H  
ATOM   2520  HB3 HIS A 490     -23.836 -21.846 -12.077  1.00  0.00           H  
ATOM   2521  HD2 HIS A 490     -21.971 -23.704 -11.338  1.00  0.00           H  
ATOM   2522  HE2 HIS A 490     -19.476 -23.364 -10.499  1.00  0.00           H  
ATOM   2523  HE1 HIS A 490     -19.002 -20.931 -10.100  1.00  0.00           H  
ATOM   2524  N   ALA A 491     -24.074 -18.655  -9.512  1.00  0.00           N  
ATOM   2525  CA  ALA A 491     -23.736 -17.462  -8.714  1.00  0.00           C  
ATOM   2526  C   ALA A 491     -22.236 -17.279  -8.417  1.00  0.00           C  
ATOM   2527  CB  ALA A 491     -24.633 -17.426  -7.468  1.00  0.00           C  
ATOM   2528  O   ALA A 491     -21.894 -16.541  -7.498  1.00  0.00           O  
ATOM   2529  H   ALA A 491     -24.537 -18.494 -10.395  1.00  0.00           H  
ATOM   2530  HA  ALA A 491     -24.008 -16.619  -9.350  1.00  0.00           H  
ATOM   2531  HB1 ALA A 491     -25.681 -17.508  -7.757  1.00  0.00           H  
ATOM   2532  HB2 ALA A 491     -24.379 -18.250  -6.801  1.00  0.00           H  
ATOM   2533  HB3 ALA A 491     -24.476 -16.489  -6.942  1.00  0.00           H  
ATOM   2534  N   ASP A 492     -21.342 -17.941  -9.180  1.00  0.00           N  
ATOM   2535  CA  ASP A 492     -19.908 -17.714  -9.029  1.00  0.00           C  
ATOM   2536  C   ASP A 492     -19.136 -18.069 -10.298  1.00  0.00           C  
ATOM   2537  CB  ASP A 492     -19.314 -18.393  -7.784  1.00  0.00           C  
ATOM   2538  O   ASP A 492     -18.030 -18.613 -10.246  1.00  0.00           O  
ATOM   2539  CG  ASP A 492     -18.042 -17.728  -7.272  1.00  0.00           C  
ATOM   2540  OD1 ASP A 492     -17.839 -16.520  -7.556  1.00  0.00           O  
ATOM   2541  OD2 ASP A 492     -17.218 -18.417  -6.643  1.00  0.00           O1-
ATOM   2542  H   ASP A 492     -21.670 -18.605  -9.867  1.00  0.00           H  
ATOM   2543  HA  ASP A 492     -19.791 -16.642  -8.868  1.00  0.00           H  
ATOM   2544  HB2 ASP A 492     -19.141 -19.452  -7.983  1.00  0.00           H  
ATOM   2545  HB3 ASP A 492     -20.037 -18.324  -6.979  1.00  0.00           H  
ATOM   2546  N   LEU A 493     -19.686 -17.729 -11.484  1.00  0.00           N  
ATOM   2547  CA  LEU A 493     -18.989 -18.034 -12.740  1.00  0.00           C  
ATOM   2548  C   LEU A 493     -17.883 -17.015 -13.016  1.00  0.00           C  
ATOM   2549  CB  LEU A 493     -19.948 -18.113 -13.934  1.00  0.00           C  
ATOM   2550  O   LEU A 493     -18.095 -15.798 -12.880  1.00  0.00           O  
ATOM   2551  CG  LEU A 493     -20.920 -19.284 -13.920  1.00  0.00           C  
ATOM   2552  CD1 LEU A 493     -21.993 -19.085 -14.937  1.00  0.00           C  
ATOM   2553  CD2 LEU A 493     -20.192 -20.642 -14.106  1.00  0.00           C  
ATOM   2554  H   LEU A 493     -20.581 -17.262 -11.507  1.00  0.00           H  
ATOM   2555  HA  LEU A 493     -18.538 -19.019 -12.616  1.00  0.00           H  
ATOM   2556  HB2 LEU A 493     -19.349 -18.186 -14.841  1.00  0.00           H  
ATOM   2557  HB3 LEU A 493     -20.532 -17.193 -13.957  1.00  0.00           H  
ATOM   2558  HG  LEU A 493     -21.391 -19.318 -12.937  1.00  0.00           H  
ATOM   2559 HD11 LEU A 493     -22.515 -18.149 -14.737  1.00  0.00           H  
ATOM   2560 HD12 LEU A 493     -21.548 -19.047 -15.932  1.00  0.00           H  
ATOM   2561 HD13 LEU A 493     -22.700 -19.913 -14.886  1.00  0.00           H  
ATOM   2562 HD21 LEU A 493     -19.701 -20.661 -15.079  1.00  0.00           H  
ATOM   2563 HD22 LEU A 493     -19.446 -20.765 -13.321  1.00  0.00           H  
ATOM   2564 HD23 LEU A 493     -20.917 -21.454 -14.049  1.00  0.00           H  
ATOM   2565  N   LYS A 494     -16.706 -17.533 -13.387  1.00  0.00           N  
ATOM   2566  CA  LYS A 494     -15.487 -16.799 -13.706  1.00  0.00           C  
ATOM   2567  C   LYS A 494     -14.417 -17.790 -14.237  1.00  0.00           C  
ATOM   2568  CB  LYS A 494     -14.972 -16.060 -12.458  1.00  0.00           C  
ATOM   2569  O   LYS A 494     -14.575 -18.993 -14.022  1.00  0.00           O  
ATOM   2570  CG  LYS A 494     -14.726 -17.017 -11.276  1.00  0.00           C  
ATOM   2571  CD  LYS A 494     -14.367 -16.263  -9.999  1.00  0.00           C  
ATOM   2572  CE  LYS A 494     -14.464 -17.238  -8.817  1.00  0.00           C  
ATOM   2573  NZ  LYS A 494     -14.175 -16.552  -7.547  1.00  0.00           N1+
ATOM   2574  H   LYS A 494     -16.657 -18.540 -13.453  1.00  0.00           H  
ATOM   2575  HA  LYS A 494     -15.698 -16.057 -14.477  1.00  0.00           H  
ATOM   2576  HB2 LYS A 494     -15.721 -15.327 -12.160  1.00  0.00           H  
ATOM   2577  HB3 LYS A 494     -14.046 -15.548 -12.720  1.00  0.00           H  
ATOM   2578  HG2 LYS A 494     -13.924 -17.712 -11.521  1.00  0.00           H  
ATOM   2579  HG3 LYS A 494     -15.630 -17.592 -11.077  1.00  0.00           H  
ATOM   2580  HD2 LYS A 494     -15.079 -15.440  -9.864  1.00  0.00           H  
ATOM   2581  HD3 LYS A 494     -13.355 -15.863 -10.083  1.00  0.00           H  
ATOM   2582  HE2 LYS A 494     -13.793 -18.091  -8.967  1.00  0.00           H  
ATOM   2583  HE3 LYS A 494     -15.486 -17.633  -8.776  1.00  0.00           H  
ATOM   2584  HZ1 LYS A 494     -13.200 -16.309  -7.474  1.00  0.00           H  
ATOM   2585  HZ2 LYS A 494     -14.767 -15.720  -7.488  1.00  0.00           H  
ATOM   2586  HZ3 LYS A 494     -14.362 -17.174  -6.753  1.00  0.00           H  
ATOM   2587  N   PRO A 495     -13.344 -17.300 -14.918  1.00  0.00           N  
ATOM   2588  CA  PRO A 495     -12.295 -18.213 -15.413  1.00  0.00           C  
ATOM   2589  C   PRO A 495     -11.693 -19.189 -14.391  1.00  0.00           C  
ATOM   2590  CB  PRO A 495     -11.176 -17.253 -15.845  1.00  0.00           C  
ATOM   2591  O   PRO A 495     -11.184 -20.241 -14.776  1.00  0.00           O  
ATOM   2592  CG  PRO A 495     -11.896 -16.034 -16.278  1.00  0.00           C  
ATOM   2593  CD  PRO A 495     -13.034 -15.898 -15.275  1.00  0.00           C  
ATOM   2594  HA  PRO A 495     -12.689 -18.846 -16.208  1.00  0.00           H  
ATOM   2595  HB2 PRO A 495     -10.600 -17.675 -16.668  1.00  0.00           H  
ATOM   2596  HB3 PRO A 495     -10.510 -17.034 -15.010  1.00  0.00           H  
ATOM   2597  HG2 PRO A 495     -12.284 -16.153 -17.290  1.00  0.00           H  
ATOM   2598  HG3 PRO A 495     -11.241 -15.164 -16.240  1.00  0.00           H  
ATOM   2599  HD2 PRO A 495     -12.716 -15.333 -14.399  1.00  0.00           H  
ATOM   2600  HD3 PRO A 495     -13.897 -15.411 -15.728  1.00  0.00           H  
ATOM   2601  N   ASP A 496     -11.714 -18.846 -13.105  1.00  0.00           N  
ATOM   2602  CA  ASP A 496     -11.222 -19.690 -12.015  1.00  0.00           C  
ATOM   2603  C   ASP A 496     -12.140 -20.898 -11.736  1.00  0.00           C  
ATOM   2604  CB  ASP A 496     -11.055 -18.826 -10.754  1.00  0.00           C  
ATOM   2605  O   ASP A 496     -11.646 -21.964 -11.370  1.00  0.00           O  
ATOM   2606  CG  ASP A 496     -10.400 -17.477 -11.064  1.00  0.00           C  
ATOM   2607  OD2 ASP A 496      -9.164 -17.367 -10.923  1.00  0.00           O1-
ATOM   2608  OD1 ASP A 496     -11.149 -16.577 -11.507  1.00  0.00           O  
ATOM   2609  H   ASP A 496     -11.966 -17.892 -12.855  1.00  0.00           H  
ATOM   2610  HA  ASP A 496     -10.239 -20.066 -12.294  1.00  0.00           H  
ATOM   2611  HB2 ASP A 496     -10.454 -19.372 -10.026  1.00  0.00           H  
ATOM   2612  HB3 ASP A 496     -12.036 -18.645 -10.311  1.00  0.00           H  
ATOM   2613  N   ASN A 497     -13.440 -20.778 -12.029  1.00  0.00           N  
ATOM   2614  CA  ASN A 497     -14.482 -21.774 -11.732  1.00  0.00           C  
ATOM   2615  C   ASN A 497     -14.953 -22.534 -12.998  1.00  0.00           C  
ATOM   2616  CB  ASN A 497     -15.617 -21.094 -10.935  1.00  0.00           C  
ATOM   2617  O   ASN A 497     -16.049 -23.099 -13.054  1.00  0.00           O  
ATOM   2618  CG  ASN A 497     -15.217 -20.640  -9.533  1.00  0.00           C  
ATOM   2619  ND2 ASN A 497     -16.147 -20.085  -8.798  1.00  0.00           N  
ATOM   2620  OD1 ASN A 497     -14.072 -20.699  -9.115  1.00  0.00           O  
ATOM   2621  H   ASN A 497     -13.746 -19.909 -12.449  1.00  0.00           H  
ATOM   2622  HA  ASN A 497     -14.051 -22.538 -11.079  1.00  0.00           H  
ATOM   2623  HB2 ASN A 497     -16.432 -21.808 -10.810  1.00  0.00           H  
ATOM   2624  HB3 ASN A 497     -16.002 -20.239 -11.488  1.00  0.00           H  
ATOM   2625 HD21 ASN A 497     -16.004 -19.977  -7.798  1.00  0.00           H  
ATOM   2626 HD22 ASN A 497     -17.050 -19.858  -9.190  1.00  0.00           H  
ATOM   2627  N   ILE A 498     -14.124 -22.532 -14.050  1.00  0.00           N  
ATOM   2628  CA  ILE A 498     -14.342 -23.271 -15.301  1.00  0.00           C  
ATOM   2629  C   ILE A 498     -13.090 -24.103 -15.587  1.00  0.00           C  
ATOM   2630  CB  ILE A 498     -14.676 -22.317 -16.476  1.00  0.00           C  
ATOM   2631  O   ILE A 498     -12.015 -23.549 -15.821  1.00  0.00           O  
ATOM   2632  CG1 ILE A 498     -15.878 -21.394 -16.159  1.00  0.00           C  
ATOM   2633  CG2 ILE A 498     -14.961 -23.157 -17.742  1.00  0.00           C  
ATOM   2634  CD1 ILE A 498     -16.132 -20.303 -17.208  1.00  0.00           C  
ATOM   2635  H   ILE A 498     -13.252 -22.032 -13.946  1.00  0.00           H  
ATOM   2636  HA  ILE A 498     -15.181 -23.956 -15.175  1.00  0.00           H  
ATOM   2637  HB  ILE A 498     -13.805 -21.685 -16.660  1.00  0.00           H  
ATOM   2638 HG12 ILE A 498     -15.718 -20.889 -15.211  1.00  0.00           H  
ATOM   2639 HG13 ILE A 498     -16.778 -22.001 -16.055  1.00  0.00           H  
ATOM   2640 HG21 ILE A 498     -14.101 -23.780 -17.988  1.00  0.00           H  
ATOM   2641 HG22 ILE A 498     -15.828 -23.791 -17.556  1.00  0.00           H  
ATOM   2642 HG23 ILE A 498     -15.174 -22.486 -18.574  1.00  0.00           H  
ATOM   2643 HD11 ILE A 498     -15.247 -19.686 -17.365  1.00  0.00           H  
ATOM   2644 HD12 ILE A 498     -16.407 -20.789 -18.144  1.00  0.00           H  
ATOM   2645 HD13 ILE A 498     -16.957 -19.676 -16.868  1.00  0.00           H  
ATOM   2646  N   LEU A 499     -13.223 -25.429 -15.570  1.00  0.00           N  
ATOM   2647  CA  LEU A 499     -12.149 -26.381 -15.861  1.00  0.00           C  
ATOM   2648  C   LEU A 499     -12.051 -26.697 -17.354  1.00  0.00           C  
ATOM   2649  CB  LEU A 499     -12.347 -27.660 -15.032  1.00  0.00           C  
ATOM   2650  O   LEU A 499     -13.027 -26.613 -18.095  1.00  0.00           O  
ATOM   2651  CG  LEU A 499     -12.089 -27.456 -13.531  1.00  0.00           C  
ATOM   2652  CD1 LEU A 499     -12.692 -28.617 -12.752  1.00  0.00           C  
ATOM   2653  CD2 LEU A 499     -10.599 -27.370 -13.202  1.00  0.00           C  
ATOM   2654  H   LEU A 499     -14.149 -25.814 -15.409  1.00  0.00           H  
ATOM   2655  HA  LEU A 499     -11.201 -25.942 -15.571  1.00  0.00           H  
ATOM   2656  HB2 LEU A 499     -11.674 -28.437 -15.394  1.00  0.00           H  
ATOM   2657  HB3 LEU A 499     -13.368 -28.009 -15.182  1.00  0.00           H  
ATOM   2658  HG  LEU A 499     -12.567 -26.538 -13.204  1.00  0.00           H  
ATOM   2659 HD11 LEU A 499     -13.754 -28.683 -12.970  1.00  0.00           H  
ATOM   2660 HD12 LEU A 499     -12.200 -29.550 -13.024  1.00  0.00           H  
ATOM   2661 HD13 LEU A 499     -12.578 -28.440 -11.687  1.00  0.00           H  
ATOM   2662 HD21 LEU A 499     -10.073 -28.248 -13.577  1.00  0.00           H  
ATOM   2663 HD22 LEU A 499     -10.183 -26.472 -13.644  1.00  0.00           H  
ATOM   2664 HD23 LEU A 499     -10.463 -27.313 -12.125  1.00  0.00           H  
ATOM   2665  N   ILE A 500     -10.888 -27.177 -17.774  1.00  0.00           N  
ATOM   2666  CA  ILE A 500     -10.626 -27.661 -19.127  1.00  0.00           C  
ATOM   2667  C   ILE A 500      -9.839 -28.975 -19.084  1.00  0.00           C  
ATOM   2668  CB  ILE A 500      -9.913 -26.543 -19.948  1.00  0.00           C  
ATOM   2669  O   ILE A 500      -9.000 -29.176 -18.202  1.00  0.00           O  
ATOM   2670  CG1 ILE A 500      -9.841 -26.872 -21.435  1.00  0.00           C  
ATOM   2671  CG2 ILE A 500      -8.501 -26.206 -19.438  1.00  0.00           C  
ATOM   2672  CD1 ILE A 500     -11.165 -27.026 -22.042  1.00  0.00           C  
ATOM   2673  H   ILE A 500     -10.114 -27.208 -17.116  1.00  0.00           H  
ATOM   2674  HA  ILE A 500     -11.553 -27.851 -19.668  1.00  0.00           H  
ATOM   2675  HB  ILE A 500     -10.534 -25.653 -19.841  1.00  0.00           H  
ATOM   2676 HG12 ILE A 500      -9.289 -27.803 -21.560  1.00  0.00           H  
ATOM   2677 HG13 ILE A 500      -9.314 -26.066 -21.946  1.00  0.00           H  
ATOM   2678 HG21 ILE A 500      -8.541 -25.901 -18.394  1.00  0.00           H  
ATOM   2679 HG22 ILE A 500      -7.842 -27.070 -19.539  1.00  0.00           H  
ATOM   2680 HG23 ILE A 500      -8.087 -25.380 -20.019  1.00  0.00           H  
ATOM   2681 HD11 ILE A 500     -11.704 -27.830 -21.540  1.00  0.00           H  
ATOM   2682 HD12 ILE A 500     -11.723 -26.095 -21.939  1.00  0.00           H  
ATOM   2683 HD13 ILE A 500     -11.054 -27.268 -23.099  1.00  0.00           H  
ATOM   2684  N   ASN A 501     -10.186 -29.924 -19.956  1.00  0.00           N  
ATOM   2685  CA  ASN A 501      -9.538 -31.244 -19.964  1.00  0.00           C  
ATOM   2686  C   ASN A 501      -8.121 -31.226 -20.575  1.00  0.00           C  
ATOM   2687  CB  ASN A 501     -10.444 -32.278 -20.650  1.00  0.00           C  
ATOM   2688  O   ASN A 501      -7.739 -30.275 -21.245  1.00  0.00           O  
ATOM   2689  CG  ASN A 501     -10.773 -31.971 -22.089  1.00  0.00           C  
ATOM   2690  ND2 ASN A 501     -11.386 -32.927 -22.765  1.00  0.00           N  
ATOM   2691  OD1 ASN A 501     -10.499 -30.882 -22.607  1.00  0.00           O  
ATOM   2692  H   ASN A 501     -10.895 -29.718 -20.645  1.00  0.00           H  
ATOM   2693  HA  ASN A 501      -9.422 -31.565 -18.927  1.00  0.00           H  
ATOM   2694  HB2 ASN A 501     -11.379 -32.362 -20.096  1.00  0.00           H  
ATOM   2695  HB3 ASN A 501      -9.932 -33.240 -20.616  1.00  0.00           H  
ATOM   2696 HD21 ASN A 501     -11.643 -32.778 -23.730  1.00  0.00           H  
ATOM   2697 HD22 ASN A 501     -11.597 -33.807 -22.316  1.00  0.00           H  
ATOM   2698  N   GLU A 502      -7.367 -32.320 -20.410  1.00  0.00           N  
ATOM   2699  CA  GLU A 502      -5.993 -32.469 -20.944  1.00  0.00           C  
ATOM   2700  C   GLU A 502      -5.941 -32.418 -22.491  1.00  0.00           C  
ATOM   2701  CB  GLU A 502      -5.379 -33.781 -20.402  1.00  0.00           C  
ATOM   2702  O   GLU A 502      -4.908 -32.089 -23.065  1.00  0.00           O  
ATOM   2703  CG  GLU A 502      -5.325 -33.950 -18.865  1.00  0.00           C  
ATOM   2704  CD  GLU A 502      -4.142 -33.268 -18.156  1.00  0.00           C  
ATOM   2705  OE1 GLU A 502      -4.123 -33.310 -16.901  1.00  0.00           O  
ATOM   2706  OE2 GLU A 502      -3.256 -32.727 -18.843  1.00  0.00           O1-
ATOM   2707  H   GLU A 502      -7.743 -33.085 -19.866  1.00  0.00           H  
ATOM   2708  HA  GLU A 502      -5.370 -31.640 -20.609  1.00  0.00           H  
ATOM   2709  HB2 GLU A 502      -4.384 -33.919 -20.825  1.00  0.00           H  
ATOM   2710  HB3 GLU A 502      -5.995 -34.597 -20.784  1.00  0.00           H  
ATOM   2711  HG2 GLU A 502      -5.256 -35.021 -18.660  1.00  0.00           H  
ATOM   2712  HG3 GLU A 502      -6.264 -33.609 -18.422  1.00  0.00           H  
ATOM   2713  N   LYS A 503      -7.060 -32.704 -23.181  1.00  0.00           N  
ATOM   2714  CA  LYS A 503      -7.224 -32.590 -24.642  1.00  0.00           C  
ATOM   2715  C   LYS A 503      -7.576 -31.163 -25.112  1.00  0.00           C  
ATOM   2716  CB  LYS A 503      -8.306 -33.562 -25.145  1.00  0.00           C  
ATOM   2717  O   LYS A 503      -7.499 -30.890 -26.308  1.00  0.00           O  
ATOM   2718  CG  LYS A 503      -7.893 -35.031 -25.130  1.00  0.00           C  
ATOM   2719  CD  LYS A 503      -9.105 -35.944 -25.317  1.00  0.00           C  
ATOM   2720  CE  LYS A 503      -8.725 -37.339 -25.760  1.00  0.00           C  
ATOM   2721  NZ  LYS A 503      -8.192 -37.357 -27.153  1.00  0.00           N1+
ATOM   2722  H   LYS A 503      -7.798 -33.155 -22.660  1.00  0.00           H  
ATOM   2723  HA  LYS A 503      -6.253 -32.846 -25.067  1.00  0.00           H  
ATOM   2724  HB2 LYS A 503      -8.559 -33.290 -26.170  1.00  0.00           H  
ATOM   2725  HB3 LYS A 503      -9.186 -33.449 -24.512  1.00  0.00           H  
ATOM   2726  HG2 LYS A 503      -7.420 -35.258 -24.175  1.00  0.00           H  
ATOM   2727  HG3 LYS A 503      -7.184 -35.210 -25.938  1.00  0.00           H  
ATOM   2728  HD2 LYS A 503      -9.759 -35.505 -26.071  1.00  0.00           H  
ATOM   2729  HD3 LYS A 503      -9.639 -36.013 -24.369  1.00  0.00           H  
ATOM   2730  HE2 LYS A 503      -9.608 -37.976 -25.713  1.00  0.00           H  
ATOM   2731  HE3 LYS A 503      -7.961 -37.726 -25.086  1.00  0.00           H  
ATOM   2732  HZ1 LYS A 503      -8.893 -36.999 -27.786  1.00  0.00           H  
ATOM   2733  HZ2 LYS A 503      -7.365 -36.779 -27.205  1.00  0.00           H  
ATOM   2734  HZ3 LYS A 503      -7.957 -38.305 -27.411  1.00  0.00           H  
ATOM   2735  N   PHE A 504      -8.038 -30.296 -24.193  1.00  0.00           N  
ATOM   2736  CA  PHE A 504      -8.400 -28.892 -24.417  1.00  0.00           C  
ATOM   2737  C   PHE A 504      -9.661 -28.678 -25.255  1.00  0.00           C  
ATOM   2738  CB  PHE A 504      -7.233 -28.092 -25.007  1.00  0.00           C  
ATOM   2739  O   PHE A 504      -9.920 -27.551 -25.663  1.00  0.00           O  
ATOM   2740  CG  PHE A 504      -6.043 -27.988 -24.089  1.00  0.00           C  
ATOM   2741  CD1 PHE A 504      -6.203 -27.465 -22.789  1.00  0.00           C  
ATOM   2742  CD2 PHE A 504      -4.772 -28.304 -24.537  1.00  0.00           C  
ATOM   2743  CE1 PHE A 504      -5.098 -27.316 -21.935  1.00  0.00           C  
ATOM   2744  CE2 PHE A 504      -3.663 -28.183 -23.685  1.00  0.00           C  
ATOM   2745  CZ  PHE A 504      -3.820 -27.687 -22.381  1.00  0.00           C  
ATOM   2746  H   PHE A 504      -8.147 -30.648 -23.252  1.00  0.00           H  
ATOM   2747  HA  PHE A 504      -8.634 -28.515 -23.421  1.00  0.00           H  
ATOM   2748  HB2 PHE A 504      -7.585 -27.085 -25.230  1.00  0.00           H  
ATOM   2749  HB3 PHE A 504      -6.914 -28.578 -25.929  1.00  0.00           H  
ATOM   2750  HD1 PHE A 504      -7.172 -27.136 -22.456  1.00  0.00           H  
ATOM   2751  HD2 PHE A 504      -4.631 -28.635 -25.555  1.00  0.00           H  
ATOM   2752  HE1 PHE A 504      -5.232 -26.913 -20.942  1.00  0.00           H  
ATOM   2753  HE2 PHE A 504      -2.689 -28.447 -24.051  1.00  0.00           H  
ATOM   2754  HZ  PHE A 504      -2.961 -27.560 -21.743  1.00  0.00           H  
ATOM   2755  N   ASN A 505     -10.463 -29.728 -25.474  1.00  0.00           N  
ATOM   2756  CA  ASN A 505     -11.667 -29.609 -26.285  1.00  0.00           C  
ATOM   2757  C   ASN A 505     -12.985 -29.604 -25.509  1.00  0.00           C  
ATOM   2758  CB  ASN A 505     -11.696 -30.712 -27.346  1.00  0.00           C  
ATOM   2759  O   ASN A 505     -14.036 -29.403 -26.119  1.00  0.00           O  
ATOM   2760  CG  ASN A 505     -11.541 -32.102 -26.791  1.00  0.00           C  
ATOM   2761  ND2 ASN A 505     -11.406 -33.076 -27.671  1.00  0.00           N  
ATOM   2762  OD1 ASN A 505     -11.529 -32.329 -25.580  1.00  0.00           O  
ATOM   2763  H   ASN A 505     -10.228 -30.622 -25.068  1.00  0.00           H  
ATOM   2764  HA  ASN A 505     -11.600 -28.622 -26.743  1.00  0.00           H  
ATOM   2765  HB2 ASN A 505     -10.883 -30.532 -28.050  1.00  0.00           H  
ATOM   2766  HB3 ASN A 505     -12.650 -30.657 -27.871  1.00  0.00           H  
ATOM   2767 HD21 ASN A 505     -11.290 -34.029 -27.356  1.00  0.00           H  
ATOM   2768 HD22 ASN A 505     -11.419 -32.869 -28.659  1.00  0.00           H  
ATOM   2769  N   ALA A 506     -12.955 -29.878 -24.200  1.00  0.00           N  
ATOM   2770  CA  ALA A 506     -14.181 -29.943 -23.407  1.00  0.00           C  
ATOM   2771  C   ALA A 506     -14.059 -29.235 -22.069  1.00  0.00           C  
ATOM   2772  CB  ALA A 506     -14.587 -31.388 -23.187  1.00  0.00           C  
ATOM   2773  O   ALA A 506     -13.229 -29.622 -21.235  1.00  0.00           O  
ATOM   2774  H   ALA A 506     -12.066 -30.044 -23.750  1.00  0.00           H  
ATOM   2775  HA  ALA A 506     -14.950 -29.422 -23.977  1.00  0.00           H  
ATOM   2776  HB1 ALA A 506     -14.714 -31.881 -24.151  1.00  0.00           H  
ATOM   2777  HB2 ALA A 506     -13.812 -31.900 -22.616  1.00  0.00           H  
ATOM   2778  HB3 ALA A 506     -15.527 -31.421 -22.636  1.00  0.00           H  
ATOM   2779  N   LEU A 507     -14.899 -28.217 -21.843  1.00  0.00           N  
ATOM   2780  CA  LEU A 507     -14.861 -27.518 -20.571  1.00  0.00           C  
ATOM   2781  C   LEU A 507     -15.878 -28.084 -19.580  1.00  0.00           C  
ATOM   2782  CB  LEU A 507     -14.960 -25.982 -20.713  1.00  0.00           C  
ATOM   2783  O   LEU A 507     -16.849 -28.715 -19.976  1.00  0.00           O  
ATOM   2784  CG  LEU A 507     -16.248 -25.351 -21.206  1.00  0.00           C  
ATOM   2785  CD1 LEU A 507     -17.329 -25.348 -20.126  1.00  0.00           C  
ATOM   2786  CD2 LEU A 507     -15.990 -23.926 -21.524  1.00  0.00           C  
ATOM   2787  H   LEU A 507     -15.557 -27.936 -22.556  1.00  0.00           H  
ATOM   2788  HA  LEU A 507     -13.872 -27.704 -20.152  1.00  0.00           H  
ATOM   2789  HB2 LEU A 507     -14.175 -25.678 -21.405  1.00  0.00           H  
ATOM   2790  HB3 LEU A 507     -14.759 -25.561 -19.728  1.00  0.00           H  
ATOM   2791  HG  LEU A 507     -16.581 -25.928 -22.068  1.00  0.00           H  
ATOM   2792 HD11 LEU A 507     -17.533 -26.372 -19.814  1.00  0.00           H  
ATOM   2793 HD12 LEU A 507     -16.985 -24.768 -19.269  1.00  0.00           H  
ATOM   2794 HD13 LEU A 507     -18.240 -24.901 -20.525  1.00  0.00           H  
ATOM   2795 HD21 LEU A 507     -15.661 -23.407 -20.624  1.00  0.00           H  
ATOM   2796 HD22 LEU A 507     -15.214 -23.859 -22.286  1.00  0.00           H  
ATOM   2797 HD23 LEU A 507     -16.905 -23.465 -21.896  1.00  0.00           H  
ATOM   2798  N   LYS A 508     -15.639 -27.870 -18.289  1.00  0.00           N  
ATOM   2799  CA  LYS A 508     -16.561 -28.310 -17.259  1.00  0.00           C  
ATOM   2800  C   LYS A 508     -16.702 -27.179 -16.272  1.00  0.00           C  
ATOM   2801  CB  LYS A 508     -16.048 -29.555 -16.510  1.00  0.00           C  
ATOM   2802  O   LYS A 508     -15.718 -26.784 -15.647  1.00  0.00           O  
ATOM   2803  CG  LYS A 508     -15.999 -30.849 -17.332  1.00  0.00           C  
ATOM   2804  CD  LYS A 508     -17.375 -31.232 -17.884  1.00  0.00           C  
ATOM   2805  CE  LYS A 508     -17.293 -32.516 -18.670  1.00  0.00           C  
ATOM   2806  NZ  LYS A 508     -17.360 -33.696 -17.779  1.00  0.00           N1+
ATOM   2807  H   LYS A 508     -14.793 -27.388 -18.019  1.00  0.00           H  
ATOM   2808  HA  LYS A 508     -17.512 -28.579 -17.719  1.00  0.00           H  
ATOM   2809  HB2 LYS A 508     -16.703 -29.728 -15.659  1.00  0.00           H  
ATOM   2810  HB3 LYS A 508     -15.059 -29.350 -16.105  1.00  0.00           H  
ATOM   2811  HG2 LYS A 508     -15.623 -31.651 -16.697  1.00  0.00           H  
ATOM   2812  HG3 LYS A 508     -15.313 -30.720 -18.169  1.00  0.00           H  
ATOM   2813  HD2 LYS A 508     -17.701 -30.429 -18.546  1.00  0.00           H  
ATOM   2814  HD3 LYS A 508     -18.098 -31.354 -17.077  1.00  0.00           H  
ATOM   2815  HE2 LYS A 508     -16.351 -32.538 -19.218  1.00  0.00           H  
ATOM   2816  HE3 LYS A 508     -18.124 -32.555 -19.374  1.00  0.00           H  
ATOM   2817  HZ1 LYS A 508     -16.636 -33.741 -17.057  1.00  0.00           H  
ATOM   2818  HZ2 LYS A 508     -18.235 -33.688 -17.274  1.00  0.00           H  
ATOM   2819  HZ3 LYS A 508     -17.298 -34.539 -18.332  1.00  0.00           H  
ATOM   2820  N   VAL A 509     -17.910 -26.654 -16.076  1.00  0.00           N  
ATOM   2821  CA  VAL A 509     -18.177 -25.676 -15.007  1.00  0.00           C  
ATOM   2822  C   VAL A 509     -18.002 -26.400 -13.649  1.00  0.00           C  
ATOM   2823  CB  VAL A 509     -19.571 -25.028 -15.192  1.00  0.00           C  
ATOM   2824  O   VAL A 509     -18.514 -27.513 -13.487  1.00  0.00           O  
ATOM   2825  CG1 VAL A 509     -20.023 -24.321 -13.915  1.00  0.00           C  
ATOM   2826  CG2 VAL A 509     -19.634 -24.083 -16.388  1.00  0.00           C  
ATOM   2827  H   VAL A 509     -18.679 -26.957 -16.657  1.00  0.00           H  
ATOM   2828  HA  VAL A 509     -17.429 -24.883 -15.042  1.00  0.00           H  
ATOM   2829  HB  VAL A 509     -20.264 -25.850 -15.370  1.00  0.00           H  
ATOM   2830 HG11 VAL A 509     -20.002 -25.025 -13.083  1.00  0.00           H  
ATOM   2831 HG12 VAL A 509     -19.352 -23.489 -13.703  1.00  0.00           H  
ATOM   2832 HG13 VAL A 509     -21.037 -23.945 -14.048  1.00  0.00           H  
ATOM   2833 HG21 VAL A 509     -18.947 -23.251 -16.231  1.00  0.00           H  
ATOM   2834 HG22 VAL A 509     -19.351 -24.622 -17.292  1.00  0.00           H  
ATOM   2835 HG23 VAL A 509     -20.649 -23.701 -16.496  1.00  0.00           H  
ATOM   2836  N   CYS A 510     -17.282 -25.801 -12.689  1.00  0.00           N  
ATOM   2837  CA  CYS A 510     -17.032 -26.342 -11.337  1.00  0.00           C  
ATOM   2838  C   CYS A 510     -17.320 -25.306 -10.228  1.00  0.00           C  
ATOM   2839  CB  CYS A 510     -15.604 -26.907 -11.269  1.00  0.00           C  
ATOM   2840  O   CYS A 510     -17.975 -24.308 -10.509  1.00  0.00           O  
ATOM   2841  SG  CYS A 510     -14.368 -25.580 -11.362  1.00  0.00           S  
ATOM   2842  H   CYS A 510     -16.911 -24.871 -12.863  1.00  0.00           H  
ATOM   2843  HA  CYS A 510     -17.721 -27.166 -11.153  1.00  0.00           H  
ATOM   2844  HB2 CYS A 510     -15.458 -27.604 -12.092  1.00  0.00           H  
ATOM   2845  HB3 CYS A 510     -15.471 -27.446 -10.327  1.00  0.00           H  
ATOM   2846  HG  CYS A 510     -13.350 -26.283 -10.848  1.00  0.00           H  
ATOM   2847  N   ASP A 511     -16.949 -25.592  -8.972  1.00  0.00           N  
ATOM   2848  CA  ASP A 511     -17.294 -24.844  -7.751  1.00  0.00           C  
ATOM   2849  C   ASP A 511     -18.774 -24.458  -7.655  1.00  0.00           C  
ATOM   2850  CB  ASP A 511     -16.339 -23.670  -7.473  1.00  0.00           C  
ATOM   2851  O   ASP A 511     -19.179 -23.319  -7.886  1.00  0.00           O  
ATOM   2852  CG  ASP A 511     -16.490 -23.134  -6.035  1.00  0.00           C  
ATOM   2853  OD1 ASP A 511     -17.099 -23.840  -5.188  1.00  0.00           O  
ATOM   2854  OD2 ASP A 511     -15.960 -22.039  -5.752  1.00  0.00           O1-
ATOM   2855  H   ASP A 511     -16.378 -26.412  -8.789  1.00  0.00           H  
ATOM   2856  HA  ASP A 511     -17.131 -25.547  -6.934  1.00  0.00           H  
ATOM   2857  HB2 ASP A 511     -16.532 -22.871  -8.190  1.00  0.00           H  
ATOM   2858  HB3 ASP A 511     -15.310 -24.008  -7.610  1.00  0.00           H  
ATOM   2859  N   LEU A 512     -19.604 -25.428  -7.268  1.00  0.00           N  
ATOM   2860  CA  LEU A 512     -21.026 -25.190  -7.002  1.00  0.00           C  
ATOM   2861  C   LEU A 512     -21.245 -24.673  -5.559  1.00  0.00           C  
ATOM   2862  CB  LEU A 512     -21.866 -26.431  -7.420  1.00  0.00           C  
ATOM   2863  O   LEU A 512     -22.376 -24.665  -5.080  1.00  0.00           O  
ATOM   2864  CG  LEU A 512     -22.175 -26.609  -8.931  1.00  0.00           C  
ATOM   2865  CD2 LEU A 512     -20.933 -26.663  -9.826  1.00  0.00           C  
ATOM   2866  CD1 LEU A 512     -23.067 -25.483  -9.470  1.00  0.00           C  
ATOM   2867  H   LEU A 512     -19.199 -26.312  -6.990  1.00  0.00           H  
ATOM   2868  HA  LEU A 512     -21.346 -24.357  -7.625  1.00  0.00           H  
ATOM   2869  HB2 LEU A 512     -22.826 -26.390  -6.905  1.00  0.00           H  
ATOM   2870  HB3 LEU A 512     -21.360 -27.328  -7.063  1.00  0.00           H  
ATOM   2871  HG  LEU A 512     -22.716 -27.556  -9.061  1.00  0.00           H  
ATOM   2872 HD11 LEU A 512     -23.995 -25.454  -8.907  1.00  0.00           H  
ATOM   2873 HD12 LEU A 512     -22.539 -24.535  -9.367  1.00  0.00           H  
ATOM   2874 HD13 LEU A 512     -23.303 -25.655 -10.520  1.00  0.00           H  
ATOM   2875 HD21 LEU A 512     -20.453 -25.685  -9.867  1.00  0.00           H  
ATOM   2876 HD22 LEU A 512     -20.222 -27.384  -9.426  1.00  0.00           H  
ATOM   2877 HD23 LEU A 512     -21.215 -26.962 -10.835  1.00  0.00           H  
ATOM   2878  N   GLY A 513     -20.195 -24.183  -4.882  1.00  0.00           N  
ATOM   2879  CA  GLY A 513     -20.217 -23.697  -3.497  1.00  0.00           C  
ATOM   2880  C   GLY A 513     -20.996 -22.395  -3.248  1.00  0.00           C  
ATOM   2881  O   GLY A 513     -21.375 -22.131  -2.108  1.00  0.00           O  
ATOM   2882  H   GLY A 513     -19.282 -24.196  -5.331  1.00  0.00           H  
ATOM   2883  HA2 GLY A 513     -19.186 -23.530  -3.185  1.00  0.00           H  
ATOM   2884  HA3 GLY A 513     -20.637 -24.473  -2.856  1.00  0.00           H  
ATOM   2885  N   SER A 514     -21.341 -21.625  -4.284  1.00  0.00           N  
ATOM   2886  CA  SER A 514     -22.273 -20.482  -4.210  1.00  0.00           C  
ATOM   2887  C   SER A 514     -23.675 -20.805  -4.751  1.00  0.00           C  
ATOM   2888  CB  SER A 514     -21.706 -19.302  -4.999  1.00  0.00           C  
ATOM   2889  O   SER A 514     -24.629 -20.054  -4.518  1.00  0.00           O  
ATOM   2890  OG  SER A 514     -20.538 -18.778  -4.389  1.00  0.00           O  
ATOM   2891  H   SER A 514     -20.962 -21.861  -5.197  1.00  0.00           H  
ATOM   2892  HA  SER A 514     -22.388 -20.163  -3.174  1.00  0.00           H  
ATOM   2893  HB2 SER A 514     -22.463 -18.520  -5.039  1.00  0.00           H  
ATOM   2894  HB3 SER A 514     -21.489 -19.616  -6.019  1.00  0.00           H  
ATOM   2895  HG  SER A 514     -19.789 -19.387  -4.583  1.00  0.00           H  
ATOM   2896  N   ALA A 515     -23.818 -21.914  -5.478  1.00  0.00           N  
ATOM   2897  CA  ALA A 515     -25.008 -22.212  -6.259  1.00  0.00           C  
ATOM   2898  C   ALA A 515     -26.248 -22.494  -5.398  1.00  0.00           C  
ATOM   2899  CB  ALA A 515     -24.698 -23.379  -7.199  1.00  0.00           C  
ATOM   2900  O   ALA A 515     -26.142 -23.025  -4.288  1.00  0.00           O  
ATOM   2901  H   ALA A 515     -22.982 -22.447  -5.681  1.00  0.00           H  
ATOM   2902  HA  ALA A 515     -25.215 -21.330  -6.863  1.00  0.00           H  
ATOM   2903  HB1 ALA A 515     -23.797 -23.154  -7.770  1.00  0.00           H  
ATOM   2904  HB2 ALA A 515     -24.537 -24.288  -6.621  1.00  0.00           H  
ATOM   2905  HB3 ALA A 515     -25.530 -23.530  -7.887  1.00  0.00           H  
ATOM   2906  N   SER A 516     -27.431 -22.210  -5.941  1.00  0.00           N  
ATOM   2907  CA  SER A 516     -28.732 -22.482  -5.313  1.00  0.00           C  
ATOM   2908  C   SER A 516     -29.819 -22.778  -6.346  1.00  0.00           C  
ATOM   2909  CB  SER A 516     -29.163 -21.295  -4.444  1.00  0.00           C  
ATOM   2910  O   SER A 516     -29.619 -22.588  -7.546  1.00  0.00           O  
ATOM   2911  OG  SER A 516     -29.326 -20.117  -5.218  1.00  0.00           O  
ATOM   2912  H   SER A 516     -27.442 -21.785  -6.865  1.00  0.00           H  
ATOM   2913  HA  SER A 516     -28.646 -23.355  -4.667  1.00  0.00           H  
ATOM   2914  HB2 SER A 516     -28.409 -21.131  -3.676  1.00  0.00           H  
ATOM   2915  HB3 SER A 516     -30.103 -21.532  -3.952  1.00  0.00           H  
ATOM   2916  HG  SER A 516     -30.268 -20.046  -5.450  1.00  0.00           H  
ATOM   2917  N   ASP A 517     -30.997 -23.187  -5.870  1.00  0.00           N  
ATOM   2918  CA  ASP A 517     -32.232 -23.151  -6.658  1.00  0.00           C  
ATOM   2919  C   ASP A 517     -32.578 -21.686  -7.021  1.00  0.00           C  
ATOM   2920  CB  ASP A 517     -33.355 -23.769  -5.824  1.00  0.00           C  
ATOM   2921  O   ASP A 517     -32.337 -20.787  -6.210  1.00  0.00           O  
ATOM   2922  CG  ASP A 517     -34.612 -24.010  -6.614  1.00  0.00           C  
ATOM   2923  OD2 ASP A 517     -35.515 -23.142  -6.567  1.00  0.00           O1-
ATOM   2924  OD1 ASP A 517     -34.691 -25.061  -7.291  1.00  0.00           O  
ATOM   2925  H   ASP A 517     -31.104 -23.284  -4.871  1.00  0.00           H  
ATOM   2926  HA  ASP A 517     -32.087 -23.769  -7.549  1.00  0.00           H  
ATOM   2927  HB2 ASP A 517     -33.586 -23.088  -5.005  1.00  0.00           H  
ATOM   2928  HB3 ASP A 517     -33.013 -24.721  -5.419  1.00  0.00           H  
ATOM   2929  N   ILE A 518     -33.017 -21.424  -8.266  1.00  0.00           N  
ATOM   2930  CA  ILE A 518     -33.312 -20.061  -8.714  1.00  0.00           C  
ATOM   2931  C   ILE A 518     -34.303 -19.319  -7.785  1.00  0.00           C  
ATOM   2932  CB  ILE A 518     -33.759 -20.009 -10.206  1.00  0.00           C  
ATOM   2933  O   ILE A 518     -34.287 -18.092  -7.762  1.00  0.00           O  
ATOM   2934  CG1 ILE A 518     -35.075 -20.789 -10.408  1.00  0.00           C  
ATOM   2935  CG2 ILE A 518     -32.653 -20.548 -11.116  1.00  0.00           C  
ATOM   2936  CD1 ILE A 518     -35.645 -20.801 -11.863  1.00  0.00           C  
ATOM   2937  H   ILE A 518     -33.147 -22.190  -8.911  1.00  0.00           H  
ATOM   2938  HA  ILE A 518     -32.369 -19.518  -8.647  1.00  0.00           H  
ATOM   2939  HB  ILE A 518     -33.942 -18.969 -10.477  1.00  0.00           H  
ATOM   2940 HG12 ILE A 518     -35.829 -20.346  -9.758  1.00  0.00           H  
ATOM   2941 HG13 ILE A 518     -34.900 -21.823 -10.109  1.00  0.00           H  
ATOM   2942 HG21 ILE A 518     -31.747 -19.958 -10.976  1.00  0.00           H  
ATOM   2943 HG22 ILE A 518     -32.451 -21.589 -10.865  1.00  0.00           H  
ATOM   2944 HG23 ILE A 518     -32.973 -20.481 -12.156  1.00  0.00           H  
ATOM   2945 HD11 ILE A 518     -35.830 -19.778 -12.189  1.00  0.00           H  
ATOM   2946 HD12 ILE A 518     -34.924 -21.270 -12.532  1.00  0.00           H  
ATOM   2947 HD13 ILE A 518     -36.578 -21.363 -11.883  1.00  0.00           H  
ATOM   2948  N   SER A 519     -35.127 -20.040  -7.010  1.00  0.00           N  
ATOM   2949  CA  SER A 519     -36.078 -19.393  -6.094  1.00  0.00           C  
ATOM   2950  C   SER A 519     -35.448 -18.931  -4.783  1.00  0.00           C  
ATOM   2951  CB  SER A 519     -37.271 -20.297  -5.802  1.00  0.00           C  
ATOM   2952  O   SER A 519     -36.113 -18.241  -4.017  1.00  0.00           O  
ATOM   2953  OG  SER A 519     -36.865 -21.458  -5.095  1.00  0.00           O  
ATOM   2954  H   SER A 519     -35.093 -21.048  -7.057  1.00  0.00           H  
ATOM   2955  HA  SER A 519     -36.417 -18.499  -6.617  1.00  0.00           H  
ATOM   2956  HB2 SER A 519     -37.732 -20.595  -6.744  1.00  0.00           H  
ATOM   2957  HB3 SER A 519     -37.996 -19.748  -5.201  1.00  0.00           H  
ATOM   2958  HG  SER A 519     -36.229 -21.924  -5.643  1.00  0.00           H  
ATOM   2959  N   GLU A 520     -34.199 -19.304  -4.502  1.00  0.00           N  
ATOM   2960  CA  GLU A 520     -33.516 -18.850  -3.292  1.00  0.00           C  
ATOM   2961  C   GLU A 520     -32.754 -17.574  -3.637  1.00  0.00           C  
ATOM   2962  CB  GLU A 520     -32.628 -20.008  -2.807  1.00  0.00           C  
ATOM   2963  O   GLU A 520     -31.537 -17.597  -3.853  1.00  0.00           O  
ATOM   2964  CG  GLU A 520     -32.047 -19.746  -1.413  1.00  0.00           C  
ATOM   2965  CD  GLU A 520     -31.118 -20.859  -0.921  1.00  0.00           C  
ATOM   2966  OE1 GLU A 520     -30.872 -21.852  -1.645  1.00  0.00           O  
ATOM   2967  OE2 GLU A 520     -30.571 -20.729   0.195  1.00  0.00           O1-
ATOM   2968  H   GLU A 520     -33.712 -19.916  -5.142  1.00  0.00           H  
ATOM   2969  HA  GLU A 520     -34.233 -18.655  -2.494  1.00  0.00           H  
ATOM   2970  HB2 GLU A 520     -31.822 -20.169  -3.521  1.00  0.00           H  
ATOM   2971  HB3 GLU A 520     -33.231 -20.917  -2.758  1.00  0.00           H  
ATOM   2972  HG2 GLU A 520     -32.868 -19.616  -0.706  1.00  0.00           H  
ATOM   2973  HG3 GLU A 520     -31.476 -18.823  -1.442  1.00  0.00           H  
ATOM   2974  N   ASN A 521     -33.503 -16.481  -3.822  1.00  0.00           N  
ATOM   2975  CA  ASN A 521     -32.937 -15.229  -4.282  1.00  0.00           C  
ATOM   2976  C   ASN A 521     -33.100 -14.068  -3.295  1.00  0.00           C  
ATOM   2977  CB  ASN A 521     -33.512 -14.880  -5.671  1.00  0.00           C  
ATOM   2978  O   ASN A 521     -33.522 -12.978  -3.702  1.00  0.00           O  
ATOM   2979  CG  ASN A 521     -35.034 -14.758  -5.724  1.00  0.00           C  
ATOM   2980  ND2 ASN A 521     -35.556 -14.453  -6.893  1.00  0.00           N  
ATOM   2981  OD1 ASN A 521     -35.760 -14.923  -4.729  1.00  0.00           O  
ATOM   2982  H   ASN A 521     -34.491 -16.524  -3.616  1.00  0.00           H  
ATOM   2983  HA  ASN A 521     -31.860 -15.377  -4.358  1.00  0.00           H  
ATOM   2984  HB2 ASN A 521     -33.210 -15.661  -6.369  1.00  0.00           H  
ATOM   2985  HB3 ASN A 521     -33.085 -13.928  -5.985  1.00  0.00           H  
ATOM   2986 HD21 ASN A 521     -34.956 -14.321  -7.695  1.00  0.00           H  
ATOM   2987 HD22 ASN A 521     -36.556 -14.351  -6.988  1.00  0.00           H  
ATOM   2988  N   GLU A 522     -32.700 -14.251  -2.019  1.00  0.00           N  
ATOM   2989  CA  GLU A 522     -32.793 -13.140  -1.041  1.00  0.00           C  
ATOM   2990  C   GLU A 522     -31.991 -11.916  -1.500  1.00  0.00           C  
ATOM   2991  CB  GLU A 522     -32.273 -13.542   0.357  1.00  0.00           C  
ATOM   2992  O   GLU A 522     -30.916 -12.070  -2.068  1.00  0.00           O  
ATOM   2993  CG  GLU A 522     -32.793 -12.583   1.415  1.00  0.00           C  
ATOM   2994  CD  GLU A 522     -31.846 -11.800   2.312  1.00  0.00           C  
ATOM   2995  OE1 GLU A 522     -31.041 -12.441   3.031  1.00  0.00           O  
ATOM   2996  OE2 GLU A 522     -31.964 -10.548   2.349  1.00  0.00           O1-
ATOM   2997  H   GLU A 522     -32.336 -15.148  -1.729  1.00  0.00           H  
ATOM   2998  HA  GLU A 522     -33.854 -12.897  -0.979  1.00  0.00           H  
ATOM   2999  HB2 GLU A 522     -31.183 -13.517   0.355  1.00  0.00           H  
ATOM   3000  HB3 GLU A 522     -32.613 -14.551   0.590  1.00  0.00           H  
ATOM   3001  HG2 GLU A 522     -33.428 -13.171   2.077  1.00  0.00           H  
ATOM   3002  HG3 GLU A 522     -33.400 -11.845   0.890  1.00  0.00           H  
ATOM   3003  N   ILE A 523     -32.515 -10.729  -1.261  1.00  0.00           N  
ATOM   3004  CA  ILE A 523     -31.868  -9.478  -1.620  1.00  0.00           C  
ATOM   3005  C   ILE A 523     -30.494  -9.333  -0.956  1.00  0.00           C  
ATOM   3006  CB  ILE A 523     -32.826  -8.301  -1.331  1.00  0.00           C  
ATOM   3007  O   ILE A 523     -30.359  -9.424   0.261  1.00  0.00           O  
ATOM   3008  CG1 ILE A 523     -34.000  -8.331  -2.339  1.00  0.00           C  
ATOM   3009  CG2 ILE A 523     -32.088  -6.946  -1.354  1.00  0.00           C  
ATOM   3010  CD1 ILE A 523     -35.054  -7.221  -2.128  1.00  0.00           C  
ATOM   3011  H   ILE A 523     -33.415 -10.687  -0.804  1.00  0.00           H  
ATOM   3012  HA  ILE A 523     -31.660  -9.473  -2.690  1.00  0.00           H  
ATOM   3013  HB  ILE A 523     -33.227  -8.415  -0.324  1.00  0.00           H  
ATOM   3014 HG12 ILE A 523     -34.499  -9.296  -2.251  1.00  0.00           H  
ATOM   3015 HG13 ILE A 523     -33.589  -8.224  -3.343  1.00  0.00           H  
ATOM   3016 HG21 ILE A 523     -31.288  -6.955  -0.614  1.00  0.00           H  
ATOM   3017 HG22 ILE A 523     -31.665  -6.780  -2.345  1.00  0.00           H  
ATOM   3018 HG23 ILE A 523     -32.790  -6.146  -1.120  1.00  0.00           H  
ATOM   3019 HD11 ILE A 523     -35.479  -7.309  -1.128  1.00  0.00           H  
ATOM   3020 HD12 ILE A 523     -34.581  -6.245  -2.238  1.00  0.00           H  
ATOM   3021 HD13 ILE A 523     -35.846  -7.326  -2.870  1.00  0.00           H  
ATOM   3022  N   THR A 524     -29.464  -9.204  -1.776  1.00  0.00           N  
ATOM   3023  CA  THR A 524     -28.094  -9.049  -1.293  1.00  0.00           C  
ATOM   3024  C   THR A 524     -27.273  -8.362  -2.360  1.00  0.00           C  
ATOM   3025  CB  THR A 524     -27.461 -10.409  -0.904  1.00  0.00           C  
ATOM   3026  O   THR A 524     -27.477  -8.629  -3.551  1.00  0.00           O  
ATOM   3027  CG2 THR A 524     -27.399 -11.400  -2.074  1.00  0.00           C  
ATOM   3028  OG1 THR A 524     -26.155 -10.178  -0.380  1.00  0.00           O  
ATOM   3029  H   THR A 524     -29.631  -9.213  -2.772  1.00  0.00           H  
ATOM   3030  HA  THR A 524     -28.110  -8.440  -0.389  1.00  0.00           H  
ATOM   3031  HB  THR A 524     -28.100 -10.869  -0.150  1.00  0.00           H  
ATOM   3032 HG21 THR A 524     -28.404 -11.568  -2.461  1.00  0.00           H  
ATOM   3033 HG22 THR A 524     -26.769 -10.991  -2.864  1.00  0.00           H  
ATOM   3034 HG23 THR A 524     -26.980 -12.345  -1.728  1.00  0.00           H  
ATOM   3035  HG1 THR A 524     -25.793 -11.028  -0.119  1.00  0.00           H  
ATOM   3036  N   SER A 525     -26.362  -7.475  -1.958  1.00  0.00           N  
ATOM   3037  CA  SER A 525     -25.480  -6.843  -2.936  1.00  0.00           C  
ATOM   3038  C   SER A 525     -24.127  -7.578  -3.037  1.00  0.00           C  
ATOM   3039  CB  SER A 525     -25.297  -5.351  -2.653  1.00  0.00           C  
ATOM   3040  O   SER A 525     -23.279  -7.178  -3.831  1.00  0.00           O  
ATOM   3041  OG  SER A 525     -24.886  -5.075  -1.323  1.00  0.00           O  
ATOM   3042  H   SER A 525     -26.282  -7.241  -0.979  1.00  0.00           H  
ATOM   3043  HA  SER A 525     -25.964  -6.925  -3.909  1.00  0.00           H  
ATOM   3044  HB2 SER A 525     -26.246  -4.846  -2.833  1.00  0.00           H  
ATOM   3045  HB3 SER A 525     -24.543  -4.960  -3.336  1.00  0.00           H  
ATOM   3046  HG  SER A 525     -24.041  -5.509  -1.184  1.00  0.00           H  
ATOM   3047  N   PTR A 526     -23.926  -8.658  -2.248  1.00  0.00           N  
ATOM   3048  CA  PTR A 526     -22.649  -9.359  -2.237  1.00  0.00           C  
ATOM   3049  C   PTR A 526     -22.652 -10.769  -2.765  1.00  0.00           C  
ATOM   3050  O   PTR A 526     -21.819 -11.566  -2.349  1.00  0.00           O  
ATOM   3051  CB  PTR A 526     -21.914  -9.228  -0.888  1.00  0.00           C  
ATOM   3052  CG  PTR A 526     -21.351  -7.843  -0.684  1.00  0.00           C  
ATOM   3053  CD1 PTR A 526     -22.181  -6.794  -0.321  1.00  0.00           C  
ATOM   3054  CD2 PTR A 526     -20.027  -7.559  -0.985  1.00  0.00           C  
ATOM   3055  CE1 PTR A 526     -21.715  -5.494  -0.283  1.00  0.00           C  
ATOM   3056  CE2 PTR A 526     -19.536  -6.269  -0.898  1.00  0.00           C  
ATOM   3057  CZ  PTR A 526     -20.394  -5.228  -0.584  1.00  0.00           C  
ATOM   3058  OH  PTR A 526     -19.966  -3.883  -0.451  1.00  0.00           O  
ATOM   3059  P   PTR A 526     -18.810  -3.091  -1.201  1.00  0.00           P1+
ATOM   3060  O1P PTR A 526     -17.611  -3.229  -0.327  1.00  0.00           O1-
ATOM   3061  O3P PTR A 526     -18.570  -3.600  -2.616  1.00  0.00           O1-
ATOM   3062  O2P PTR A 526     -19.344  -1.694  -1.293  1.00  0.00           O1-
ATOM   3063  H   PTR A 526     -24.676  -8.985  -1.655  1.00  0.00           H  
ATOM   3064  HA  PTR A 526     -22.067  -8.822  -2.986  1.00  0.00           H  
ATOM   3065  HB2 PTR A 526     -21.096  -9.948  -0.861  1.00  0.00           H  
ATOM   3066  HB3 PTR A 526     -22.615  -9.445  -0.082  1.00  0.00           H  
ATOM   3067  HD1 PTR A 526     -23.210  -6.996  -0.063  1.00  0.00           H  
ATOM   3068  HD2 PTR A 526     -19.369  -8.358  -1.292  1.00  0.00           H  
ATOM   3069  HE1 PTR A 526     -22.383  -4.687  -0.018  1.00  0.00           H  
ATOM   3070  HE2 PTR A 526     -18.488  -6.074  -1.074  1.00  0.00           H  
ATOM   3071  N   LEU A 527     -23.548 -11.080  -3.687  1.00  0.00           N  
ATOM   3072  CA  LEU A 527     -23.558 -12.408  -4.302  1.00  0.00           C  
ATOM   3073  C   LEU A 527     -22.681 -12.317  -5.553  1.00  0.00           C  
ATOM   3074  CB  LEU A 527     -24.991 -12.838  -4.666  1.00  0.00           C  
ATOM   3075  O   LEU A 527     -22.657 -11.267  -6.203  1.00  0.00           O  
ATOM   3076  CG  LEU A 527     -25.107 -14.293  -5.147  1.00  0.00           C  
ATOM   3077  CD1 LEU A 527     -25.090 -15.286  -3.986  1.00  0.00           C  
ATOM   3078  CD2 LEU A 527     -26.403 -14.446  -5.926  1.00  0.00           C  
ATOM   3079  H   LEU A 527     -24.233 -10.393  -3.970  1.00  0.00           H  
ATOM   3080  HA  LEU A 527     -23.126 -13.144  -3.621  1.00  0.00           H  
ATOM   3081  HB2 LEU A 527     -25.349 -12.177  -5.455  1.00  0.00           H  
ATOM   3082  HB3 LEU A 527     -25.613 -12.715  -3.780  1.00  0.00           H  
ATOM   3083  HG  LEU A 527     -24.290 -14.530  -5.821  1.00  0.00           H  
ATOM   3084 HD11 LEU A 527     -24.142 -15.219  -3.452  1.00  0.00           H  
ATOM   3085 HD12 LEU A 527     -25.912 -15.080  -3.300  1.00  0.00           H  
ATOM   3086 HD13 LEU A 527     -25.195 -16.301  -4.370  1.00  0.00           H  
ATOM   3087 HD21 LEU A 527     -27.255 -14.231  -5.282  1.00  0.00           H  
ATOM   3088 HD22 LEU A 527     -26.403 -13.757  -6.771  1.00  0.00           H  
ATOM   3089 HD23 LEU A 527     -26.500 -15.463  -6.301  1.00  0.00           H  
ATOM   3090  N   VAL A 528     -21.951 -13.406  -5.900  1.00  0.00           N  
ATOM   3091  CA  VAL A 528     -21.054 -13.501  -7.069  1.00  0.00           C  
ATOM   3092  C   VAL A 528     -19.735 -12.781  -6.775  1.00  0.00           C  
ATOM   3093  CB  VAL A 528     -21.712 -13.066  -8.435  1.00  0.00           C  
ATOM   3094  O   VAL A 528     -19.749 -11.760  -6.080  1.00  0.00           O  
ATOM   3095  CG1 VAL A 528     -20.860 -13.457  -9.630  1.00  0.00           C  
ATOM   3096  CG2 VAL A 528     -23.117 -13.631  -8.585  1.00  0.00           C  
ATOM   3097  H   VAL A 528     -22.027 -14.221  -5.309  1.00  0.00           H  
ATOM   3098  HA  VAL A 528     -20.841 -14.559  -7.223  1.00  0.00           H  
ATOM   3099  HB  VAL A 528     -21.778 -11.978  -8.412  1.00  0.00           H  
ATOM   3100 HG11 VAL A 528     -19.866 -13.021  -9.526  1.00  0.00           H  
ATOM   3101 HG12 VAL A 528     -20.777 -14.543  -9.677  1.00  0.00           H  
ATOM   3102 HG13 VAL A 528     -21.325 -13.088 -10.544  1.00  0.00           H  
ATOM   3103 HG21 VAL A 528     -23.070 -14.720  -8.610  1.00  0.00           H  
ATOM   3104 HG22 VAL A 528     -23.729 -13.313  -7.741  1.00  0.00           H  
ATOM   3105 HG23 VAL A 528     -23.559 -13.265  -9.512  1.00  0.00           H  
ATOM   3106  N   SER A 529     -18.585 -13.271  -7.311  1.00  0.00           N  
ATOM   3107  CA  SER A 529     -17.304 -12.554  -7.136  1.00  0.00           C  
ATOM   3108  C   SER A 529     -17.427 -11.213  -7.833  1.00  0.00           C  
ATOM   3109  CB  SER A 529     -16.142 -13.331  -7.730  1.00  0.00           C  
ATOM   3110  O   SER A 529     -17.966 -11.151  -8.943  1.00  0.00           O  
ATOM   3111  OG  SER A 529     -16.125 -14.609  -7.126  1.00  0.00           O  
ATOM   3112  H   SER A 529     -18.606 -14.134  -7.835  1.00  0.00           H  
ATOM   3113  HA  SER A 529     -17.104 -12.431  -6.072  1.00  0.00           H  
ATOM   3114  HB2 SER A 529     -15.206 -12.812  -7.526  1.00  0.00           H  
ATOM   3115  HB3 SER A 529     -16.275 -13.431  -8.807  1.00  0.00           H  
ATOM   3116  HG  SER A 529     -16.965 -15.032  -7.318  1.00  0.00           H  
ATOM   3117  N   ARG A 530     -17.053 -10.138  -7.130  1.00  0.00           N  
ATOM   3118  CA  ARG A 530     -17.286  -8.778  -7.554  1.00  0.00           C  
ATOM   3119  C   ARG A 530     -17.138  -8.478  -9.048  1.00  0.00           C  
ATOM   3120  CB  ARG A 530     -16.438  -7.795  -6.762  1.00  0.00           C  
ATOM   3121  O   ARG A 530     -18.073  -7.897  -9.605  1.00  0.00           O  
ATOM   3122  CG  ARG A 530     -16.926  -6.353  -6.954  1.00  0.00           C  
ATOM   3123  CD  ARG A 530     -15.932  -5.325  -6.512  1.00  0.00           C  
ATOM   3124  NE  ARG A 530     -15.451  -5.605  -5.158  1.00  0.00           N  
ATOM   3125  NH1 ARG A 530     -13.253  -5.839  -5.796  1.00  0.00           N  
ATOM   3126  NH2 ARG A 530     -13.842  -6.144  -3.608  1.00  0.00           N1+
ATOM   3127  CZ  ARG A 530     -14.186  -5.862  -4.855  1.00  0.00           C  
ATOM   3128  H   ARG A 530     -16.580 -10.287  -6.250  1.00  0.00           H  
ATOM   3129  HA  ARG A 530     -18.348  -8.648  -7.344  1.00  0.00           H  
ATOM   3130  HB2 ARG A 530     -15.404  -7.867  -7.099  1.00  0.00           H  
ATOM   3131  HB3 ARG A 530     -16.494  -8.050  -5.704  1.00  0.00           H  
ATOM   3132  HG2 ARG A 530     -17.841  -6.219  -6.378  1.00  0.00           H  
ATOM   3133  HG3 ARG A 530     -17.136  -6.198  -8.012  1.00  0.00           H  
ATOM   3134  HD2 ARG A 530     -16.405  -4.343  -6.526  1.00  0.00           H  
ATOM   3135  HD3 ARG A 530     -15.085  -5.330  -7.199  1.00  0.00           H  
ATOM   3136  HE  ARG A 530     -16.126  -5.602  -4.407  1.00  0.00           H  
ATOM   3137 HH11 ARG A 530     -13.504  -5.625  -6.751  1.00  0.00           H  
ATOM   3138 HH12 ARG A 530     -12.291  -6.035  -5.558  1.00  0.00           H  
ATOM   3139 HH21 ARG A 530     -12.877  -6.339  -3.382  1.00  0.00           H  
ATOM   3140 HH22 ARG A 530     -14.545  -6.164  -2.883  1.00  0.00           H  
ATOM   3141  N   PHE A 531     -16.006  -8.842  -9.695  1.00  0.00           N  
ATOM   3142  CA  PHE A 531     -15.783  -8.473 -11.107  1.00  0.00           C  
ATOM   3143  C   PHE A 531     -16.830  -9.044 -12.065  1.00  0.00           C  
ATOM   3144  CB  PHE A 531     -14.380  -8.876 -11.606  1.00  0.00           C  
ATOM   3145  O   PHE A 531     -17.019  -8.507 -13.161  1.00  0.00           O  
ATOM   3146  CG  PHE A 531     -13.180  -8.430 -10.803  1.00  0.00           C  
ATOM   3147  CD1 PHE A 531     -13.226  -7.277 -10.028  1.00  0.00           C  
ATOM   3148  CD2 PHE A 531     -11.993  -9.147 -10.844  1.00  0.00           C  
ATOM   3149  CE1 PHE A 531     -12.105  -6.856  -9.310  1.00  0.00           C  
ATOM   3150  CE2 PHE A 531     -10.887  -8.739 -10.103  1.00  0.00           C  
ATOM   3151  CZ  PHE A 531     -10.940  -7.584  -9.362  1.00  0.00           C  
ATOM   3152  H   PHE A 531     -15.302  -9.375  -9.204  1.00  0.00           H  
ATOM   3153  HA  PHE A 531     -15.874  -7.387 -11.115  1.00  0.00           H  
ATOM   3154  HB2 PHE A 531     -14.265  -8.469 -12.611  1.00  0.00           H  
ATOM   3155  HB3 PHE A 531     -14.353  -9.965 -11.649  1.00  0.00           H  
ATOM   3156  HD1 PHE A 531     -14.138  -6.701  -9.981  1.00  0.00           H  
ATOM   3157  HD2 PHE A 531     -11.926 -10.033 -11.458  1.00  0.00           H  
ATOM   3158  HE1 PHE A 531     -12.153  -5.957  -8.713  1.00  0.00           H  
ATOM   3159  HE2 PHE A 531      -9.985  -9.333 -10.111  1.00  0.00           H  
ATOM   3160  HZ  PHE A 531     -10.068  -7.248  -8.821  1.00  0.00           H  
ATOM   3161  N   TYR A 532     -17.519 -10.116 -11.645  1.00  0.00           N  
ATOM   3162  CA  TYR A 532     -18.515 -10.848 -12.440  1.00  0.00           C  
ATOM   3163  C   TYR A 532     -19.959 -10.651 -11.931  1.00  0.00           C  
ATOM   3164  CB  TYR A 532     -18.145 -12.353 -12.442  1.00  0.00           C  
ATOM   3165  O   TYR A 532     -20.859 -11.350 -12.398  1.00  0.00           O  
ATOM   3166  CG  TYR A 532     -16.676 -12.556 -12.729  1.00  0.00           C  
ATOM   3167  CD2 TYR A 532     -16.211 -12.642 -14.035  1.00  0.00           C  
ATOM   3168  CD1 TYR A 532     -15.734 -12.485 -11.707  1.00  0.00           C  
ATOM   3169  CE2 TYR A 532     -14.852 -12.686 -14.313  1.00  0.00           C  
ATOM   3170  CE1 TYR A 532     -14.373 -12.514 -11.974  1.00  0.00           C  
ATOM   3171  OH  TYR A 532     -12.591 -12.724 -13.533  1.00  0.00           O  
ATOM   3172  CZ  TYR A 532     -13.935 -12.633 -13.276  1.00  0.00           C  
ATOM   3173  H   TYR A 532     -17.339 -10.446 -10.708  1.00  0.00           H  
ATOM   3174  HA  TYR A 532     -18.493 -10.446 -13.453  1.00  0.00           H  
ATOM   3175  HB2 TYR A 532     -18.730 -12.862 -13.208  1.00  0.00           H  
ATOM   3176  HB3 TYR A 532     -18.378 -12.777 -11.465  1.00  0.00           H  
ATOM   3177  HD1 TYR A 532     -16.070 -12.406 -10.684  1.00  0.00           H  
ATOM   3178  HD2 TYR A 532     -16.920 -12.675 -14.849  1.00  0.00           H  
ATOM   3179  HE1 TYR A 532     -13.660 -12.444 -11.166  1.00  0.00           H  
ATOM   3180  HE2 TYR A 532     -14.510 -12.761 -15.335  1.00  0.00           H  
ATOM   3181  HH  TYR A 532     -12.314 -12.364 -14.379  1.00  0.00           H  
ATOM   3182  N   ARG A 533     -20.164  -9.746 -10.952  1.00  0.00           N  
ATOM   3183  CA  ARG A 533     -21.443  -9.462 -10.300  1.00  0.00           C  
ATOM   3184  C   ARG A 533     -22.317  -8.554 -11.153  1.00  0.00           C  
ATOM   3185  CB  ARG A 533     -21.182  -8.807  -8.936  1.00  0.00           C  
ATOM   3186  O   ARG A 533     -21.889  -7.488 -11.576  1.00  0.00           O  
ATOM   3187  CG  ARG A 533     -22.405  -8.588  -8.049  1.00  0.00           C  
ATOM   3188  CD  ARG A 533     -21.965  -8.004  -6.707  1.00  0.00           C  
ATOM   3189  NE  ARG A 533     -21.063  -8.926  -6.013  1.00  0.00           N  
ATOM   3190  NH1 ARG A 533     -20.056  -7.317  -4.721  1.00  0.00           N  
ATOM   3191  NH2 ARG A 533     -19.415  -9.496  -4.514  1.00  0.00           N1+
ATOM   3192  CZ  ARG A 533     -20.176  -8.578  -5.090  1.00  0.00           C  
ATOM   3193  H   ARG A 533     -19.362  -9.216 -10.641  1.00  0.00           H  
ATOM   3194  HA  ARG A 533     -21.976 -10.403 -10.166  1.00  0.00           H  
ATOM   3195  HB2 ARG A 533     -20.723  -7.835  -9.116  1.00  0.00           H  
ATOM   3196  HB3 ARG A 533     -20.484  -9.442  -8.390  1.00  0.00           H  
ATOM   3197  HG2 ARG A 533     -22.908  -9.540  -7.883  1.00  0.00           H  
ATOM   3198  HG3 ARG A 533     -23.090  -7.896  -8.539  1.00  0.00           H  
ATOM   3199  HD2 ARG A 533     -22.844  -7.829  -6.087  1.00  0.00           H  
ATOM   3200  HD3 ARG A 533     -21.448  -7.060  -6.880  1.00  0.00           H  
ATOM   3201  HE  ARG A 533     -21.121  -9.904  -6.257  1.00  0.00           H  
ATOM   3202 HH11 ARG A 533     -20.631  -6.608  -5.153  1.00  0.00           H  
ATOM   3203 HH12 ARG A 533     -19.389  -7.061  -4.007  1.00  0.00           H  
ATOM   3204 HH21 ARG A 533     -18.752  -9.227  -3.801  1.00  0.00           H  
ATOM   3205 HH22 ARG A 533     -19.497 -10.465  -4.788  1.00  0.00           H  
ATOM   3206  N   ALA A 534     -23.529  -9.007 -11.421  1.00  0.00           N  
ATOM   3207  CA  ALA A 534     -24.523  -8.334 -12.237  1.00  0.00           C  
ATOM   3208  C   ALA A 534     -25.049  -7.071 -11.568  1.00  0.00           C  
ATOM   3209  CB  ALA A 534     -25.674  -9.292 -12.518  1.00  0.00           C  
ATOM   3210  O   ALA A 534     -25.106  -6.991 -10.342  1.00  0.00           O  
ATOM   3211  H   ALA A 534     -23.786  -9.899 -11.023  1.00  0.00           H  
ATOM   3212  HA  ALA A 534     -24.048  -8.033 -13.171  1.00  0.00           H  
ATOM   3213  HB1 ALA A 534     -25.293 -10.178 -13.026  1.00  0.00           H  
ATOM   3214  HB2 ALA A 534     -26.141  -9.585 -11.578  1.00  0.00           H  
ATOM   3215  HB3 ALA A 534     -26.411  -8.798 -13.151  1.00  0.00           H  
ATOM   3216  N   PRO A 535     -25.488  -6.089 -12.365  1.00  0.00           N  
ATOM   3217  CA  PRO A 535     -26.048  -4.865 -11.772  1.00  0.00           C  
ATOM   3218  C   PRO A 535     -27.307  -5.077 -10.924  1.00  0.00           C  
ATOM   3219  CB  PRO A 535     -26.335  -3.980 -12.986  1.00  0.00           C  
ATOM   3220  O   PRO A 535     -27.492  -4.368  -9.939  1.00  0.00           O  
ATOM   3221  CG  PRO A 535     -26.438  -4.909 -14.149  1.00  0.00           C  
ATOM   3222  CD  PRO A 535     -25.492  -6.040 -13.841  1.00  0.00           C  
ATOM   3223  HA  PRO A 535     -25.350  -4.430 -11.057  1.00  0.00           H  
ATOM   3224  HB2 PRO A 535     -25.523  -3.269 -13.138  1.00  0.00           H  
ATOM   3225  HB3 PRO A 535     -27.271  -3.438 -12.848  1.00  0.00           H  
ATOM   3226  HG2 PRO A 535     -26.142  -4.404 -15.068  1.00  0.00           H  
ATOM   3227  HG3 PRO A 535     -27.457  -5.281 -14.251  1.00  0.00           H  
ATOM   3228  HD2 PRO A 535     -25.855  -6.978 -14.262  1.00  0.00           H  
ATOM   3229  HD3 PRO A 535     -24.494  -5.831 -14.227  1.00  0.00           H  
ATOM   3230  N   GLU A 536     -28.162  -6.049 -11.273  1.00  0.00           N  
ATOM   3231  CA  GLU A 536     -29.387  -6.314 -10.506  1.00  0.00           C  
ATOM   3232  C   GLU A 536     -29.107  -6.799  -9.068  1.00  0.00           C  
ATOM   3233  CB  GLU A 536     -30.342  -7.261 -11.256  1.00  0.00           C  
ATOM   3234  O   GLU A 536     -29.891  -6.488  -8.182  1.00  0.00           O  
ATOM   3235  CG  GLU A 536     -29.796  -8.653 -11.494  1.00  0.00           C  
ATOM   3236  CD  GLU A 536     -29.153  -8.876 -12.848  1.00  0.00           C  
ATOM   3237  OE1 GLU A 536     -29.117 -10.042 -13.308  1.00  0.00           O  
ATOM   3238  OE2 GLU A 536     -28.675  -7.885 -13.445  1.00  0.00           O1-
ATOM   3239  H   GLU A 536     -27.959  -6.614 -12.085  1.00  0.00           H  
ATOM   3240  HA  GLU A 536     -29.893  -5.354 -10.407  1.00  0.00           H  
ATOM   3241  HB2 GLU A 536     -30.570  -6.816 -12.224  1.00  0.00           H  
ATOM   3242  HB3 GLU A 536     -31.258  -7.351 -10.673  1.00  0.00           H  
ATOM   3243  HG2 GLU A 536     -30.620  -9.359 -11.393  1.00  0.00           H  
ATOM   3244  HG3 GLU A 536     -29.047  -8.856 -10.728  1.00  0.00           H  
ATOM   3245  N   ILE A 537     -27.970  -7.484  -8.819  1.00  0.00           N  
ATOM   3246  CA  ILE A 537     -27.578  -7.887  -7.463  1.00  0.00           C  
ATOM   3247  C   ILE A 537     -27.139  -6.631  -6.676  1.00  0.00           C  
ATOM   3248  CB  ILE A 537     -26.430  -8.932  -7.520  1.00  0.00           C  
ATOM   3249  O   ILE A 537     -27.592  -6.422  -5.554  1.00  0.00           O  
ATOM   3250  CG1 ILE A 537     -26.911 -10.305  -8.037  1.00  0.00           C  
ATOM   3251  CG2 ILE A 537     -25.693  -9.070  -6.177  1.00  0.00           C  
ATOM   3252  CD1 ILE A 537     -25.760 -11.138  -8.456  1.00  0.00           C  
ATOM   3253  H   ILE A 537     -27.368  -7.728  -9.593  1.00  0.00           H  
ATOM   3254  HA  ILE A 537     -28.425  -8.351  -6.957  1.00  0.00           H  
ATOM   3255  HB  ILE A 537     -25.711  -8.547  -8.243  1.00  0.00           H  
ATOM   3256 HG12 ILE A 537     -27.573 -10.155  -8.890  1.00  0.00           H  
ATOM   3257 HG13 ILE A 537     -27.453 -10.817  -7.242  1.00  0.00           H  
ATOM   3258 HG21 ILE A 537     -25.320  -8.094  -5.865  1.00  0.00           H  
ATOM   3259 HG22 ILE A 537     -26.380  -9.454  -5.423  1.00  0.00           H  
ATOM   3260 HG23 ILE A 537     -24.856  -9.759  -6.291  1.00  0.00           H  
ATOM   3261 HD11 ILE A 537     -25.214 -10.630  -9.251  1.00  0.00           H  
ATOM   3262 HD12 ILE A 537     -25.098 -11.297  -7.605  1.00  0.00           H  
ATOM   3263 HD13 ILE A 537     -26.121 -12.100  -8.820  1.00  0.00           H  
ATOM   3264  N   ILE A 538     -26.263  -5.789  -7.271  1.00  0.00           N  
ATOM   3265  CA  ILE A 538     -25.745  -4.566  -6.637  1.00  0.00           C  
ATOM   3266  C   ILE A 538     -26.864  -3.577  -6.323  1.00  0.00           C  
ATOM   3267  CB  ILE A 538     -24.699  -3.896  -7.562  1.00  0.00           C  
ATOM   3268  O   ILE A 538     -26.858  -2.934  -5.269  1.00  0.00           O  
ATOM   3269  CG1 ILE A 538     -23.484  -4.808  -7.818  1.00  0.00           C  
ATOM   3270  CG2 ILE A 538     -24.281  -2.495  -7.053  1.00  0.00           C  
ATOM   3271  CD1 ILE A 538     -22.558  -4.314  -8.944  1.00  0.00           C  
ATOM   3272  H   ILE A 538     -25.946  -6.013  -8.204  1.00  0.00           H  
ATOM   3273  HA  ILE A 538     -25.276  -4.852  -5.696  1.00  0.00           H  
ATOM   3274  HB  ILE A 538     -25.185  -3.744  -8.526  1.00  0.00           H  
ATOM   3275 HG12 ILE A 538     -23.850  -5.800  -8.085  1.00  0.00           H  
ATOM   3276 HG13 ILE A 538     -22.902  -4.871  -6.898  1.00  0.00           H  
ATOM   3277 HG21 ILE A 538     -25.166  -1.868  -6.948  1.00  0.00           H  
ATOM   3278 HG22 ILE A 538     -23.787  -2.592  -6.086  1.00  0.00           H  
ATOM   3279 HG23 ILE A 538     -23.595  -2.039  -7.767  1.00  0.00           H  
ATOM   3280 HD11 ILE A 538     -23.122  -4.245  -9.874  1.00  0.00           H  
ATOM   3281 HD12 ILE A 538     -22.163  -3.332  -8.685  1.00  0.00           H  
ATOM   3282 HD13 ILE A 538     -21.734  -5.016  -9.071  1.00  0.00           H  
ATOM   3283  N   LEU A 539     -27.806  -3.423  -7.255  1.00  0.00           N  
ATOM   3284  CA  LEU A 539     -28.889  -2.456  -7.091  1.00  0.00           C  
ATOM   3285  C   LEU A 539     -29.986  -2.921  -6.119  1.00  0.00           C  
ATOM   3286  CB  LEU A 539     -29.464  -2.029  -8.455  1.00  0.00           C  
ATOM   3287  O   LEU A 539     -30.759  -2.093  -5.680  1.00  0.00           O  
ATOM   3288  CG  LEU A 539     -28.471  -1.196  -9.311  1.00  0.00           C  
ATOM   3289  CD1 LEU A 539     -28.991  -0.971 -10.732  1.00  0.00           C  
ATOM   3290  CD2 LEU A 539     -28.160   0.135  -8.664  1.00  0.00           C  
ATOM   3291  H   LEU A 539     -27.770  -3.987  -8.092  1.00  0.00           H  
ATOM   3292  HA  LEU A 539     -28.447  -1.576  -6.623  1.00  0.00           H  
ATOM   3293  HB2 LEU A 539     -30.357  -1.429  -8.281  1.00  0.00           H  
ATOM   3294  HB3 LEU A 539     -29.732  -2.926  -9.013  1.00  0.00           H  
ATOM   3295  HG  LEU A 539     -27.552  -1.779  -9.370  1.00  0.00           H  
ATOM   3296 HD11 LEU A 539     -29.190  -1.934 -11.203  1.00  0.00           H  
ATOM   3297 HD12 LEU A 539     -29.911  -0.388 -10.694  1.00  0.00           H  
ATOM   3298 HD13 LEU A 539     -28.243  -0.431 -11.311  1.00  0.00           H  
ATOM   3299 HD21 LEU A 539     -29.072   0.729  -8.598  1.00  0.00           H  
ATOM   3300 HD22 LEU A 539     -27.762  -0.032  -7.663  1.00  0.00           H  
ATOM   3301 HD23 LEU A 539     -27.422   0.667  -9.264  1.00  0.00           H  
ATOM   3302  N   GLY A 540     -29.996  -4.196  -5.734  1.00  0.00           N  
ATOM   3303  CA  GLY A 540     -30.966  -4.726  -4.788  1.00  0.00           C  
ATOM   3304  C   GLY A 540     -32.261  -5.192  -5.406  1.00  0.00           C  
ATOM   3305  O   GLY A 540     -33.344  -4.847  -4.926  1.00  0.00           O  
ATOM   3306  H   GLY A 540     -29.301  -4.822  -6.115  1.00  0.00           H  
ATOM   3307  HA2 GLY A 540     -31.197  -3.944  -4.065  1.00  0.00           H  
ATOM   3308  HA3 GLY A 540     -30.511  -5.573  -4.274  1.00  0.00           H  
ATOM   3309  N   PHE A 541     -32.165  -5.938  -6.502  1.00  0.00           N  
ATOM   3310  CA  PHE A 541     -33.322  -6.547  -7.164  1.00  0.00           C  
ATOM   3311  C   PHE A 541     -33.398  -8.010  -6.756  1.00  0.00           C  
ATOM   3312  CB  PHE A 541     -33.172  -6.497  -8.692  1.00  0.00           C  
ATOM   3313  O   PHE A 541     -32.406  -8.564  -6.262  1.00  0.00           O  
ATOM   3314  CG  PHE A 541     -33.521  -5.169  -9.302  1.00  0.00           C  
ATOM   3315  CD1 PHE A 541     -34.818  -4.889  -9.696  1.00  0.00           C  
ATOM   3316  CD2 PHE A 541     -32.558  -4.184  -9.454  1.00  0.00           C  
ATOM   3317  CE1 PHE A 541     -35.144  -3.652 -10.227  1.00  0.00           C  
ATOM   3318  CE2 PHE A 541     -32.879  -2.959 -10.022  1.00  0.00           C  
ATOM   3319  CZ  PHE A 541     -34.169  -2.699 -10.399  1.00  0.00           C  
ATOM   3320  H   PHE A 541     -31.249  -6.093  -6.898  1.00  0.00           H  
ATOM   3321  HA  PHE A 541     -34.217  -5.998  -6.870  1.00  0.00           H  
ATOM   3322  HB2 PHE A 541     -33.826  -7.254  -9.125  1.00  0.00           H  
ATOM   3323  HB3 PHE A 541     -32.136  -6.726  -8.941  1.00  0.00           H  
ATOM   3324  HD1 PHE A 541     -35.584  -5.643  -9.588  1.00  0.00           H  
ATOM   3325  HD2 PHE A 541     -31.546  -4.372  -9.127  1.00  0.00           H  
ATOM   3326  HE1 PHE A 541     -36.165  -3.436 -10.506  1.00  0.00           H  
ATOM   3327  HE2 PHE A 541     -32.112  -2.212 -10.166  1.00  0.00           H  
ATOM   3328  HZ  PHE A 541     -34.421  -1.743 -10.833  1.00  0.00           H  
ATOM   3329  N   ARG A 542     -34.573  -8.650  -6.974  1.00  0.00           N  
ATOM   3330  CA  ARG A 542     -34.751 -10.090  -6.787  1.00  0.00           C  
ATOM   3331  C   ARG A 542     -34.203 -10.656  -8.087  1.00  0.00           C  
ATOM   3332  CB  ARG A 542     -36.235 -10.434  -6.667  1.00  0.00           C  
ATOM   3333  O   ARG A 542     -34.775 -10.432  -9.148  1.00  0.00           O  
ATOM   3334  CG  ARG A 542     -36.803 -10.137  -5.294  1.00  0.00           C  
ATOM   3335  CD  ARG A 542     -36.307 -11.125  -4.268  1.00  0.00           C  
ATOM   3336  NE  ARG A 542     -37.028 -10.961  -3.009  1.00  0.00           N  
ATOM   3337  NH1 ARG A 542     -37.719 -11.608  -0.908  1.00  0.00           N  
ATOM   3338  NH2 ARG A 542     -36.332 -12.973  -2.123  1.00  0.00           N1+
ATOM   3339  CZ  ARG A 542     -37.027 -11.845  -2.017  1.00  0.00           C  
ATOM   3340  H   ARG A 542     -35.366  -8.105  -7.281  1.00  0.00           H  
ATOM   3341  HA  ARG A 542     -34.266 -10.474  -5.890  1.00  0.00           H  
ATOM   3342  HB2 ARG A 542     -36.363 -11.497  -6.873  1.00  0.00           H  
ATOM   3343  HB3 ARG A 542     -36.787  -9.852  -7.405  1.00  0.00           H  
ATOM   3344  HG2 ARG A 542     -37.891 -10.190  -5.341  1.00  0.00           H  
ATOM   3345  HG3 ARG A 542     -36.501  -9.133  -4.995  1.00  0.00           H  
ATOM   3346  HD2 ARG A 542     -35.243 -10.960  -4.096  1.00  0.00           H  
ATOM   3347  HD3 ARG A 542     -36.462 -12.137  -4.641  1.00  0.00           H  
ATOM   3348  HE  ARG A 542     -37.566 -10.115  -2.883  1.00  0.00           H  
ATOM   3349 HH11 ARG A 542     -37.714 -12.282  -0.156  1.00  0.00           H  
ATOM   3350 HH12 ARG A 542     -38.250 -10.754  -0.817  1.00  0.00           H  
ATOM   3351 HH21 ARG A 542     -35.802 -13.163  -2.962  1.00  0.00           H  
ATOM   3352 HH22 ARG A 542     -36.333 -13.640  -1.365  1.00  0.00           H  
ATOM   3353  N   TYR A 543     -33.058 -11.269  -8.027  1.00  0.00           N  
ATOM   3354  CA  TYR A 543     -32.330 -11.774  -9.190  1.00  0.00           C  
ATOM   3355  C   TYR A 543     -32.685 -13.243  -9.544  1.00  0.00           C  
ATOM   3356  CB  TYR A 543     -30.799 -11.621  -8.930  1.00  0.00           C  
ATOM   3357  O   TYR A 543     -33.266 -13.955  -8.730  1.00  0.00           O  
ATOM   3358  CG  TYR A 543     -30.393 -12.195  -7.587  1.00  0.00           C  
ATOM   3359  CD1 TYR A 543     -30.421 -11.411  -6.436  1.00  0.00           C  
ATOM   3360  CD2 TYR A 543     -30.145 -13.550  -7.438  1.00  0.00           C  
ATOM   3361  CE1 TYR A 543     -30.169 -11.957  -5.185  1.00  0.00           C  
ATOM   3362  CE2 TYR A 543     -29.922 -14.111  -6.188  1.00  0.00           C  
ATOM   3363  OH  TYR A 543     -29.681 -13.882  -3.844  1.00  0.00           O  
ATOM   3364  CZ  TYR A 543     -29.923 -13.310  -5.066  1.00  0.00           C  
ATOM   3365  H   TYR A 543     -32.644 -11.405  -7.116  1.00  0.00           H  
ATOM   3366  HA  TYR A 543     -32.630 -11.182 -10.055  1.00  0.00           H  
ATOM   3367  HB2 TYR A 543     -30.542 -10.562  -8.953  1.00  0.00           H  
ATOM   3368  HB3 TYR A 543     -30.254 -12.144  -9.716  1.00  0.00           H  
ATOM   3369  HD1 TYR A 543     -30.643 -10.357  -6.519  1.00  0.00           H  
ATOM   3370  HD2 TYR A 543     -30.125 -14.183  -8.313  1.00  0.00           H  
ATOM   3371  HE1 TYR A 543     -30.165 -11.326  -4.309  1.00  0.00           H  
ATOM   3372  HE2 TYR A 543     -29.748 -15.173  -6.095  1.00  0.00           H  
ATOM   3373  HH  TYR A 543     -30.109 -13.450  -3.102  1.00  0.00           H  
ATOM   3374  N   ASP A 544     -32.303 -13.702 -10.747  1.00  0.00           N  
ATOM   3375  CA  ASP A 544     -32.521 -15.101 -11.144  1.00  0.00           C  
ATOM   3376  C   ASP A 544     -31.265 -15.637 -11.896  1.00  0.00           C  
ATOM   3377  CB  ASP A 544     -33.838 -15.269 -11.926  1.00  0.00           C  
ATOM   3378  O   ASP A 544     -30.187 -15.061 -11.732  1.00  0.00           O  
ATOM   3379  CG  ASP A 544     -33.920 -14.411 -13.176  1.00  0.00           C  
ATOM   3380  OD1 ASP A 544     -32.856 -14.005 -13.688  1.00  0.00           O  
ATOM   3381  OD2 ASP A 544     -35.055 -14.137 -13.637  1.00  0.00           O1-
ATOM   3382  H   ASP A 544     -31.855 -13.070 -11.395  1.00  0.00           H  
ATOM   3383  HA  ASP A 544     -32.644 -15.718 -10.254  1.00  0.00           H  
ATOM   3384  HB2 ASP A 544     -34.665 -15.000 -11.269  1.00  0.00           H  
ATOM   3385  HB3 ASP A 544     -33.933 -16.314 -12.220  1.00  0.00           H  
ATOM   3386  N   ALA A 545     -31.386 -16.702 -12.712  1.00  0.00           N  
ATOM   3387  CA  ALA A 545     -30.238 -17.233 -13.447  1.00  0.00           C  
ATOM   3388  C   ALA A 545     -29.679 -16.252 -14.491  1.00  0.00           C  
ATOM   3389  CB  ALA A 545     -30.569 -18.581 -14.076  1.00  0.00           C  
ATOM   3390  O   ALA A 545     -28.626 -16.521 -15.044  1.00  0.00           O  
ATOM   3391  H   ALA A 545     -32.288 -17.143 -12.819  1.00  0.00           H  
ATOM   3392  HA  ALA A 545     -29.444 -17.378 -12.714  1.00  0.00           H  
ATOM   3393  HB1 ALA A 545     -30.900 -19.272 -13.301  1.00  0.00           H  
ATOM   3394  HB2 ALA A 545     -31.363 -18.453 -14.812  1.00  0.00           H  
ATOM   3395  HB3 ALA A 545     -29.681 -18.982 -14.565  1.00  0.00           H  
ATOM   3396  N   GLN A 546     -30.320 -15.097 -14.717  1.00  0.00           N  
ATOM   3397  CA  GLN A 546     -29.768 -14.068 -15.609  1.00  0.00           C  
ATOM   3398  C   GLN A 546     -28.429 -13.512 -15.075  1.00  0.00           C  
ATOM   3399  CB  GLN A 546     -30.782 -12.935 -15.886  1.00  0.00           C  
ATOM   3400  O   GLN A 546     -27.638 -12.981 -15.855  1.00  0.00           O  
ATOM   3401  CG  GLN A 546     -31.955 -13.377 -16.758  1.00  0.00           C  
ATOM   3402  CD  GLN A 546     -31.533 -13.798 -18.152  1.00  0.00           C  
ATOM   3403  NE2 GLN A 546     -31.567 -12.859 -19.102  1.00  0.00           N  
ATOM   3404  OE1 GLN A 546     -31.198 -14.964 -18.406  1.00  0.00           O  
ATOM   3405  H   GLN A 546     -31.206 -14.929 -14.262  1.00  0.00           H  
ATOM   3406  HA  GLN A 546     -29.564 -14.553 -16.564  1.00  0.00           H  
ATOM   3407  HB2 GLN A 546     -30.262 -12.121 -16.391  1.00  0.00           H  
ATOM   3408  HB3 GLN A 546     -31.174 -12.580 -14.933  1.00  0.00           H  
ATOM   3409  HG2 GLN A 546     -32.656 -12.547 -16.843  1.00  0.00           H  
ATOM   3410  HG3 GLN A 546     -32.448 -14.221 -16.275  1.00  0.00           H  
ATOM   3411 HE21 GLN A 546     -31.843 -11.916 -18.870  1.00  0.00           H  
ATOM   3412 HE22 GLN A 546     -31.316 -13.093 -20.052  1.00  0.00           H  
ATOM   3413  N   ILE A 547     -28.155 -13.667 -13.768  1.00  0.00           N  
ATOM   3414  CA  ILE A 547     -26.885 -13.252 -13.180  1.00  0.00           C  
ATOM   3415  C   ILE A 547     -25.727 -14.081 -13.761  1.00  0.00           C  
ATOM   3416  CB  ILE A 547     -26.908 -13.340 -11.626  1.00  0.00           C  
ATOM   3417  O   ILE A 547     -24.592 -13.581 -13.808  1.00  0.00           O  
ATOM   3418  CG1 ILE A 547     -26.970 -14.810 -11.128  1.00  0.00           C  
ATOM   3419  CG2 ILE A 547     -28.023 -12.497 -11.032  1.00  0.00           C  
ATOM   3420  CD1 ILE A 547     -26.606 -14.990  -9.732  1.00  0.00           C  
ATOM   3421  H   ILE A 547     -28.854 -14.086 -13.171  1.00  0.00           H  
ATOM   3422  HA  ILE A 547     -26.728 -12.205 -13.439  1.00  0.00           H  
ATOM   3423  HB  ILE A 547     -25.965 -12.924 -11.270  1.00  0.00           H  
ATOM   3424 HG12 ILE A 547     -26.289 -15.405 -11.737  1.00  0.00           H  
ATOM   3425 HG13 ILE A 547     -27.989 -15.173 -11.264  1.00  0.00           H  
ATOM   3426 HG21 ILE A 547     -27.911 -11.464 -11.360  1.00  0.00           H  
ATOM   3427 HG22 ILE A 547     -28.987 -12.882 -11.365  1.00  0.00           H  
ATOM   3428 HG23 ILE A 547     -27.971 -12.540  -9.944  1.00  0.00           H  
ATOM   3429 HD11 ILE A 547     -25.588 -14.633  -9.573  1.00  0.00           H  
ATOM   3430 HD12 ILE A 547     -27.292 -14.424  -9.102  1.00  0.00           H  
ATOM   3431 HD13 ILE A 547     -26.665 -16.048  -9.475  1.00  0.00           H  
ATOM   3432  N   ASP A 548     -26.009 -15.343 -14.193  1.00  0.00           N  
ATOM   3433  CA  ASP A 548     -25.033 -16.250 -14.768  1.00  0.00           C  
ATOM   3434  C   ASP A 548     -24.679 -15.884 -16.184  1.00  0.00           C  
ATOM   3435  CB  ASP A 548     -25.538 -17.691 -14.708  1.00  0.00           C  
ATOM   3436  O   ASP A 548     -23.546 -16.094 -16.588  1.00  0.00           O  
ATOM   3437  CG  ASP A 548     -25.508 -18.277 -13.306  1.00  0.00           C  
ATOM   3438  OD1 ASP A 548     -24.756 -17.742 -12.443  1.00  0.00           O  
ATOM   3439  OD2 ASP A 548     -26.203 -19.287 -13.076  1.00  0.00           O1-
ATOM   3440  H   ASP A 548     -26.961 -15.669 -14.107  1.00  0.00           H  
ATOM   3441  HA  ASP A 548     -24.126 -16.162 -14.171  1.00  0.00           H  
ATOM   3442  HB2 ASP A 548     -24.911 -18.305 -15.354  1.00  0.00           H  
ATOM   3443  HB3 ASP A 548     -26.565 -17.714 -15.071  1.00  0.00           H  
ATOM   3444  N   VAL A 549     -25.654 -15.373 -16.956  1.00  0.00           N  
ATOM   3445  CA  VAL A 549     -25.421 -14.899 -18.309  1.00  0.00           C  
ATOM   3446  C   VAL A 549     -24.482 -13.672 -18.237  1.00  0.00           C  
ATOM   3447  CB  VAL A 549     -26.760 -14.558 -19.018  1.00  0.00           C  
ATOM   3448  O   VAL A 549     -23.589 -13.540 -19.076  1.00  0.00           O  
ATOM   3449  CG1 VAL A 549     -26.512 -13.790 -20.316  1.00  0.00           C  
ATOM   3450  CG2 VAL A 549     -27.569 -15.822 -19.284  1.00  0.00           C  
ATOM   3451  H   VAL A 549     -26.589 -15.316 -16.579  1.00  0.00           H  
ATOM   3452  HA  VAL A 549     -24.948 -15.681 -18.903  1.00  0.00           H  
ATOM   3453  HB  VAL A 549     -27.339 -13.917 -18.353  1.00  0.00           H  
ATOM   3454 HG11 VAL A 549     -25.959 -12.877 -20.098  1.00  0.00           H  
ATOM   3455 HG12 VAL A 549     -25.933 -14.410 -21.000  1.00  0.00           H  
ATOM   3456 HG13 VAL A 549     -27.467 -13.535 -20.776  1.00  0.00           H  
ATOM   3457 HG21 VAL A 549     -27.008 -16.479 -19.949  1.00  0.00           H  
ATOM   3458 HG22 VAL A 549     -27.761 -16.336 -18.342  1.00  0.00           H  
ATOM   3459 HG23 VAL A 549     -28.517 -15.555 -19.752  1.00  0.00           H  
ATOM   3460  N   TRP A 550     -24.646 -12.809 -17.204  1.00  0.00           N  
ATOM   3461  CA  TRP A 550     -23.790 -11.646 -17.013  1.00  0.00           C  
ATOM   3462  C   TRP A 550     -22.349 -12.086 -16.766  1.00  0.00           C  
ATOM   3463  CB  TRP A 550     -24.309 -10.768 -15.868  1.00  0.00           C  
ATOM   3464  O   TRP A 550     -21.438 -11.630 -17.469  1.00  0.00           O  
ATOM   3465  CG  TRP A 550     -23.470  -9.551 -15.642  1.00  0.00           C  
ATOM   3466  CD1 TRP A 550     -22.309  -9.472 -14.931  1.00  0.00           C  
ATOM   3467  CD2 TRP A 550     -23.685  -8.257 -16.209  1.00  0.00           C  
ATOM   3468  CE2 TRP A 550     -22.631  -7.427 -15.769  1.00  0.00           C  
ATOM   3469  CE3 TRP A 550     -24.687  -7.704 -17.020  1.00  0.00           C  
ATOM   3470  NE1 TRP A 550     -21.777  -8.211 -15.034  1.00  0.00           N  
ATOM   3471  CH2 TRP A 550     -23.542  -5.574 -16.912  1.00  0.00           C  
ATOM   3472  CZ2 TRP A 550     -22.562  -6.073 -16.098  1.00  0.00           C  
ATOM   3473  CZ3 TRP A 550     -24.618  -6.362 -17.331  1.00  0.00           C  
ATOM   3474  H   TRP A 550     -25.390 -12.979 -16.542  1.00  0.00           H  
ATOM   3475  HA  TRP A 550     -23.811 -11.045 -17.922  1.00  0.00           H  
ATOM   3476  HB2 TRP A 550     -24.318 -11.359 -14.952  1.00  0.00           H  
ATOM   3477  HB3 TRP A 550     -25.325 -10.451 -16.105  1.00  0.00           H  
ATOM   3478  HD1 TRP A 550     -21.872 -10.284 -14.369  1.00  0.00           H  
ATOM   3479  HE1 TRP A 550     -20.900  -7.909 -14.634  1.00  0.00           H  
ATOM   3480  HE3 TRP A 550     -25.495  -8.316 -17.393  1.00  0.00           H  
ATOM   3481  HZ2 TRP A 550     -21.767  -5.444 -15.725  1.00  0.00           H  
ATOM   3482  HZ3 TRP A 550     -25.411  -5.911 -17.910  1.00  0.00           H  
ATOM   3483  HH2 TRP A 550     -23.483  -4.546 -17.239  1.00  0.00           H  
ATOM   3484  N   SER A 551     -22.150 -12.998 -15.795  1.00  0.00           N  
ATOM   3485  CA  SER A 551     -20.843 -13.543 -15.446  1.00  0.00           C  
ATOM   3486  C   SER A 551     -20.223 -14.265 -16.623  1.00  0.00           C  
ATOM   3487  CB  SER A 551     -20.956 -14.521 -14.278  1.00  0.00           C  
ATOM   3488  O   SER A 551     -19.016 -14.194 -16.787  1.00  0.00           O  
ATOM   3489  OG  SER A 551     -21.518 -13.933 -13.117  1.00  0.00           O  
ATOM   3490  H   SER A 551     -22.954 -13.324 -15.278  1.00  0.00           H  
ATOM   3491  HA  SER A 551     -20.210 -12.703 -15.161  1.00  0.00           H  
ATOM   3492  HB2 SER A 551     -19.959 -14.888 -14.034  1.00  0.00           H  
ATOM   3493  HB3 SER A 551     -21.586 -15.357 -14.584  1.00  0.00           H  
ATOM   3494  HG  SER A 551     -20.953 -13.200 -12.860  1.00  0.00           H  
ATOM   3495  N   ALA A 552     -21.018 -15.001 -17.410  1.00  0.00           N  
ATOM   3496  CA  ALA A 552     -20.494 -15.729 -18.565  1.00  0.00           C  
ATOM   3497  C   ALA A 552     -19.955 -14.750 -19.597  1.00  0.00           C  
ATOM   3498  CB  ALA A 552     -21.560 -16.629 -19.181  1.00  0.00           C  
ATOM   3499  O   ALA A 552     -18.831 -14.930 -20.045  1.00  0.00           O  
ATOM   3500  H   ALA A 552     -22.005 -15.055 -17.201  1.00  0.00           H  
ATOM   3501  HA  ALA A 552     -19.679 -16.368 -18.226  1.00  0.00           H  
ATOM   3502  HB1 ALA A 552     -21.917 -17.335 -18.431  1.00  0.00           H  
ATOM   3503  HB2 ALA A 552     -22.392 -16.019 -19.532  1.00  0.00           H  
ATOM   3504  HB3 ALA A 552     -21.132 -17.177 -20.021  1.00  0.00           H  
ATOM   3505  N   ALA A 553     -20.698 -13.673 -19.901  1.00  0.00           N  
ATOM   3506  CA  ALA A 553     -20.266 -12.657 -20.861  1.00  0.00           C  
ATOM   3507  C   ALA A 553     -18.988 -11.913 -20.412  1.00  0.00           C  
ATOM   3508  CB  ALA A 553     -21.390 -11.678 -21.120  1.00  0.00           C  
ATOM   3509  O   ALA A 553     -18.100 -11.698 -21.233  1.00  0.00           O  
ATOM   3510  H   ALA A 553     -21.593 -13.560 -19.447  1.00  0.00           H  
ATOM   3511  HA  ALA A 553     -20.014 -13.175 -21.786  1.00  0.00           H  
ATOM   3512  HB1 ALA A 553     -22.265 -12.217 -21.484  1.00  0.00           H  
ATOM   3513  HB2 ALA A 553     -21.642 -11.160 -20.194  1.00  0.00           H  
ATOM   3514  HB3 ALA A 553     -21.074 -10.951 -21.868  1.00  0.00           H  
ATOM   3515  N   ALA A 554     -18.888 -11.551 -19.108  1.00  0.00           N  
ATOM   3516  CA  ALA A 554     -17.709 -10.908 -18.521  1.00  0.00           C  
ATOM   3517  C   ALA A 554     -16.494 -11.866 -18.554  1.00  0.00           C  
ATOM   3518  CB  ALA A 554     -18.003 -10.503 -17.082  1.00  0.00           C  
ATOM   3519  O   ALA A 554     -15.344 -11.427 -18.721  1.00  0.00           O  
ATOM   3520  H   ALA A 554     -19.676 -11.736 -18.504  1.00  0.00           H  
ATOM   3521  HA  ALA A 554     -17.471 -10.020 -19.107  1.00  0.00           H  
ATOM   3522  HB1 ALA A 554     -18.850  -9.817 -17.063  1.00  0.00           H  
ATOM   3523  HB2 ALA A 554     -18.241 -11.391 -16.496  1.00  0.00           H  
ATOM   3524  HB3 ALA A 554     -17.128 -10.011 -16.657  1.00  0.00           H  
ATOM   3525  N   THR A 555     -16.750 -13.166 -18.360  1.00  0.00           N  
ATOM   3526  CA  THR A 555     -15.736 -14.213 -18.404  1.00  0.00           C  
ATOM   3527  C   THR A 555     -15.243 -14.365 -19.850  1.00  0.00           C  
ATOM   3528  CB  THR A 555     -16.339 -15.523 -17.880  1.00  0.00           C  
ATOM   3529  O   THR A 555     -14.046 -14.345 -20.071  1.00  0.00           O  
ATOM   3530  CG2 THR A 555     -15.421 -16.713 -18.068  1.00  0.00           C  
ATOM   3531  OG1 THR A 555     -16.665 -15.350 -16.508  1.00  0.00           O  
ATOM   3532  H   THR A 555     -17.704 -13.438 -18.172  1.00  0.00           H  
ATOM   3533  HA  THR A 555     -14.886 -13.953 -17.773  1.00  0.00           H  
ATOM   3534  HB  THR A 555     -17.234 -15.744 -18.462  1.00  0.00           H  
ATOM   3535 HG21 THR A 555     -15.187 -16.828 -19.126  1.00  0.00           H  
ATOM   3536 HG22 THR A 555     -14.500 -16.554 -17.507  1.00  0.00           H  
ATOM   3537 HG23 THR A 555     -15.916 -17.614 -17.706  1.00  0.00           H  
ATOM   3538  HG1 THR A 555     -17.283 -14.618 -16.447  1.00  0.00           H  
ATOM   3539  N   VAL A 556     -16.161 -14.478 -20.832  1.00  0.00           N  
ATOM   3540  CA  VAL A 556     -15.829 -14.618 -22.250  1.00  0.00           C  
ATOM   3541  C   VAL A 556     -15.022 -13.412 -22.766  1.00  0.00           C  
ATOM   3542  CB  VAL A 556     -17.080 -14.933 -23.106  1.00  0.00           C  
ATOM   3543  O   VAL A 556     -14.049 -13.627 -23.486  1.00  0.00           O  
ATOM   3544  CG1 VAL A 556     -16.790 -14.754 -24.593  1.00  0.00           C  
ATOM   3545  CG2 VAL A 556     -17.593 -16.348 -22.819  1.00  0.00           C  
ATOM   3546  H   VAL A 556     -17.137 -14.465 -20.573  1.00  0.00           H  
ATOM   3547  HA  VAL A 556     -15.174 -15.483 -22.354  1.00  0.00           H  
ATOM   3548  HB  VAL A 556     -17.860 -14.224 -22.830  1.00  0.00           H  
ATOM   3549 HG11 VAL A 556     -16.455 -13.733 -24.778  1.00  0.00           H  
ATOM   3550 HG12 VAL A 556     -16.011 -15.453 -24.898  1.00  0.00           H  
ATOM   3551 HG13 VAL A 556     -17.697 -14.948 -25.166  1.00  0.00           H  
ATOM   3552 HG21 VAL A 556     -16.826 -17.074 -23.089  1.00  0.00           H  
ATOM   3553 HG22 VAL A 556     -17.826 -16.442 -21.758  1.00  0.00           H  
ATOM   3554 HG23 VAL A 556     -18.492 -16.534 -23.406  1.00  0.00           H  
ATOM   3555  N   PHE A 557     -15.330 -12.157 -22.330  1.00  0.00           N  
ATOM   3556  CA  PHE A 557     -14.515 -10.993 -22.728  1.00  0.00           C  
ATOM   3557  C   PHE A 557     -13.078 -11.190 -22.241  1.00  0.00           C  
ATOM   3558  CB  PHE A 557     -15.065  -9.667 -22.148  1.00  0.00           C  
ATOM   3559  O   PHE A 557     -12.138 -10.955 -22.997  1.00  0.00           O  
ATOM   3560  CG  PHE A 557     -14.265  -8.428 -22.508  1.00  0.00           C  
ATOM   3561  CD1 PHE A 557     -13.205  -8.006 -21.714  1.00  0.00           C  
ATOM   3562  CD2 PHE A 557     -14.591  -7.669 -23.626  1.00  0.00           C  
ATOM   3563  CE1 PHE A 557     -12.473  -6.866 -22.046  1.00  0.00           C  
ATOM   3564  CE2 PHE A 557     -13.850  -6.539 -23.962  1.00  0.00           C  
ATOM   3565  CZ  PHE A 557     -12.806  -6.136 -23.164  1.00  0.00           C  
ATOM   3566  H   PHE A 557     -16.128 -12.022 -21.726  1.00  0.00           H  
ATOM   3567  HA  PHE A 557     -14.551 -10.924 -23.815  1.00  0.00           H  
ATOM   3568  HB2 PHE A 557     -15.082  -9.755 -21.062  1.00  0.00           H  
ATOM   3569  HB3 PHE A 557     -16.082  -9.532 -22.518  1.00  0.00           H  
ATOM   3570  HD1 PHE A 557     -12.945  -8.568 -20.829  1.00  0.00           H  
ATOM   3571  HD2 PHE A 557     -15.429  -7.959 -24.242  1.00  0.00           H  
ATOM   3572  HE1 PHE A 557     -11.645  -6.556 -21.426  1.00  0.00           H  
ATOM   3573  HE2 PHE A 557     -14.096  -5.978 -24.851  1.00  0.00           H  
ATOM   3574  HZ  PHE A 557     -12.247  -5.246 -23.414  1.00  0.00           H  
ATOM   3575  N   GLU A 558     -12.925 -11.665 -20.988  1.00  0.00           N  
ATOM   3576  CA  GLU A 558     -11.644 -11.917 -20.342  1.00  0.00           C  
ATOM   3577  C   GLU A 558     -10.862 -13.039 -21.022  1.00  0.00           C  
ATOM   3578  CB  GLU A 558     -11.875 -12.221 -18.866  1.00  0.00           C  
ATOM   3579  O   GLU A 558      -9.646 -12.944 -21.139  1.00  0.00           O  
ATOM   3580  CG  GLU A 558     -10.640 -12.112 -18.007  1.00  0.00           C  
ATOM   3581  CD  GLU A 558     -10.926 -12.349 -16.538  1.00  0.00           C  
ATOM   3582  OE1 GLU A 558      -9.985 -12.751 -15.816  1.00  0.00           O  
ATOM   3583  OE2 GLU A 558     -12.087 -12.140 -16.106  1.00  0.00           O1-
ATOM   3584  H   GLU A 558     -13.762 -11.861 -20.458  1.00  0.00           H  
ATOM   3585  HA  GLU A 558     -11.032 -11.020 -20.436  1.00  0.00           H  
ATOM   3586  HB2 GLU A 558     -12.259 -13.238 -18.783  1.00  0.00           H  
ATOM   3587  HB3 GLU A 558     -12.618 -11.520 -18.486  1.00  0.00           H  
ATOM   3588  HG2 GLU A 558     -10.221 -11.112 -18.124  1.00  0.00           H  
ATOM   3589  HG3 GLU A 558      -9.914 -12.852 -18.345  1.00  0.00           H  
ATOM   3590  N   LEU A 559     -11.547 -14.092 -21.483  1.00  0.00           N  
ATOM   3591  CA  LEU A 559     -10.898 -15.184 -22.218  1.00  0.00           C  
ATOM   3592  C   LEU A 559     -10.436 -14.753 -23.606  1.00  0.00           C  
ATOM   3593  CB  LEU A 559     -11.832 -16.389 -22.389  1.00  0.00           C  
ATOM   3594  O   LEU A 559      -9.487 -15.311 -24.121  1.00  0.00           O  
ATOM   3595  CG  LEU A 559     -12.292 -17.079 -21.121  1.00  0.00           C  
ATOM   3596  CD1 LEU A 559     -13.214 -18.238 -21.459  1.00  0.00           C  
ATOM   3597  CD2 LEU A 559     -11.121 -17.564 -20.289  1.00  0.00           C  
ATOM   3598  H   LEU A 559     -12.543 -14.137 -21.320  1.00  0.00           H  
ATOM   3599  HA  LEU A 559     -10.033 -15.463 -21.616  1.00  0.00           H  
ATOM   3600  HB2 LEU A 559     -11.310 -17.128 -22.996  1.00  0.00           H  
ATOM   3601  HB3 LEU A 559     -12.720 -16.046 -22.919  1.00  0.00           H  
ATOM   3602  HG  LEU A 559     -12.839 -16.348 -20.526  1.00  0.00           H  
ATOM   3603 HD11 LEU A 559     -14.068 -17.869 -22.027  1.00  0.00           H  
ATOM   3604 HD12 LEU A 559     -12.671 -18.972 -22.054  1.00  0.00           H  
ATOM   3605 HD13 LEU A 559     -13.564 -18.704 -20.538  1.00  0.00           H  
ATOM   3606 HD21 LEU A 559     -10.551 -18.299 -20.857  1.00  0.00           H  
ATOM   3607 HD22 LEU A 559     -10.478 -16.720 -20.040  1.00  0.00           H  
ATOM   3608 HD23 LEU A 559     -11.492 -18.021 -19.372  1.00  0.00           H  
ATOM   3609  N   ALA A 560     -11.130 -13.813 -24.227  1.00  0.00           N  
ATOM   3610  CA  ALA A 560     -10.785 -13.327 -25.553  1.00  0.00           C  
ATOM   3611  C   ALA A 560      -9.708 -12.230 -25.522  1.00  0.00           C  
ATOM   3612  CB  ALA A 560     -12.037 -12.792 -26.233  1.00  0.00           C  
ATOM   3613  O   ALA A 560      -9.049 -12.005 -26.530  1.00  0.00           O  
ATOM   3614  H   ALA A 560     -11.933 -13.417 -23.760  1.00  0.00           H  
ATOM   3615  HA  ALA A 560     -10.372 -14.167 -26.111  1.00  0.00           H  
ATOM   3616  HB1 ALA A 560     -12.787 -13.581 -26.287  1.00  0.00           H  
ATOM   3617  HB2 ALA A 560     -12.432 -11.954 -25.659  1.00  0.00           H  
ATOM   3618  HB3 ALA A 560     -11.789 -12.457 -27.240  1.00  0.00           H  
ATOM   3619  N   THR A 561      -9.560 -11.508 -24.402  1.00  0.00           N  
ATOM   3620  CA  THR A 561      -8.627 -10.376 -24.342  1.00  0.00           C  
ATOM   3621  C   THR A 561      -7.526 -10.474 -23.301  1.00  0.00           C  
ATOM   3622  CB  THR A 561      -9.417  -9.093 -24.071  1.00  0.00           C  
ATOM   3623  O   THR A 561      -6.554  -9.716 -23.362  1.00  0.00           O  
ATOM   3624  CG2 THR A 561     -10.488  -8.828 -25.133  1.00  0.00           C  
ATOM   3625  OG1 THR A 561     -10.014  -9.206 -22.777  1.00  0.00           O  
ATOM   3626  H   THR A 561     -10.101 -11.748 -23.583  1.00  0.00           H  
ATOM   3627  HA  THR A 561      -8.125 -10.379 -25.309  1.00  0.00           H  
ATOM   3628  HB  THR A 561      -8.733  -8.246 -24.110  1.00  0.00           H  
ATOM   3629 HG21 THR A 561     -10.017  -8.750 -26.113  1.00  0.00           H  
ATOM   3630 HG22 THR A 561     -11.205  -9.649 -25.139  1.00  0.00           H  
ATOM   3631 HG23 THR A 561     -11.005  -7.896 -24.903  1.00  0.00           H  
ATOM   3632  HG1 THR A 561     -10.604  -9.963 -22.795  1.00  0.00           H  
ATOM   3633  N   GLY A 562      -7.698 -11.371 -22.341  1.00  0.00           N  
ATOM   3634  CA  GLY A 562      -6.788 -11.499 -21.212  1.00  0.00           C  
ATOM   3635  C   GLY A 562      -6.989 -10.409 -20.171  1.00  0.00           C  
ATOM   3636  O   GLY A 562      -6.201 -10.311 -19.229  1.00  0.00           O  
ATOM   3637  H   GLY A 562      -8.493 -11.991 -22.395  1.00  0.00           H  
ATOM   3638  HA2 GLY A 562      -5.764 -11.444 -21.581  1.00  0.00           H  
ATOM   3639  HA3 GLY A 562      -6.952 -12.467 -20.739  1.00  0.00           H  
ATOM   3640  N   LYS A 563      -8.018  -9.550 -20.336  1.00  0.00           N  
ATOM   3641  CA  LYS A 563      -8.248  -8.479 -19.389  1.00  0.00           C  
ATOM   3642  C   LYS A 563      -9.637  -8.540 -18.776  1.00  0.00           C  
ATOM   3643  CB  LYS A 563      -7.920  -7.099 -19.986  1.00  0.00           C  
ATOM   3644  O   LYS A 563     -10.592  -8.973 -19.425  1.00  0.00           O  
ATOM   3645  CG  LYS A 563      -8.965  -6.537 -20.917  1.00  0.00           C  
ATOM   3646  CD  LYS A 563      -8.616  -5.117 -21.315  1.00  0.00           C  
ATOM   3647  CE  LYS A 563      -9.666  -4.122 -20.880  1.00  0.00           C  
ATOM   3648  NZ  LYS A 563      -9.417  -2.777 -21.470  1.00  0.00           N1+
ATOM   3649  H   LYS A 563      -8.634  -9.656 -21.129  1.00  0.00           H  
ATOM   3650  HA  LYS A 563      -7.549  -8.630 -18.566  1.00  0.00           H  
ATOM   3651  HB2 LYS A 563      -6.986  -7.185 -20.541  1.00  0.00           H  
ATOM   3652  HB3 LYS A 563      -7.790  -6.397 -19.162  1.00  0.00           H  
ATOM   3653  HG2 LYS A 563      -9.932  -6.541 -20.414  1.00  0.00           H  
ATOM   3654  HG3 LYS A 563      -9.018  -7.157 -21.812  1.00  0.00           H  
ATOM   3655  HD2 LYS A 563      -8.519  -5.071 -22.400  1.00  0.00           H  
ATOM   3656  HD3 LYS A 563      -7.666  -4.848 -20.853  1.00  0.00           H  
ATOM   3657  HE2 LYS A 563      -9.649  -4.041 -19.793  1.00  0.00           H  
ATOM   3658  HE3 LYS A 563     -10.645  -4.475 -21.203  1.00  0.00           H  
ATOM   3659  HZ1 LYS A 563      -8.511  -2.442 -21.175  1.00  0.00           H  
ATOM   3660  HZ2 LYS A 563      -9.440  -2.842 -22.478  1.00  0.00           H  
ATOM   3661  HZ3 LYS A 563     -10.131  -2.135 -21.157  1.00  0.00           H  
ATOM   3662  N   ILE A 564      -9.716  -8.187 -17.481  1.00  0.00           N  
ATOM   3663  CA  ILE A 564     -10.953  -8.182 -16.717  1.00  0.00           C  
ATOM   3664  C   ILE A 564     -11.834  -7.054 -17.230  1.00  0.00           C  
ATOM   3665  CB  ILE A 564     -10.647  -8.044 -15.200  1.00  0.00           C  
ATOM   3666  O   ILE A 564     -11.394  -5.911 -17.296  1.00  0.00           O  
ATOM   3667  CG1 ILE A 564      -9.770  -9.197 -14.704  1.00  0.00           C  
ATOM   3668  CG2 ILE A 564     -11.925  -7.930 -14.370  1.00  0.00           C  
ATOM   3669  CD1 ILE A 564      -8.952  -8.812 -13.525  1.00  0.00           C  
ATOM   3670  H   ILE A 564      -8.866  -7.909 -17.011  1.00  0.00           H  
ATOM   3671  HA  ILE A 564     -11.486  -9.124 -16.846  1.00  0.00           H  
ATOM   3672  HB  ILE A 564     -10.090  -7.116 -15.068  1.00  0.00           H  
ATOM   3673 HG12 ILE A 564      -9.103  -9.502 -15.510  1.00  0.00           H  
ATOM   3674 HG13 ILE A 564     -10.412 -10.033 -14.428  1.00  0.00           H  
ATOM   3675 HG21 ILE A 564     -12.511  -7.080 -14.719  1.00  0.00           H  
ATOM   3676 HG22 ILE A 564     -12.511  -8.843 -14.477  1.00  0.00           H  
ATOM   3677 HG23 ILE A 564     -11.665  -7.786 -13.321  1.00  0.00           H  
ATOM   3678 HD11 ILE A 564      -8.305  -7.976 -13.789  1.00  0.00           H  
ATOM   3679 HD12 ILE A 564      -9.610  -8.518 -12.707  1.00  0.00           H  
ATOM   3680 HD13 ILE A 564      -8.342  -9.660 -13.214  1.00  0.00           H  
ATOM   3681  N   LEU A 565     -13.064  -7.383 -17.635  1.00  0.00           N  
ATOM   3682  CA  LEU A 565     -14.005  -6.400 -18.172  1.00  0.00           C  
ATOM   3683  C   LEU A 565     -14.358  -5.270 -17.184  1.00  0.00           C  
ATOM   3684  CB  LEU A 565     -15.254  -7.114 -18.688  1.00  0.00           C  
ATOM   3685  O   LEU A 565     -14.352  -4.104 -17.562  1.00  0.00           O  
ATOM   3686  CG  LEU A 565     -16.307  -6.273 -19.423  1.00  0.00           C  
ATOM   3687  CD1 LEU A 565     -15.693  -5.383 -20.520  1.00  0.00           C  
ATOM   3688  CD2 LEU A 565     -17.360  -7.173 -20.012  1.00  0.00           C  
ATOM   3689  H   LEU A 565     -13.355  -8.348 -17.568  1.00  0.00           H  
ATOM   3690  HA  LEU A 565     -13.507  -5.897 -19.001  1.00  0.00           H  
ATOM   3691  HB2 LEU A 565     -15.745  -7.572 -17.829  1.00  0.00           H  
ATOM   3692  HB3 LEU A 565     -14.923  -7.893 -19.375  1.00  0.00           H  
ATOM   3693  HG  LEU A 565     -16.759  -5.606 -18.689  1.00  0.00           H  
ATOM   3694 HD11 LEU A 565     -14.941  -4.729 -20.079  1.00  0.00           H  
ATOM   3695 HD12 LEU A 565     -15.227  -6.011 -21.279  1.00  0.00           H  
ATOM   3696 HD13 LEU A 565     -16.476  -4.779 -20.979  1.00  0.00           H  
ATOM   3697 HD21 LEU A 565     -16.902  -7.837 -20.745  1.00  0.00           H  
ATOM   3698 HD22 LEU A 565     -17.816  -7.766 -19.219  1.00  0.00           H  
ATOM   3699 HD23 LEU A 565     -18.125  -6.568 -20.499  1.00  0.00           H  
ATOM   3700  N   PHE A 566     -14.634  -5.611 -15.917  1.00  0.00           N  
ATOM   3701  CA  PHE A 566     -14.966  -4.618 -14.904  1.00  0.00           C  
ATOM   3702  C   PHE A 566     -14.149  -4.884 -13.627  1.00  0.00           C  
ATOM   3703  CB  PHE A 566     -16.470  -4.660 -14.583  1.00  0.00           C  
ATOM   3704  O   PHE A 566     -14.661  -5.488 -12.682  1.00  0.00           O  
ATOM   3705  CG  PHE A 566     -17.428  -4.691 -15.755  1.00  0.00           C  
ATOM   3706  CD1 PHE A 566     -17.603  -3.576 -16.561  1.00  0.00           C  
ATOM   3707  CD2 PHE A 566     -18.174  -5.822 -16.030  1.00  0.00           C  
ATOM   3708  CE1 PHE A 566     -18.497  -3.599 -17.628  1.00  0.00           C  
ATOM   3709  CE2 PHE A 566     -19.079  -5.838 -17.088  1.00  0.00           C  
ATOM   3710  CZ  PHE A 566     -19.246  -4.720 -17.872  1.00  0.00           C  
ATOM   3711  H   PHE A 566     -14.611  -6.587 -15.657  1.00  0.00           H  
ATOM   3712  HA  PHE A 566     -14.720  -3.628 -15.289  1.00  0.00           H  
ATOM   3713  HB2 PHE A 566     -16.704  -3.775 -13.992  1.00  0.00           H  
ATOM   3714  HB3 PHE A 566     -16.653  -5.554 -13.986  1.00  0.00           H  
ATOM   3715  HD1 PHE A 566     -17.038  -2.678 -16.358  1.00  0.00           H  
ATOM   3716  HD2 PHE A 566     -18.053  -6.703 -15.417  1.00  0.00           H  
ATOM   3717  HE1 PHE A 566     -18.600  -2.732 -18.264  1.00  0.00           H  
ATOM   3718  HE2 PHE A 566     -19.651  -6.730 -17.294  1.00  0.00           H  
ATOM   3719  HZ  PHE A 566     -19.965  -4.726 -18.677  1.00  0.00           H  
ATOM   3720  N   PRO A 567     -12.866  -4.455 -13.573  1.00  0.00           N  
ATOM   3721  CA  PRO A 567     -12.073  -4.695 -12.353  1.00  0.00           C  
ATOM   3722  C   PRO A 567     -12.367  -3.628 -11.283  1.00  0.00           C  
ATOM   3723  CB  PRO A 567     -10.627  -4.612 -12.864  1.00  0.00           C  
ATOM   3724  O   PRO A 567     -11.498  -2.841 -10.917  1.00  0.00           O  
ATOM   3725  CG  PRO A 567     -10.702  -3.607 -14.001  1.00  0.00           C  
ATOM   3726  CD  PRO A 567     -12.090  -3.723 -14.601  1.00  0.00           C  
ATOM   3727  HA  PRO A 567     -12.295  -5.645 -11.867  1.00  0.00           H  
ATOM   3728  HB2 PRO A 567     -10.286  -5.582 -13.225  1.00  0.00           H  
ATOM   3729  HB3 PRO A 567      -9.957  -4.261 -12.079  1.00  0.00           H  
ATOM   3730  HG2 PRO A 567      -9.948  -3.836 -14.754  1.00  0.00           H  
ATOM   3731  HG3 PRO A 567     -10.541  -2.598 -13.621  1.00  0.00           H  
ATOM   3732  HD2 PRO A 567     -12.518  -2.737 -14.780  1.00  0.00           H  
ATOM   3733  HD3 PRO A 567     -12.062  -4.282 -15.536  1.00  0.00           H  
ATOM   3734  N   GLY A 568     -13.597  -3.614 -10.792  1.00  0.00           N  
ATOM   3735  CA  GLY A 568     -14.028  -2.628  -9.818  1.00  0.00           C  
ATOM   3736  C   GLY A 568     -13.492  -2.874  -8.436  1.00  0.00           C  
ATOM   3737  O   GLY A 568     -13.253  -4.022  -8.054  1.00  0.00           O  
ATOM   3738  H   GLY A 568     -14.256  -4.312 -11.105  1.00  0.00           H  
ATOM   3739  HA2 GLY A 568     -15.117  -2.641  -9.773  1.00  0.00           H  
ATOM   3740  HA3 GLY A 568     -13.690  -1.646 -10.149  1.00  0.00           H  
ATOM   3741  N   LYS A 569     -13.312  -1.798  -7.679  1.00  0.00           N  
ATOM   3742  CA  LYS A 569     -12.800  -1.895  -6.315  1.00  0.00           C  
ATOM   3743  C   LYS A 569     -13.883  -2.051  -5.250  1.00  0.00           C  
ATOM   3744  CB  LYS A 569     -11.926  -0.678  -5.984  1.00  0.00           C  
ATOM   3745  O   LYS A 569     -13.569  -2.337  -4.089  1.00  0.00           O  
ATOM   3746  CG  LYS A 569     -10.646  -0.628  -6.797  1.00  0.00           C  
ATOM   3747  CD  LYS A 569      -9.816   0.594  -6.434  1.00  0.00           C  
ATOM   3748  CE  LYS A 569      -8.809   0.938  -7.512  1.00  0.00           C  
ATOM   3749  NZ  LYS A 569      -8.137   2.249  -7.239  1.00  0.00           N1+
ATOM   3750  H   LYS A 569     -13.535  -0.888  -8.057  1.00  0.00           H  
ATOM   3751  HA  LYS A 569     -12.208  -2.810  -6.290  1.00  0.00           H  
ATOM   3752  HB2 LYS A 569     -11.664  -0.716  -4.927  1.00  0.00           H  
ATOM   3753  HB3 LYS A 569     -12.500   0.227  -6.184  1.00  0.00           H  
ATOM   3754  HG2 LYS A 569     -10.898  -0.585  -7.857  1.00  0.00           H  
ATOM   3755  HG3 LYS A 569     -10.062  -1.527  -6.598  1.00  0.00           H  
ATOM   3756  HD2 LYS A 569      -9.282   0.393  -5.505  1.00  0.00           H  
ATOM   3757  HD3 LYS A 569     -10.484   1.444  -6.293  1.00  0.00           H  
ATOM   3758  HE2 LYS A 569      -9.323   0.997  -8.471  1.00  0.00           H  
ATOM   3759  HE3 LYS A 569      -8.053   0.154  -7.553  1.00  0.00           H  
ATOM   3760  HZ1 LYS A 569      -8.831   2.981  -7.199  1.00  0.00           H  
ATOM   3761  HZ2 LYS A 569      -7.649   2.200  -6.356  1.00  0.00           H  
ATOM   3762  HZ3 LYS A 569      -7.478   2.450  -7.977  1.00  0.00           H  
ATOM   3763  N   SER A 570     -15.144  -1.859  -5.638  1.00  0.00           N  
ATOM   3764  CA  SER A 570     -16.315  -1.912  -4.787  1.00  0.00           C  
ATOM   3765  C   SER A 570     -17.574  -1.997  -5.687  1.00  0.00           C  
ATOM   3766  CB  SER A 570     -16.361  -0.645  -3.935  1.00  0.00           C  
ATOM   3767  O   SER A 570     -17.458  -1.851  -6.905  1.00  0.00           O  
ATOM   3768  OG  SER A 570     -16.643   0.485  -4.742  1.00  0.00           O  
ATOM   3769  H   SER A 570     -15.297  -1.658  -6.616  1.00  0.00           H  
ATOM   3770  HA  SER A 570     -16.279  -2.782  -4.132  1.00  0.00           H  
ATOM   3771  HB2 SER A 570     -15.396  -0.506  -3.447  1.00  0.00           H  
ATOM   3772  HB3 SER A 570     -17.139  -0.749  -3.179  1.00  0.00           H  
ATOM   3773  HG  SER A 570     -16.660   1.255  -4.168  1.00  0.00           H  
ATOM   3774  N   ASN A 571     -18.771  -2.177  -5.096  1.00  0.00           N  
ATOM   3775  CA  ASN A 571     -20.023  -2.209  -5.868  1.00  0.00           C  
ATOM   3776  C   ASN A 571     -20.305  -0.891  -6.594  1.00  0.00           C  
ATOM   3777  CB  ASN A 571     -21.203  -2.593  -4.993  1.00  0.00           C  
ATOM   3778  O   ASN A 571     -20.691  -0.920  -7.761  1.00  0.00           O  
ATOM   3779  CG  ASN A 571     -21.293  -4.074  -4.757  1.00  0.00           C  
ATOM   3780  ND2 ASN A 571     -21.919  -4.463  -3.674  1.00  0.00           N  
ATOM   3781  OD1 ASN A 571     -20.809  -4.879  -5.545  1.00  0.00           O  
ATOM   3782  H   ASN A 571     -18.810  -2.293  -4.093  1.00  0.00           H  
ATOM   3783  HA  ASN A 571     -19.889  -2.976  -6.631  1.00  0.00           H  
ATOM   3784  HB2 ASN A 571     -22.120  -2.261  -5.479  1.00  0.00           H  
ATOM   3785  HB3 ASN A 571     -21.101  -2.092  -4.030  1.00  0.00           H  
ATOM   3786 HD21 ASN A 571     -22.012  -5.448  -3.471  1.00  0.00           H  
ATOM   3787 HD22 ASN A 571     -22.308  -3.778  -3.042  1.00  0.00           H  
ATOM   3788  N   ASN A 572     -20.089   0.256  -5.931  1.00  0.00           N  
ATOM   3789  CA  ASN A 572     -20.292   1.565  -6.559  1.00  0.00           C  
ATOM   3790  C   ASN A 572     -19.370   1.758  -7.792  1.00  0.00           C  
ATOM   3791  CB  ASN A 572     -20.071   2.673  -5.552  1.00  0.00           C  
ATOM   3792  O   ASN A 572     -19.815   2.259  -8.839  1.00  0.00           O  
ATOM   3793  CG  ASN A 572     -20.261   4.054  -6.117  1.00  0.00           C  
ATOM   3794  ND2 ASN A 572     -21.517   4.452  -6.299  1.00  0.00           N  
ATOM   3795  OD1 ASN A 572     -19.286   4.771  -6.403  1.00  0.00           O  
ATOM   3796  H   ASN A 572     -19.777   0.216  -4.971  1.00  0.00           H  
ATOM   3797  HA  ASN A 572     -21.323   1.608  -6.910  1.00  0.00           H  
ATOM   3798  HB2 ASN A 572     -19.052   2.594  -5.172  1.00  0.00           H  
ATOM   3799  HB3 ASN A 572     -20.776   2.537  -4.732  1.00  0.00           H  
ATOM   3800 HD21 ASN A 572     -22.281   3.839  -6.054  1.00  0.00           H  
ATOM   3801 HD22 ASN A 572     -21.706   5.367  -6.683  1.00  0.00           H  
ATOM   3802  N   HIS A 573     -18.106   1.324  -7.675  1.00  0.00           N  
ATOM   3803  CA  HIS A 573     -17.150   1.419  -8.770  1.00  0.00           C  
ATOM   3804  C   HIS A 573     -17.575   0.526  -9.963  1.00  0.00           C  
ATOM   3805  CB  HIS A 573     -15.725   1.109  -8.273  1.00  0.00           C  
ATOM   3806  O   HIS A 573     -17.479   0.961 -11.122  1.00  0.00           O  
ATOM   3807  CG  HIS A 573     -14.654   1.432  -9.268  1.00  0.00           C  
ATOM   3808  CD2 HIS A 573     -14.667   2.294 -10.310  1.00  0.00           C  
ATOM   3809  ND1 HIS A 573     -13.428   0.800  -9.233  1.00  0.00           N  
ATOM   3810  CE1 HIS A 573     -12.733   1.302 -10.239  1.00  0.00           C  
ATOM   3811  NE2 HIS A 573     -13.437   2.203 -10.913  1.00  0.00           N  
ATOM   3812  H   HIS A 573     -17.808   0.918  -6.800  1.00  0.00           H  
ATOM   3813  HA  HIS A 573     -17.143   2.444  -9.140  1.00  0.00           H  
ATOM   3814  HB2 HIS A 573     -15.667   0.046  -8.038  1.00  0.00           H  
ATOM   3815  HB3 HIS A 573     -15.542   1.691  -7.370  1.00  0.00           H  
ATOM   3816  HD2 HIS A 573     -15.486   2.931 -10.610  1.00  0.00           H  
ATOM   3817  HE2 HIS A 573     -13.126   2.725 -11.720  1.00  0.00           H  
ATOM   3818  HE1 HIS A 573     -11.720   1.015 -10.482  1.00  0.00           H  
ATOM   3819  N   MET A 574     -18.108  -0.683  -9.663  1.00  0.00           N  
ATOM   3820  CA  MET A 574     -18.662  -1.624 -10.644  1.00  0.00           C  
ATOM   3821  C   MET A 574     -19.776  -0.956 -11.499  1.00  0.00           C  
ATOM   3822  CB  MET A 574     -19.251  -2.853  -9.931  1.00  0.00           C  
ATOM   3823  O   MET A 574     -19.774  -1.101 -12.724  1.00  0.00           O  
ATOM   3824  CG  MET A 574     -18.228  -3.746  -9.275  1.00  0.00           C  
ATOM   3825  SD  MET A 574     -16.969  -4.434 -10.382  1.00  0.00           S  
ATOM   3826  CE  MET A 574     -18.020  -5.281 -11.574  1.00  0.00           C  
ATOM   3827  H   MET A 574     -18.125  -0.957  -8.691  1.00  0.00           H  
ATOM   3828  HA  MET A 574     -17.848  -1.930 -11.301  1.00  0.00           H  
ATOM   3829  HB2 MET A 574     -19.797  -3.444 -10.666  1.00  0.00           H  
ATOM   3830  HB3 MET A 574     -19.940  -2.503  -9.162  1.00  0.00           H  
ATOM   3831  HG2 MET A 574     -18.757  -4.578  -8.810  1.00  0.00           H  
ATOM   3832  HG3 MET A 574     -17.718  -3.165  -8.507  1.00  0.00           H  
ATOM   3833  HE1 MET A 574     -18.616  -6.036 -11.061  1.00  0.00           H  
ATOM   3834  HE2 MET A 574     -18.681  -4.559 -12.053  1.00  0.00           H  
ATOM   3835  HE3 MET A 574     -17.398  -5.761 -12.330  1.00  0.00           H  
ATOM   3836  N   ILE A 575     -20.716  -0.227 -10.851  1.00  0.00           N  
ATOM   3837  CA  ILE A 575     -21.810   0.486 -11.515  1.00  0.00           C  
ATOM   3838  C   ILE A 575     -21.248   1.516 -12.486  1.00  0.00           C  
ATOM   3839  CB  ILE A 575     -22.802   1.106 -10.476  1.00  0.00           C  
ATOM   3840  O   ILE A 575     -21.686   1.575 -13.640  1.00  0.00           O  
ATOM   3841  CG1 ILE A 575     -23.541  -0.003  -9.672  1.00  0.00           C  
ATOM   3842  CG2 ILE A 575     -23.818   2.055 -11.146  1.00  0.00           C  
ATOM   3843  CD1 ILE A 575     -24.261  -1.083 -10.509  1.00  0.00           C  
ATOM   3844  H   ILE A 575     -20.659  -0.171  -9.844  1.00  0.00           H  
ATOM   3845  HA  ILE A 575     -22.395  -0.226 -12.098  1.00  0.00           H  
ATOM   3846  HB  ILE A 575     -22.205   1.696  -9.781  1.00  0.00           H  
ATOM   3847 HG12 ILE A 575     -24.287   0.483  -9.043  1.00  0.00           H  
ATOM   3848 HG13 ILE A 575     -22.806  -0.504  -9.043  1.00  0.00           H  
ATOM   3849 HG21 ILE A 575     -23.284   2.842 -11.679  1.00  0.00           H  
ATOM   3850 HG22 ILE A 575     -24.432   1.492 -11.849  1.00  0.00           H  
ATOM   3851 HG23 ILE A 575     -24.456   2.501 -10.383  1.00  0.00           H  
ATOM   3852 HD11 ILE A 575     -25.005  -0.610 -11.150  1.00  0.00           H  
ATOM   3853 HD12 ILE A 575     -23.533  -1.610 -11.125  1.00  0.00           H  
ATOM   3854 HD13 ILE A 575     -24.753  -1.791  -9.842  1.00  0.00           H  
ATOM   3855  N   LYS A 576     -20.217   2.266 -12.057  1.00  0.00           N  
ATOM   3856  CA  LYS A 576     -19.547   3.243 -12.914  1.00  0.00           C  
ATOM   3857  C   LYS A 576     -18.917   2.553 -14.132  1.00  0.00           C  
ATOM   3858  CB  LYS A 576     -18.467   3.988 -12.126  1.00  0.00           C  
ATOM   3859  O   LYS A 576     -19.152   2.994 -15.257  1.00  0.00           O  
ATOM   3860  CG  LYS A 576     -18.049   5.297 -12.758  1.00  0.00           C  
ATOM   3861  CD  LYS A 576     -16.551   5.368 -12.956  1.00  0.00           C  
ATOM   3862  CE  LYS A 576     -16.142   6.728 -13.468  1.00  0.00           C  
ATOM   3863  NZ  LYS A 576     -15.185   6.622 -14.591  1.00  0.00           N1+
ATOM   3864  H   LYS A 576     -19.894   2.150 -11.107  1.00  0.00           H  
ATOM   3865  HA  LYS A 576     -20.292   3.958 -13.262  1.00  0.00           H  
ATOM   3866  HB2 LYS A 576     -17.590   3.346 -12.052  1.00  0.00           H  
ATOM   3867  HB3 LYS A 576     -18.851   4.195 -11.127  1.00  0.00           H  
ATOM   3868  HG2 LYS A 576     -18.359   6.117 -12.111  1.00  0.00           H  
ATOM   3869  HG3 LYS A 576     -18.539   5.394 -13.727  1.00  0.00           H  
ATOM   3870  HD2 LYS A 576     -16.250   4.609 -13.678  1.00  0.00           H  
ATOM   3871  HD3 LYS A 576     -16.055   5.181 -12.003  1.00  0.00           H  
ATOM   3872  HE2 LYS A 576     -15.675   7.286 -12.656  1.00  0.00           H  
ATOM   3873  HE3 LYS A 576     -17.030   7.259 -13.809  1.00  0.00           H  
ATOM   3874  HZ1 LYS A 576     -14.320   7.080 -14.341  1.00  0.00           H  
ATOM   3875  HZ2 LYS A 576     -15.005   5.648 -14.789  1.00  0.00           H  
ATOM   3876  HZ3 LYS A 576     -15.576   7.065 -15.410  1.00  0.00           H  
ATOM   3877  N   LEU A 577     -18.145   1.458 -13.911  1.00  0.00           N  
ATOM   3878  CA  LEU A 577     -17.488   0.697 -14.973  1.00  0.00           C  
ATOM   3879  C   LEU A 577     -18.471   0.057 -15.964  1.00  0.00           C  
ATOM   3880  CB  LEU A 577     -16.545  -0.393 -14.406  1.00  0.00           C  
ATOM   3881  O   LEU A 577     -18.145  -0.053 -17.147  1.00  0.00           O  
ATOM   3882  CG  LEU A 577     -15.384   0.066 -13.539  1.00  0.00           C  
ATOM   3883  CD1 LEU A 577     -14.570  -1.105 -13.075  1.00  0.00           C  
ATOM   3884  CD2 LEU A 577     -14.522   1.095 -14.250  1.00  0.00           C  
ATOM   3885  H   LEU A 577     -18.017   1.151 -12.957  1.00  0.00           H  
ATOM   3886  HA  LEU A 577     -16.899   1.433 -15.521  1.00  0.00           H  
ATOM   3887  HB2 LEU A 577     -16.125  -0.935 -15.254  1.00  0.00           H  
ATOM   3888  HB3 LEU A 577     -17.153  -1.071 -13.806  1.00  0.00           H  
ATOM   3889  HG  LEU A 577     -15.802   0.555 -12.659  1.00  0.00           H  
ATOM   3890 HD11 LEU A 577     -15.209  -1.797 -12.527  1.00  0.00           H  
ATOM   3891 HD12 LEU A 577     -14.140  -1.613 -13.938  1.00  0.00           H  
ATOM   3892 HD13 LEU A 577     -13.770  -0.756 -12.423  1.00  0.00           H  
ATOM   3893 HD21 LEU A 577     -14.081   0.647 -15.141  1.00  0.00           H  
ATOM   3894 HD22 LEU A 577     -15.137   1.947 -14.538  1.00  0.00           H  
ATOM   3895 HD23 LEU A 577     -13.729   1.429 -13.581  1.00  0.00           H  
ATOM   3896  N   MET A 578     -19.649  -0.382 -15.490  1.00  0.00           N  
ATOM   3897  CA  MET A 578     -20.698  -0.953 -16.335  1.00  0.00           C  
ATOM   3898  C   MET A 578     -21.263   0.144 -17.238  1.00  0.00           C  
ATOM   3899  CB  MET A 578     -21.837  -1.521 -15.474  1.00  0.00           C  
ATOM   3900  O   MET A 578     -21.450  -0.078 -18.436  1.00  0.00           O  
ATOM   3901  CG  MET A 578     -21.518  -2.862 -14.839  1.00  0.00           C  
ATOM   3902  SD  MET A 578     -22.730  -3.282 -13.563  1.00  0.00           S  
ATOM   3903  CE  MET A 578     -21.925  -4.632 -12.807  1.00  0.00           C  
ATOM   3904  H   MET A 578     -19.820  -0.314 -14.497  1.00  0.00           H  
ATOM   3905  HA  MET A 578     -20.269  -1.758 -16.932  1.00  0.00           H  
ATOM   3906  HB2 MET A 578     -22.717  -1.641 -16.105  1.00  0.00           H  
ATOM   3907  HB3 MET A 578     -22.055  -0.808 -14.679  1.00  0.00           H  
ATOM   3908  HG2 MET A 578     -20.527  -2.816 -14.387  1.00  0.00           H  
ATOM   3909  HG3 MET A 578     -21.530  -3.633 -15.610  1.00  0.00           H  
ATOM   3910  HE1 MET A 578     -21.768  -5.420 -13.543  1.00  0.00           H  
ATOM   3911  HE2 MET A 578     -20.963  -4.306 -12.412  1.00  0.00           H  
ATOM   3912  HE3 MET A 578     -22.542  -5.013 -11.993  1.00  0.00           H  
ATOM   3913  N   MET A 579     -21.542   1.335 -16.666  1.00  0.00           N  
ATOM   3914  CA  MET A 579     -22.090   2.432 -17.445  1.00  0.00           C  
ATOM   3915  C   MET A 579     -21.104   2.957 -18.497  1.00  0.00           C  
ATOM   3916  CB  MET A 579     -22.605   3.554 -16.531  1.00  0.00           C  
ATOM   3917  O   MET A 579     -21.548   3.482 -19.522  1.00  0.00           O  
ATOM   3918  CG  MET A 579     -23.812   3.133 -15.728  1.00  0.00           C  
ATOM   3919  SD  MET A 579     -24.611   4.485 -14.842  1.00  0.00           S  
ATOM   3920  CE  MET A 579     -23.375   4.858 -13.639  1.00  0.00           C  
ATOM   3921  H   MET A 579     -21.367   1.465 -15.680  1.00  0.00           H  
ATOM   3922  HA  MET A 579     -22.941   2.037 -17.999  1.00  0.00           H  
ATOM   3923  HB2 MET A 579     -22.876   4.411 -17.147  1.00  0.00           H  
ATOM   3924  HB3 MET A 579     -21.809   3.839 -15.843  1.00  0.00           H  
ATOM   3925  HG2 MET A 579     -23.496   2.386 -15.000  1.00  0.00           H  
ATOM   3926  HG3 MET A 579     -24.540   2.692 -16.409  1.00  0.00           H  
ATOM   3927  HE1 MET A 579     -23.191   3.978 -13.023  1.00  0.00           H  
ATOM   3928  HE2 MET A 579     -22.453   5.148 -14.143  1.00  0.00           H  
ATOM   3929  HE3 MET A 579     -23.718   5.678 -13.008  1.00  0.00           H  
ATOM   3930  N   GLU A 580     -19.778   2.798 -18.270  1.00  0.00           N  
ATOM   3931  CA  GLU A 580     -18.775   3.228 -19.242  1.00  0.00           C  
ATOM   3932  C   GLU A 580     -18.929   2.460 -20.563  1.00  0.00           C  
ATOM   3933  CB  GLU A 580     -17.377   2.968 -18.700  1.00  0.00           C  
ATOM   3934  O   GLU A 580     -18.678   3.021 -21.620  1.00  0.00           O  
ATOM   3935  CG  GLU A 580     -16.905   3.925 -17.616  1.00  0.00           C  
ATOM   3936  CD  GLU A 580     -15.529   3.592 -17.070  1.00  0.00           C  
ATOM   3937  OE1 GLU A 580     -15.083   4.283 -16.130  1.00  0.00           O  
ATOM   3938  OE2 GLU A 580     -14.881   2.656 -17.593  1.00  0.00           O1-
ATOM   3939  H   GLU A 580     -19.475   2.371 -17.406  1.00  0.00           H  
ATOM   3940  HA  GLU A 580     -18.921   4.293 -19.420  1.00  0.00           H  
ATOM   3941  HB2 GLU A 580     -16.677   3.033 -19.533  1.00  0.00           H  
ATOM   3942  HB3 GLU A 580     -17.359   1.959 -18.288  1.00  0.00           H  
ATOM   3943  HG2 GLU A 580     -17.619   3.893 -16.793  1.00  0.00           H  
ATOM   3944  HG3 GLU A 580     -16.876   4.931 -18.033  1.00  0.00           H  
ATOM   3945  N   TYR A 581     -19.329   1.172 -20.498  1.00  0.00           N  
ATOM   3946  CA  TYR A 581     -19.536   0.338 -21.681  1.00  0.00           C  
ATOM   3947  C   TYR A 581     -20.980   0.337 -22.161  1.00  0.00           C  
ATOM   3948  CB  TYR A 581     -19.137  -1.129 -21.390  1.00  0.00           C  
ATOM   3949  O   TYR A 581     -21.230   0.333 -23.362  1.00  0.00           O  
ATOM   3950  CG  TYR A 581     -17.654  -1.377 -21.484  1.00  0.00           C  
ATOM   3951  CD1 TYR A 581     -17.043  -1.589 -22.709  1.00  0.00           C  
ATOM   3952  CD2 TYR A 581     -16.858  -1.384 -20.350  1.00  0.00           C  
ATOM   3953  CE1 TYR A 581     -15.676  -1.806 -22.806  1.00  0.00           C  
ATOM   3954  CE2 TYR A 581     -15.486  -1.586 -20.437  1.00  0.00           C  
ATOM   3955  OH  TYR A 581     -13.547  -1.982 -21.758  1.00  0.00           O  
ATOM   3956  CZ  TYR A 581     -14.901  -1.797 -21.668  1.00  0.00           C  
ATOM   3957  H   TYR A 581     -19.493   0.765 -19.588  1.00  0.00           H  
ATOM   3958  HA  TYR A 581     -18.908   0.770 -22.460  1.00  0.00           H  
ATOM   3959  HB2 TYR A 581     -19.641  -1.773 -22.110  1.00  0.00           H  
ATOM   3960  HB3 TYR A 581     -19.466  -1.383 -20.382  1.00  0.00           H  
ATOM   3961  HD1 TYR A 581     -17.643  -1.585 -23.607  1.00  0.00           H  
ATOM   3962  HD2 TYR A 581     -17.312  -1.230 -19.382  1.00  0.00           H  
ATOM   3963  HE1 TYR A 581     -15.222  -1.981 -23.770  1.00  0.00           H  
ATOM   3964  HE2 TYR A 581     -14.880  -1.578 -19.543  1.00  0.00           H  
ATOM   3965  HH  TYR A 581     -13.150  -1.682 -22.579  1.00  0.00           H  
ATOM   3966  N   LYS A 582     -21.929   0.249 -21.232  1.00  0.00           N  
ATOM   3967  CA  LYS A 582     -23.338   0.061 -21.568  1.00  0.00           C  
ATOM   3968  C   LYS A 582     -24.211   1.278 -21.584  1.00  0.00           C  
ATOM   3969  CB  LYS A 582     -23.957  -0.969 -20.609  1.00  0.00           C  
ATOM   3970  O   LYS A 582     -25.349   1.194 -22.045  1.00  0.00           O  
ATOM   3971  CG  LYS A 582     -23.351  -2.377 -20.751  1.00  0.00           C  
ATOM   3972  CD  LYS A 582     -23.489  -2.952 -22.173  1.00  0.00           C  
ATOM   3973  CE  LYS A 582     -24.923  -2.983 -22.631  1.00  0.00           C  
ATOM   3974  NZ  LYS A 582     -25.084  -3.752 -23.883  1.00  0.00           N1+
ATOM   3975  H   LYS A 582     -21.665   0.315 -20.259  1.00  0.00           H  
ATOM   3976  HA  LYS A 582     -23.312  -0.273 -22.605  1.00  0.00           H  
ATOM   3977  HB2 LYS A 582     -25.026  -1.031 -20.811  1.00  0.00           H  
ATOM   3978  HB3 LYS A 582     -23.800  -0.627 -19.586  1.00  0.00           H  
ATOM   3979  HG2 LYS A 582     -23.859  -3.045 -20.056  1.00  0.00           H  
ATOM   3980  HG3 LYS A 582     -22.292  -2.326 -20.498  1.00  0.00           H  
ATOM   3981  HD2 LYS A 582     -23.095  -3.968 -22.182  1.00  0.00           H  
ATOM   3982  HD3 LYS A 582     -22.913  -2.333 -22.861  1.00  0.00           H  
ATOM   3983  HE2 LYS A 582     -25.262  -1.961 -22.799  1.00  0.00           H  
ATOM   3984  HE3 LYS A 582     -25.532  -3.444 -21.853  1.00  0.00           H  
ATOM   3985  HZ1 LYS A 582     -24.523  -3.332 -24.611  1.00  0.00           H  
ATOM   3986  HZ2 LYS A 582     -24.784  -4.705 -23.734  1.00  0.00           H  
ATOM   3987  HZ3 LYS A 582     -26.055  -3.745 -24.160  1.00  0.00           H  
ATOM   3988  N   GLY A 583     -23.716   2.380 -21.062  1.00  0.00           N  
ATOM   3989  CA  GLY A 583     -24.518   3.586 -20.957  1.00  0.00           C  
ATOM   3990  C   GLY A 583     -25.361   3.574 -19.700  1.00  0.00           C  
ATOM   3991  O   GLY A 583     -25.185   2.733 -18.814  1.00  0.00           O  
ATOM   3992  H   GLY A 583     -22.763   2.387 -20.729  1.00  0.00           H  
ATOM   3993  HA2 GLY A 583     -25.174   3.653 -21.825  1.00  0.00           H  
ATOM   3994  HA3 GLY A 583     -23.857   4.452 -20.933  1.00  0.00           H  
ATOM   3995  N   LYS A 584     -26.273   4.523 -19.612  1.00  0.00           N  
ATOM   3996  CA  LYS A 584     -27.136   4.714 -18.461  1.00  0.00           C  
ATOM   3997  C   LYS A 584     -28.168   3.599 -18.302  1.00  0.00           C  
ATOM   3998  CB  LYS A 584     -27.863   6.053 -18.624  1.00  0.00           C  
ATOM   3999  O   LYS A 584     -28.624   3.023 -19.290  1.00  0.00           O  
ATOM   4000  CG  LYS A 584     -28.396   6.663 -17.338  1.00  0.00           C  
ATOM   4001  CD  LYS A 584     -29.368   7.823 -17.660  1.00  0.00           C  
ATOM   4002  CE  LYS A 584     -29.284   9.001 -16.710  1.00  0.00           C  
ATOM   4003  NZ  LYS A 584     -29.991   8.748 -15.429  1.00  0.00           N1+
ATOM   4004  H   LYS A 584     -26.377   5.155 -20.393  1.00  0.00           H  
ATOM   4005  HA  LYS A 584     -26.512   4.700 -17.567  1.00  0.00           H  
ATOM   4006  HB2 LYS A 584     -28.706   5.899 -19.298  1.00  0.00           H  
ATOM   4007  HB3 LYS A 584     -27.166   6.763 -19.070  1.00  0.00           H  
ATOM   4008  HG2 LYS A 584     -27.563   7.045 -16.748  1.00  0.00           H  
ATOM   4009  HG3 LYS A 584     -28.924   5.898 -16.769  1.00  0.00           H  
ATOM   4010  HD2 LYS A 584     -30.385   7.433 -17.628  1.00  0.00           H  
ATOM   4011  HD3 LYS A 584     -29.148   8.181 -18.666  1.00  0.00           H  
ATOM   4012  HE2 LYS A 584     -29.732   9.871 -17.191  1.00  0.00           H  
ATOM   4013  HE3 LYS A 584     -28.235   9.204 -16.496  1.00  0.00           H  
ATOM   4014  HZ1 LYS A 584     -30.966   8.558 -15.614  1.00  0.00           H  
ATOM   4015  HZ2 LYS A 584     -29.575   7.952 -14.966  1.00  0.00           H  
ATOM   4016  HZ3 LYS A 584     -29.913   9.561 -14.835  1.00  0.00           H  
ATOM   4017  N   PHE A 585     -28.552   3.319 -17.048  1.00  0.00           N  
ATOM   4018  CA  PHE A 585     -29.620   2.382 -16.739  1.00  0.00           C  
ATOM   4019  C   PHE A 585     -30.937   3.089 -17.086  1.00  0.00           C  
ATOM   4020  CB  PHE A 585     -29.630   2.053 -15.232  1.00  0.00           C  
ATOM   4021  O   PHE A 585     -31.025   4.324 -17.025  1.00  0.00           O  
ATOM   4022  CG  PHE A 585     -28.495   1.188 -14.732  1.00  0.00           C  
ATOM   4023  CD2 PHE A 585     -28.634  -0.190 -14.657  1.00  0.00           C  
ATOM   4024  CD1 PHE A 585     -27.300   1.753 -14.315  1.00  0.00           C  
ATOM   4025  CE2 PHE A 585     -27.589  -0.987 -14.213  1.00  0.00           C  
ATOM   4026  CE1 PHE A 585     -26.255   0.952 -13.859  1.00  0.00           C  
ATOM   4027  CZ  PHE A 585     -26.409  -0.416 -13.810  1.00  0.00           C  
ATOM   4028  H   PHE A 585     -28.078   3.780 -16.284  1.00  0.00           H  
ATOM   4029  HA  PHE A 585     -29.485   1.456 -17.298  1.00  0.00           H  
ATOM   4030  HB2 PHE A 585     -30.564   1.537 -15.010  1.00  0.00           H  
ATOM   4031  HB3 PHE A 585     -29.596   2.995 -14.685  1.00  0.00           H  
ATOM   4032  HD1 PHE A 585     -27.178   2.826 -14.344  1.00  0.00           H  
ATOM   4033  HD2 PHE A 585     -29.568  -0.648 -14.948  1.00  0.00           H  
ATOM   4034  HE1 PHE A 585     -25.326   1.403 -13.544  1.00  0.00           H  
ATOM   4035  HE2 PHE A 585     -27.705  -2.060 -14.185  1.00  0.00           H  
ATOM   4036  HZ  PHE A 585     -25.601  -1.038 -13.455  1.00  0.00           H  
ATOM   4037  N   SER A 586     -31.971   2.314 -17.434  1.00  0.00           N  
ATOM   4038  CA  SER A 586     -33.281   2.890 -17.723  1.00  0.00           C  
ATOM   4039  C   SER A 586     -33.885   3.414 -16.415  1.00  0.00           C  
ATOM   4040  CB  SER A 586     -34.196   1.834 -18.329  1.00  0.00           C  
ATOM   4041  O   SER A 586     -33.565   2.904 -15.345  1.00  0.00           O  
ATOM   4042  OG  SER A 586     -34.363   0.761 -17.422  1.00  0.00           O  
ATOM   4043  H   SER A 586     -31.843   1.314 -17.498  1.00  0.00           H  
ATOM   4044  HA  SER A 586     -33.174   3.706 -18.438  1.00  0.00           H  
ATOM   4045  HB2 SER A 586     -33.754   1.460 -19.253  1.00  0.00           H  
ATOM   4046  HB3 SER A 586     -35.167   2.279 -18.545  1.00  0.00           H  
ATOM   4047  HG  SER A 586     -34.942   0.117 -17.837  1.00  0.00           H  
ATOM   4048  N   HIS A 587     -34.762   4.422 -16.489  1.00  0.00           N  
ATOM   4049  CA  HIS A 587     -35.411   4.991 -15.301  1.00  0.00           C  
ATOM   4050  C   HIS A 587     -36.114   3.910 -14.449  1.00  0.00           C  
ATOM   4051  CB  HIS A 587     -36.369   6.134 -15.700  1.00  0.00           C  
ATOM   4052  O   HIS A 587     -35.967   3.907 -13.221  1.00  0.00           O  
ATOM   4053  CG  HIS A 587     -35.677   7.395 -16.146  1.00  0.00           C  
ATOM   4054  ND1 HIS A 587     -34.353   7.710 -16.164  1.00  0.00           N  
ATOM   4055  CD2 HIS A 587     -36.400   8.492 -16.607  1.00  0.00           C  
ATOM   4056  NE2 HIS A 587     -35.501   9.423 -16.901  1.00  0.00           N  
ATOM   4057  CE1 HIS A 587     -34.254   9.002 -16.646  1.00  0.00           C  
ATOM   4058  H   HIS A 587     -34.986   4.806 -17.396  1.00  0.00           H  
ATOM   4059  HA  HIS A 587     -34.633   5.417 -14.667  1.00  0.00           H  
ATOM   4060  HB2 HIS A 587     -36.993   6.373 -14.839  1.00  0.00           H  
ATOM   4061  HB3 HIS A 587     -36.998   5.782 -16.518  1.00  0.00           H  
ATOM   4062  HD2 HIS A 587     -37.473   8.569 -16.705  1.00  0.00           H  
ATOM   4063  HE2 HIS A 587     -35.744  10.398 -17.296  1.00  0.00           H  
ATOM   4064  HE1 HIS A 587     -33.403   9.529 -16.781  1.00  0.00           H  
ATOM   4065  N   LYS A 588     -36.778   2.940 -15.123  1.00  0.00           N  
ATOM   4066  CA  LYS A 588     -37.445   1.804 -14.493  1.00  0.00           C  
ATOM   4067  C   LYS A 588     -36.437   0.983 -13.672  1.00  0.00           C  
ATOM   4068  CB  LYS A 588     -38.138   0.934 -15.568  1.00  0.00           C  
ATOM   4069  O   LYS A 588     -36.668   0.753 -12.485  1.00  0.00           O  
ATOM   4070  CG  LYS A 588     -38.626  -0.443 -15.086  1.00  0.00           C  
ATOM   4071  CD  LYS A 588     -37.837  -1.594 -15.724  1.00  0.00           C  
ATOM   4072  CE  LYS A 588     -38.357  -2.961 -15.336  1.00  0.00           C  
ATOM   4073  NZ  LYS A 588     -38.325  -3.173 -13.865  1.00  0.00           N1+
ATOM   4074  H   LYS A 588     -36.814   3.007 -16.130  1.00  0.00           H  
ATOM   4075  HA  LYS A 588     -38.211   2.171 -13.810  1.00  0.00           H  
ATOM   4076  HB2 LYS A 588     -37.429   0.774 -16.380  1.00  0.00           H  
ATOM   4077  HB3 LYS A 588     -39.001   1.485 -15.942  1.00  0.00           H  
ATOM   4078  HG2 LYS A 588     -39.679  -0.553 -15.346  1.00  0.00           H  
ATOM   4079  HG3 LYS A 588     -38.511  -0.497 -14.003  1.00  0.00           H  
ATOM   4080  HD2 LYS A 588     -36.796  -1.517 -15.409  1.00  0.00           H  
ATOM   4081  HD3 LYS A 588     -37.897  -1.496 -16.808  1.00  0.00           H  
ATOM   4082  HE2 LYS A 588     -37.739  -3.721 -15.814  1.00  0.00           H  
ATOM   4083  HE3 LYS A 588     -39.386  -3.058 -15.683  1.00  0.00           H  
ATOM   4084  HZ1 LYS A 588     -37.375  -3.086 -13.533  1.00  0.00           H  
ATOM   4085  HZ2 LYS A 588     -38.905  -2.481 -13.412  1.00  0.00           H  
ATOM   4086  HZ3 LYS A 588     -38.673  -4.096 -13.650  1.00  0.00           H  
ATOM   4087  N   MET A 589     -35.298   0.588 -14.286  1.00  0.00           N  
ATOM   4088  CA  MET A 589     -34.279  -0.185 -13.589  1.00  0.00           C  
ATOM   4089  C   MET A 589     -33.482   0.638 -12.553  1.00  0.00           C  
ATOM   4090  CB  MET A 589     -33.346  -0.909 -14.570  1.00  0.00           C  
ATOM   4091  O   MET A 589     -32.917   0.048 -11.628  1.00  0.00           O  
ATOM   4092  CG  MET A 589     -33.049  -2.347 -14.147  1.00  0.00           C  
ATOM   4093  SD  MET A 589     -31.336  -2.798 -14.458  1.00  0.00           S  
ATOM   4094  CE  MET A 589     -30.994  -3.804 -13.057  1.00  0.00           C  
ATOM   4095  H   MET A 589     -35.150   0.836 -15.254  1.00  0.00           H  
ATOM   4096  HA  MET A 589     -34.820  -0.940 -13.019  1.00  0.00           H  
ATOM   4097  HB2 MET A 589     -32.406  -0.361 -14.627  1.00  0.00           H  
ATOM   4098  HB3 MET A 589     -33.817  -0.925 -15.553  1.00  0.00           H  
ATOM   4099  HG2 MET A 589     -33.698  -3.020 -14.707  1.00  0.00           H  
ATOM   4100  HG3 MET A 589     -33.252  -2.450 -13.081  1.00  0.00           H  
ATOM   4101  HE1 MET A 589     -31.132  -3.219 -12.147  1.00  0.00           H  
ATOM   4102  HE2 MET A 589     -31.673  -4.656 -13.047  1.00  0.00           H  
ATOM   4103  HE3 MET A 589     -29.965  -4.160 -13.108  1.00  0.00           H  
ATOM   4104  N   ILE A 590     -33.438   1.980 -12.686  1.00  0.00           N  
ATOM   4105  CA  ILE A 590     -32.753   2.800 -11.691  1.00  0.00           C  
ATOM   4106  C   ILE A 590     -33.603   2.813 -10.433  1.00  0.00           C  
ATOM   4107  CB  ILE A 590     -32.368   4.253 -12.151  1.00  0.00           C  
ATOM   4108  O   ILE A 590     -33.075   2.556  -9.378  1.00  0.00           O  
ATOM   4109  CG1 ILE A 590     -31.203   4.246 -13.154  1.00  0.00           C  
ATOM   4110  CG2 ILE A 590     -31.994   5.140 -10.946  1.00  0.00           C  
ATOM   4111  CD1 ILE A 590     -30.829   5.589 -13.751  1.00  0.00           C  
ATOM   4112  H   ILE A 590     -33.882   2.420 -13.479  1.00  0.00           H  
ATOM   4113  HA  ILE A 590     -31.781   2.340 -11.511  1.00  0.00           H  
ATOM   4114  HB  ILE A 590     -33.249   4.666 -12.643  1.00  0.00           H  
ATOM   4115 HG12 ILE A 590     -31.473   3.581 -13.974  1.00  0.00           H  
ATOM   4116 HG13 ILE A 590     -30.325   3.853 -12.642  1.00  0.00           H  
ATOM   4117 HG21 ILE A 590     -32.826   5.166 -10.242  1.00  0.00           H  
ATOM   4118 HG22 ILE A 590     -31.113   4.730 -10.452  1.00  0.00           H  
ATOM   4119 HG23 ILE A 590     -31.779   6.151 -11.292  1.00  0.00           H  
ATOM   4120 HD11 ILE A 590     -31.690   6.008 -14.271  1.00  0.00           H  
ATOM   4121 HD12 ILE A 590     -30.520   6.267 -12.955  1.00  0.00           H  
ATOM   4122 HD13 ILE A 590     -30.008   5.457 -14.455  1.00  0.00           H  
ATOM   4123  N   LYS A 591     -34.917   3.035 -10.543  1.00  0.00           N  
ATOM   4124  CA  LYS A 591     -35.798   3.184  -9.385  1.00  0.00           C  
ATOM   4125  C   LYS A 591     -36.370   1.915  -8.745  1.00  0.00           C  
ATOM   4126  CB  LYS A 591     -36.971   4.106  -9.746  1.00  0.00           C  
ATOM   4127  O   LYS A 591     -36.912   2.005  -7.644  1.00  0.00           O  
ATOM   4128  CG  LYS A 591     -36.579   5.560 -10.018  1.00  0.00           C  
ATOM   4129  CD  LYS A 591     -37.776   6.365 -10.531  1.00  0.00           C  
ATOM   4130  CE  LYS A 591     -37.491   7.850 -10.633  1.00  0.00           C  
ATOM   4131  NZ  LYS A 591     -38.685   8.634 -11.075  1.00  0.00           N1+
ATOM   4132  H   LYS A 591     -35.319   3.103 -11.467  1.00  0.00           H  
ATOM   4133  HA  LYS A 591     -35.132   3.594  -8.626  1.00  0.00           H  
ATOM   4134  HB2 LYS A 591     -37.680   4.094  -8.918  1.00  0.00           H  
ATOM   4135  HB3 LYS A 591     -37.451   3.710 -10.641  1.00  0.00           H  
ATOM   4136  HG2 LYS A 591     -35.788   5.581 -10.767  1.00  0.00           H  
ATOM   4137  HG3 LYS A 591     -36.217   6.010  -9.094  1.00  0.00           H  
ATOM   4138  HD2 LYS A 591     -38.612   6.218  -9.847  1.00  0.00           H  
ATOM   4139  HD3 LYS A 591     -38.046   5.994 -11.520  1.00  0.00           H  
ATOM   4140  HE2 LYS A 591     -36.687   8.003 -11.353  1.00  0.00           H  
ATOM   4141  HE3 LYS A 591     -37.177   8.214  -9.655  1.00  0.00           H  
ATOM   4142  HZ1 LYS A 591     -38.986   8.306 -11.982  1.00  0.00           H  
ATOM   4143  HZ2 LYS A 591     -39.433   8.513 -10.408  1.00  0.00           H  
ATOM   4144  HZ3 LYS A 591     -38.442   9.613 -11.134  1.00  0.00           H  
ATOM   4145  N   GLY A 592     -36.282   0.768  -9.409  1.00  0.00           N  
ATOM   4146  CA  GLY A 592     -36.863  -0.463  -8.875  1.00  0.00           C  
ATOM   4147  C   GLY A 592     -36.033  -1.225  -7.857  1.00  0.00           C  
ATOM   4148  O   GLY A 592     -36.514  -2.181  -7.242  1.00  0.00           O  
ATOM   4149  H   GLY A 592     -35.805   0.746 -10.299  1.00  0.00           H  
ATOM   4150  HA2 GLY A 592     -37.050  -1.131  -9.715  1.00  0.00           H  
ATOM   4151  HA3 GLY A 592     -37.809  -0.203  -8.401  1.00  0.00           H  
ATOM   4152  N   GLY A 593     -34.778  -0.835  -7.707  1.00  0.00           N  
ATOM   4153  CA  GLY A 593     -33.871  -1.510  -6.800  1.00  0.00           C  
ATOM   4154  C   GLY A 593     -33.956  -0.973  -5.398  1.00  0.00           C  
ATOM   4155  O   GLY A 593     -34.119   0.229  -5.200  1.00  0.00           O  
ATOM   4156  H   GLY A 593     -34.442  -0.045  -8.239  1.00  0.00           H  
ATOM   4157  HA2 GLY A 593     -32.852  -1.380  -7.163  1.00  0.00           H  
ATOM   4158  HA3 GLY A 593     -34.118  -2.571  -6.784  1.00  0.00           H  
ATOM   4159  N   GLN A 594     -33.815  -1.859  -4.421  1.00  0.00           N  
ATOM   4160  CA  GLN A 594     -33.836  -1.521  -3.008  1.00  0.00           C  
ATOM   4161  C   GLN A 594     -32.679  -0.568  -2.631  1.00  0.00           C  
ATOM   4162  CB  GLN A 594     -33.686  -2.820  -2.211  1.00  0.00           C  
ATOM   4163  O   GLN A 594     -32.825   0.278  -1.744  1.00  0.00           O  
ATOM   4164  CG  GLN A 594     -33.757  -2.638  -0.714  1.00  0.00           C  
ATOM   4165  CD  GLN A 594     -35.183  -2.403  -0.296  1.00  0.00           C  
ATOM   4166  NE2 GLN A 594     -35.410  -1.381   0.531  1.00  0.00           N  
ATOM   4167  OE1 GLN A 594     -36.096  -3.127  -0.722  1.00  0.00           O  
ATOM   4168  H   GLN A 594     -33.685  -2.828  -4.675  1.00  0.00           H  
ATOM   4169  HA  GLN A 594     -34.774  -1.015  -2.781  1.00  0.00           H  
ATOM   4170  HB2 GLN A 594     -32.720  -3.262  -2.456  1.00  0.00           H  
ATOM   4171  HB3 GLN A 594     -34.484  -3.499  -2.511  1.00  0.00           H  
ATOM   4172  HG2 GLN A 594     -33.149  -1.781  -0.425  1.00  0.00           H  
ATOM   4173  HG3 GLN A 594     -33.379  -3.534  -0.222  1.00  0.00           H  
ATOM   4174 HE21 GLN A 594     -36.352  -1.174   0.832  1.00  0.00           H  
ATOM   4175 HE22 GLN A 594     -34.640  -0.814   0.856  1.00  0.00           H  
ATOM   4176  N   PHE A 595     -31.521  -0.720  -3.294  1.00  0.00           N  
ATOM   4177  CA  PHE A 595     -30.308   0.045  -2.971  1.00  0.00           C  
ATOM   4178  C   PHE A 595     -29.973   1.154  -3.942  1.00  0.00           C  
ATOM   4179  CB  PHE A 595     -29.098  -0.886  -2.879  1.00  0.00           C  
ATOM   4180  O   PHE A 595     -28.842   1.634  -3.929  1.00  0.00           O  
ATOM   4181  CG  PHE A 595     -29.312  -2.105  -2.023  1.00  0.00           C  
ATOM   4182  CD1 PHE A 595     -29.898  -1.999  -0.771  1.00  0.00           C  
ATOM   4183  CD2 PHE A 595     -28.852  -3.346  -2.433  1.00  0.00           C  
ATOM   4184  CE1 PHE A 595     -30.079  -3.119   0.020  1.00  0.00           C  
ATOM   4185  CE2 PHE A 595     -29.033  -4.465  -1.639  1.00  0.00           C  
ATOM   4186  CZ  PHE A 595     -29.649  -4.347  -0.419  1.00  0.00           C  
ATOM   4187  H   PHE A 595     -31.482  -1.390  -4.049  1.00  0.00           H  
ATOM   4188  HA  PHE A 595     -30.532   0.517  -2.014  1.00  0.00           H  
ATOM   4189  HB2 PHE A 595     -28.264  -0.320  -2.463  1.00  0.00           H  
ATOM   4190  HB3 PHE A 595     -28.846  -1.217  -3.886  1.00  0.00           H  
ATOM   4191  HD1 PHE A 595     -30.216  -1.032  -0.410  1.00  0.00           H  
ATOM   4192  HD2 PHE A 595     -28.347  -3.441  -3.383  1.00  0.00           H  
ATOM   4193  HE1 PHE A 595     -30.559  -3.028   0.983  1.00  0.00           H  
ATOM   4194  HE2 PHE A 595     -28.689  -5.431  -1.980  1.00  0.00           H  
ATOM   4195  HZ  PHE A 595     -29.796  -5.222   0.197  1.00  0.00           H  
ATOM   4196  N   TYR A 596     -30.924   1.550  -4.795  1.00  0.00           N  
ATOM   4197  CA  TYR A 596     -30.671   2.573  -5.789  1.00  0.00           C  
ATOM   4198  C   TYR A 596     -30.230   3.893  -5.190  1.00  0.00           C  
ATOM   4199  CB  TYR A 596     -31.863   2.743  -6.736  1.00  0.00           C  
ATOM   4200  O   TYR A 596     -29.339   4.501  -5.743  1.00  0.00           O  
ATOM   4201  CG  TYR A 596     -32.844   3.855  -6.423  1.00  0.00           C  
ATOM   4202  CD2 TYR A 596     -34.037   3.587  -5.771  1.00  0.00           C  
ATOM   4203  CD1 TYR A 596     -32.659   5.139  -6.928  1.00  0.00           C  
ATOM   4204  CE2 TYR A 596     -34.969   4.588  -5.531  1.00  0.00           C  
ATOM   4205  CE1 TYR A 596     -33.572   6.152  -6.678  1.00  0.00           C  
ATOM   4206  OH  TYR A 596     -35.682   6.845  -5.772  1.00  0.00           O  
ATOM   4207  CZ  TYR A 596     -34.736   5.868  -5.990  1.00  0.00           C  
ATOM   4208  H   TYR A 596     -31.839   1.126  -4.745  1.00  0.00           H  
ATOM   4209  HA  TYR A 596     -29.826   2.221  -6.381  1.00  0.00           H  
ATOM   4210  HB2 TYR A 596     -32.419   1.805  -6.735  1.00  0.00           H  
ATOM   4211  HB3 TYR A 596     -31.465   2.928  -7.734  1.00  0.00           H  
ATOM   4212  HD1 TYR A 596     -31.786   5.351  -7.527  1.00  0.00           H  
ATOM   4213  HD2 TYR A 596     -34.246   2.579  -5.443  1.00  0.00           H  
ATOM   4214  HE1 TYR A 596     -33.374   7.157  -7.019  1.00  0.00           H  
ATOM   4215  HE2 TYR A 596     -35.874   4.365  -4.986  1.00  0.00           H  
ATOM   4216  HH  TYR A 596     -36.458   6.557  -5.286  1.00  0.00           H  
ATOM   4217  N   SER A 597     -30.815   4.320  -4.064  1.00  0.00           N  
ATOM   4218  CA  SER A 597     -30.430   5.589  -3.434  1.00  0.00           C  
ATOM   4219  C   SER A 597     -28.995   5.617  -2.925  1.00  0.00           C  
ATOM   4220  CB  SER A 597     -31.406   5.985  -2.336  1.00  0.00           C  
ATOM   4221  O   SER A 597     -28.474   6.695  -2.646  1.00  0.00           O  
ATOM   4222  OG  SER A 597     -32.673   6.203  -2.927  1.00  0.00           O  
ATOM   4223  H   SER A 597     -31.537   3.757  -3.638  1.00  0.00           H  
ATOM   4224  HA  SER A 597     -30.479   6.332  -4.230  1.00  0.00           H  
ATOM   4225  HB2 SER A 597     -31.064   6.899  -1.850  1.00  0.00           H  
ATOM   4226  HB3 SER A 597     -31.476   5.185  -1.599  1.00  0.00           H  
ATOM   4227  HG  SER A 597     -32.941   5.384  -3.349  1.00  0.00           H  
ATOM   4228  N   GLN A 598     -28.336   4.462  -2.860  1.00  0.00           N  
ATOM   4229  CA  GLN A 598     -26.932   4.400  -2.511  1.00  0.00           C  
ATOM   4230  C   GLN A 598     -26.035   4.797  -3.712  1.00  0.00           C  
ATOM   4231  CB  GLN A 598     -26.564   3.003  -2.002  1.00  0.00           C  
ATOM   4232  O   GLN A 598     -24.911   5.249  -3.507  1.00  0.00           O  
ATOM   4233  CG  GLN A 598     -25.397   3.045  -1.048  1.00  0.00           C  
ATOM   4234  CD  GLN A 598     -24.206   2.306  -1.577  1.00  0.00           C  
ATOM   4235  NE2 GLN A 598     -23.012   2.740  -1.175  1.00  0.00           N  
ATOM   4236  OE1 GLN A 598     -24.337   1.323  -2.321  1.00  0.00           O  
ATOM   4237  H   GLN A 598     -28.830   3.604  -3.060  1.00  0.00           H  
ATOM   4238  HA  GLN A 598     -26.755   5.118  -1.711  1.00  0.00           H  
ATOM   4239  HB2 GLN A 598     -26.302   2.375  -2.853  1.00  0.00           H  
ATOM   4240  HB3 GLN A 598     -27.425   2.577  -1.488  1.00  0.00           H  
ATOM   4241  HG2 GLN A 598     -25.699   2.593  -0.103  1.00  0.00           H  
ATOM   4242  HG3 GLN A 598     -25.118   4.085  -0.880  1.00  0.00           H  
ATOM   4243 HE21 GLN A 598     -22.174   2.264  -1.477  1.00  0.00           H  
ATOM   4244 HE22 GLN A 598     -22.945   3.545  -0.568  1.00  0.00           H  
ATOM   4245  N   HIS A 599     -26.531   4.644  -4.954  1.00  0.00           N  
ATOM   4246  CA  HIS A 599     -25.760   4.937  -6.159  1.00  0.00           C  
ATOM   4247  C   HIS A 599     -26.321   6.103  -6.965  1.00  0.00           C  
ATOM   4248  CB  HIS A 599     -25.676   3.684  -7.056  1.00  0.00           C  
ATOM   4249  O   HIS A 599     -25.605   6.649  -7.784  1.00  0.00           O  
ATOM   4250  CG  HIS A 599     -25.182   2.477  -6.319  1.00  0.00           C  
ATOM   4251  CD2 HIS A 599     -25.884   1.481  -5.729  1.00  0.00           C  
ATOM   4252  ND1 HIS A 599     -23.831   2.285  -6.069  1.00  0.00           N  
ATOM   4253  CE1 HIS A 599     -23.757   1.168  -5.372  1.00  0.00           C  
ATOM   4254  NE2 HIS A 599     -24.969   0.659  -5.132  1.00  0.00           N  
ATOM   4255  H   HIS A 599     -27.479   4.312  -5.057  1.00  0.00           H  
ATOM   4256  HA  HIS A 599     -24.765   5.230  -5.822  1.00  0.00           H  
ATOM   4257  HB2 HIS A 599     -24.995   3.891  -7.882  1.00  0.00           H  
ATOM   4258  HB3 HIS A 599     -26.670   3.470  -7.450  1.00  0.00           H  
ATOM   4259  HD2 HIS A 599     -26.957   1.360  -5.730  1.00  0.00           H  
ATOM   4260  HE2 HIS A 599     -25.172  -0.179  -4.606  1.00  0.00           H  
ATOM   4261  HE1 HIS A 599     -22.833   0.721  -5.037  1.00  0.00           H  
ATOM   4262  N   PHE A 600     -27.608   6.422  -6.820  1.00  0.00           N  
ATOM   4263  CA  PHE A 600     -28.211   7.514  -7.573  1.00  0.00           C  
ATOM   4264  C   PHE A 600     -28.991   8.459  -6.671  1.00  0.00           C  
ATOM   4265  CB  PHE A 600     -29.081   6.999  -8.729  1.00  0.00           C  
ATOM   4266  O   PHE A 600     -29.503   8.041  -5.628  1.00  0.00           O  
ATOM   4267  CG  PHE A 600     -28.348   6.171  -9.768  1.00  0.00           C  
ATOM   4268  CD2 PHE A 600     -27.907   6.743 -10.950  1.00  0.00           C  
ATOM   4269  CD1 PHE A 600     -28.172   4.802  -9.595  1.00  0.00           C  
ATOM   4270  CE2 PHE A 600     -27.256   5.981 -11.906  1.00  0.00           C  
ATOM   4271  CE1 PHE A 600     -27.498   4.046 -10.545  1.00  0.00           C  
ATOM   4272  CZ  PHE A 600     -27.063   4.636 -11.700  1.00  0.00           C  
ATOM   4273  H   PHE A 600     -28.177   5.895  -6.174  1.00  0.00           H  
ATOM   4274  HA  PHE A 600     -27.393   8.084  -8.012  1.00  0.00           H  
ATOM   4275  HB2 PHE A 600     -29.519   7.861  -9.232  1.00  0.00           H  
ATOM   4276  HB3 PHE A 600     -29.875   6.384  -8.306  1.00  0.00           H  
ATOM   4277  HD1 PHE A 600     -28.564   4.321  -8.711  1.00  0.00           H  
ATOM   4278  HD2 PHE A 600     -28.073   7.795 -11.128  1.00  0.00           H  
ATOM   4279  HE1 PHE A 600     -27.318   2.995 -10.372  1.00  0.00           H  
ATOM   4280  HE2 PHE A 600     -26.900   6.444 -12.814  1.00  0.00           H  
ATOM   4281  HZ  PHE A 600     -26.566   4.042 -12.453  1.00  0.00           H  
ATOM   4282  N   ASN A 601     -29.043   9.748  -7.047  1.00  0.00           N  
ATOM   4283  CA  ASN A 601     -29.798  10.754  -6.299  1.00  0.00           C  
ATOM   4284  C   ASN A 601     -31.249  10.880  -6.868  1.00  0.00           C  
ATOM   4285  CB  ASN A 601     -29.041  12.112  -6.278  1.00  0.00           C  
ATOM   4286  O   ASN A 601     -31.575  10.218  -7.858  1.00  0.00           O  
ATOM   4287  CG  ASN A 601     -28.901  12.815  -7.614  1.00  0.00           C  
ATOM   4288  ND2 ASN A 601     -28.059  13.820  -7.689  1.00  0.00           N  
ATOM   4289  OD1 ASN A 601     -29.542  12.475  -8.596  1.00  0.00           O  
ATOM   4290  H   ASN A 601     -28.542  10.033  -7.877  1.00  0.00           H  
ATOM   4291  HA  ASN A 601     -29.888  10.433  -5.261  1.00  0.00           H  
ATOM   4292  HB2 ASN A 601     -28.039  11.929  -5.891  1.00  0.00           H  
ATOM   4293  HB3 ASN A 601     -29.575  12.781  -5.603  1.00  0.00           H  
ATOM   4294 HD21 ASN A 601     -27.531  14.098  -6.874  1.00  0.00           H  
ATOM   4295 HD22 ASN A 601     -27.940  14.315  -8.561  1.00  0.00           H  
ATOM   4296  N   GLU A 602     -32.111  11.723  -6.259  1.00  0.00           N  
ATOM   4297  CA  GLU A 602     -33.487  11.893  -6.739  1.00  0.00           C  
ATOM   4298  C   GLU A 602     -33.586  12.409  -8.197  1.00  0.00           C  
ATOM   4299  CB  GLU A 602     -34.285  12.787  -5.792  1.00  0.00           C  
ATOM   4300  O   GLU A 602     -34.619  12.239  -8.842  1.00  0.00           O  
ATOM   4301  CG  GLU A 602     -34.713  12.103  -4.508  1.00  0.00           C  
ATOM   4302  CD  GLU A 602     -35.226  13.067  -3.450  1.00  0.00           C  
ATOM   4303  OE1 GLU A 602     -34.822  14.255  -3.478  1.00  0.00           O  
ATOM   4304  OE2 GLU A 602     -35.998  12.624  -2.566  1.00  0.00           O1-
ATOM   4305  H   GLU A 602     -31.801  12.249  -5.454  1.00  0.00           H  
ATOM   4306  HA  GLU A 602     -33.924  10.895  -6.747  1.00  0.00           H  
ATOM   4307  HB2 GLU A 602     -35.180  13.126  -6.314  1.00  0.00           H  
ATOM   4308  HB3 GLU A 602     -33.668  13.647  -5.532  1.00  0.00           H  
ATOM   4309  HG2 GLU A 602     -33.856  11.567  -4.100  1.00  0.00           H  
ATOM   4310  HG3 GLU A 602     -35.507  11.394  -4.743  1.00  0.00           H  
ATOM   4311  N   ASN A 603     -32.512  13.016  -8.720  1.00  0.00           N  
ATOM   4312  CA  ASN A 603     -32.484  13.473 -10.108  1.00  0.00           C  
ATOM   4313  C   ASN A 603     -32.037  12.375 -11.104  1.00  0.00           C  
ATOM   4314  CB  ASN A 603     -31.566  14.676 -10.237  1.00  0.00           C  
ATOM   4315  O   ASN A 603     -31.930  12.642 -12.297  1.00  0.00           O  
ATOM   4316  CG  ASN A 603     -32.000  15.610 -11.332  1.00  0.00           C  
ATOM   4317  ND2 ASN A 603     -31.101  15.878 -12.271  1.00  0.00           N  
ATOM   4318  OD1 ASN A 603     -33.147  16.079 -11.357  1.00  0.00           O  
ATOM   4319  H   ASN A 603     -31.699  13.162  -8.139  1.00  0.00           H  
ATOM   4320  HA  ASN A 603     -33.508  13.742 -10.367  1.00  0.00           H  
ATOM   4321  HB2 ASN A 603     -30.557  14.325 -10.455  1.00  0.00           H  
ATOM   4322  HB3 ASN A 603     -31.566  15.220  -9.292  1.00  0.00           H  
ATOM   4323 HD21 ASN A 603     -31.342  16.484 -13.042  1.00  0.00           H  
ATOM   4324 HD22 ASN A 603     -30.176  15.476 -12.214  1.00  0.00           H  
ATOM   4325  N   LEU A 604     -31.758  11.156 -10.607  1.00  0.00           N  
ATOM   4326  CA  LEU A 604     -31.274   9.996 -11.351  1.00  0.00           C  
ATOM   4327  C   LEU A 604     -29.849  10.188 -11.890  1.00  0.00           C  
ATOM   4328  CB  LEU A 604     -32.238   9.524 -12.455  1.00  0.00           C  
ATOM   4329  O   LEU A 604     -29.462   9.518 -12.845  1.00  0.00           O  
ATOM   4330  CG  LEU A 604     -33.704   9.278 -12.045  1.00  0.00           C  
ATOM   4331  CD1 LEU A 604     -34.502   8.725 -13.208  1.00  0.00           C  
ATOM   4332  CD2 LEU A 604     -33.817   8.337 -10.846  1.00  0.00           C  
ATOM   4333  H   LEU A 604     -31.898  11.030  -9.615  1.00  0.00           H  
ATOM   4334  HA  LEU A 604     -31.235   9.191 -10.617  1.00  0.00           H  
ATOM   4335  HB2 LEU A 604     -31.847   8.589 -12.855  1.00  0.00           H  
ATOM   4336  HB3 LEU A 604     -32.238  10.282 -13.238  1.00  0.00           H  
ATOM   4337  HG  LEU A 604     -34.116  10.244 -11.752  1.00  0.00           H  
ATOM   4338 HD11 LEU A 604     -34.445   9.416 -14.049  1.00  0.00           H  
ATOM   4339 HD12 LEU A 604     -34.092   7.759 -13.503  1.00  0.00           H  
ATOM   4340 HD13 LEU A 604     -35.543   8.602 -12.909  1.00  0.00           H  
ATOM   4341 HD21 LEU A 604     -33.412   7.361 -11.111  1.00  0.00           H  
ATOM   4342 HD22 LEU A 604     -33.255   8.748 -10.007  1.00  0.00           H  
ATOM   4343 HD23 LEU A 604     -34.865   8.231 -10.565  1.00  0.00           H  
ATOM   4344  N   ASP A 605     -29.053  11.056 -11.249  1.00  0.00           N  
ATOM   4345  CA  ASP A 605     -27.638  11.236 -11.581  1.00  0.00           C  
ATOM   4346  C   ASP A 605     -26.843  10.217 -10.745  1.00  0.00           C  
ATOM   4347  CB  ASP A 605     -27.158  12.654 -11.221  1.00  0.00           C  
ATOM   4348  O   ASP A 605     -27.264   9.860  -9.644  1.00  0.00           O  
ATOM   4349  CG  ASP A 605     -27.820  13.769 -12.008  1.00  0.00           C  
ATOM   4350  OD1 ASP A 605     -28.212  13.524 -13.175  1.00  0.00           O  
ATOM   4351  OD2 ASP A 605     -27.952  14.884 -11.459  1.00  0.00           O1-
ATOM   4352  H   ASP A 605     -29.447  11.611 -10.503  1.00  0.00           H  
ATOM   4353  HA  ASP A 605     -27.491  11.091 -12.651  1.00  0.00           H  
ATOM   4354  HB2 ASP A 605     -26.084  12.704 -11.400  1.00  0.00           H  
ATOM   4355  HB3 ASP A 605     -27.358  12.821 -10.163  1.00  0.00           H  
ATOM   4356  N   PHE A 606     -25.685   9.777 -11.243  1.00  0.00           N  
ATOM   4357  CA  PHE A 606     -24.846   8.821 -10.526  1.00  0.00           C  
ATOM   4358  C   PHE A 606     -24.009   9.464  -9.402  1.00  0.00           C  
ATOM   4359  CB  PHE A 606     -23.955   8.041 -11.513  1.00  0.00           C  
ATOM   4360  O   PHE A 606     -23.444  10.535  -9.582  1.00  0.00           O  
ATOM   4361  CG  PHE A 606     -23.058   6.997 -10.871  1.00  0.00           C  
ATOM   4362  CD2 PHE A 606     -21.689   7.029 -11.055  1.00  0.00           C  
ATOM   4363  CD1 PHE A 606     -23.596   5.939 -10.160  1.00  0.00           C  
ATOM   4364  CE2 PHE A 606     -20.878   6.050 -10.498  1.00  0.00           C  
ATOM   4365  CE1 PHE A 606     -22.780   4.992  -9.572  1.00  0.00           C  
ATOM   4366  CZ  PHE A 606     -21.430   5.041  -9.759  1.00  0.00           C  
ATOM   4367  H   PHE A 606     -25.380  10.116 -12.144  1.00  0.00           H  
ATOM   4368  HA  PHE A 606     -25.520   8.123 -10.030  1.00  0.00           H  
ATOM   4369  HB2 PHE A 606     -23.322   8.757 -12.037  1.00  0.00           H  
ATOM   4370  HB3 PHE A 606     -24.603   7.537 -12.230  1.00  0.00           H  
ATOM   4371  HD1 PHE A 606     -24.668   5.852 -10.063  1.00  0.00           H  
ATOM   4372  HD2 PHE A 606     -21.246   7.823 -11.638  1.00  0.00           H  
ATOM   4373  HE1 PHE A 606     -23.212   4.211  -8.963  1.00  0.00           H  
ATOM   4374  HE2 PHE A 606     -19.809   6.085 -10.649  1.00  0.00           H  
ATOM   4375  HZ  PHE A 606     -20.797   4.282  -9.323  1.00  0.00           H  
ATOM   4376  N   LEU A 607     -23.938   8.807  -8.245  1.00  0.00           N  
ATOM   4377  CA  LEU A 607     -23.150   9.229  -7.087  1.00  0.00           C  
ATOM   4378  C   LEU A 607     -21.901   8.361  -7.019  1.00  0.00           C  
ATOM   4379  CB  LEU A 607     -23.967   9.080  -5.807  1.00  0.00           C  
ATOM   4380  O   LEU A 607     -21.958   7.209  -6.586  1.00  0.00           O  
ATOM   4381  CG  LEU A 607     -25.246   9.888  -5.777  1.00  0.00           C  
ATOM   4382  CD1 LEU A 607     -26.034   9.570  -4.551  1.00  0.00           C  
ATOM   4383  CD2 LEU A 607     -24.954  11.382  -5.860  1.00  0.00           C  
ATOM   4384  H   LEU A 607     -24.469   7.952  -8.161  1.00  0.00           H  
ATOM   4385  HA  LEU A 607     -22.872  10.278  -7.188  1.00  0.00           H  
ATOM   4386  HB2 LEU A 607     -23.346   9.396  -4.969  1.00  0.00           H  
ATOM   4387  HB3 LEU A 607     -24.227   8.028  -5.690  1.00  0.00           H  
ATOM   4388  HG  LEU A 607     -25.840   9.616  -6.650  1.00  0.00           H  
ATOM   4389 HD11 LEU A 607     -26.259   8.504  -4.530  1.00  0.00           H  
ATOM   4390 HD12 LEU A 607     -25.454   9.836  -3.667  1.00  0.00           H  
ATOM   4391 HD13 LEU A 607     -26.964  10.138  -4.560  1.00  0.00           H  
ATOM   4392 HD21 LEU A 607     -24.360  11.684  -4.998  1.00  0.00           H  
ATOM   4393 HD22 LEU A 607     -24.401  11.594  -6.775  1.00  0.00           H  
ATOM   4394 HD23 LEU A 607     -25.893  11.936  -5.867  1.00  0.00           H  
ATOM   4395  N   TYR A 608     -20.780   8.897  -7.485  1.00  0.00           N  
ATOM   4396  CA  TYR A 608     -19.531   8.156  -7.570  1.00  0.00           C  
ATOM   4397  C   TYR A 608     -18.611   8.395  -6.383  1.00  0.00           C  
ATOM   4398  CB  TYR A 608     -18.831   8.538  -8.879  1.00  0.00           C  
ATOM   4399  O   TYR A 608     -18.074   9.486  -6.241  1.00  0.00           O  
ATOM   4400  CG  TYR A 608     -17.542   7.801  -9.144  1.00  0.00           C  
ATOM   4401  CD2 TYR A 608     -16.430   8.464  -9.653  1.00  0.00           C  
ATOM   4402  CD1 TYR A 608     -17.457   6.427  -8.972  1.00  0.00           C  
ATOM   4403  CE2 TYR A 608     -15.255   7.778  -9.949  1.00  0.00           C  
ATOM   4404  CE1 TYR A 608     -16.280   5.737  -9.239  1.00  0.00           C  
ATOM   4405  OH  TYR A 608     -14.035   5.721 -10.016  1.00  0.00           O  
ATOM   4406  CZ  TYR A 608     -15.184   6.414  -9.735  1.00  0.00           C  
ATOM   4407  H   TYR A 608     -20.795   9.859  -7.793  1.00  0.00           H  
ATOM   4408  HA  TYR A 608     -19.767   7.092  -7.553  1.00  0.00           H  
ATOM   4409  HB2 TYR A 608     -18.611   9.605  -8.847  1.00  0.00           H  
ATOM   4410  HB3 TYR A 608     -19.515   8.332  -9.702  1.00  0.00           H  
ATOM   4411  HD1 TYR A 608     -18.322   5.883  -8.624  1.00  0.00           H  
ATOM   4412  HD2 TYR A 608     -16.479   9.530  -9.822  1.00  0.00           H  
ATOM   4413  HE1 TYR A 608     -16.223   4.674  -9.059  1.00  0.00           H  
ATOM   4414  HE2 TYR A 608     -14.402   8.310 -10.344  1.00  0.00           H  
ATOM   4415  HH  TYR A 608     -14.077   4.778  -9.841  1.00  0.00           H  
ATOM   4416  N   VAL A 609     -18.405   7.378  -5.548  1.00  0.00           N  
ATOM   4417  CA  VAL A 609     -17.496   7.488  -4.406  1.00  0.00           C  
ATOM   4418  C   VAL A 609     -16.076   7.329  -4.930  1.00  0.00           C  
ATOM   4419  CB  VAL A 609     -17.819   6.470  -3.294  1.00  0.00           C  
ATOM   4420  O   VAL A 609     -15.716   6.272  -5.465  1.00  0.00           O  
ATOM   4421  CG1 VAL A 609     -16.823   6.548  -2.133  1.00  0.00           C  
ATOM   4422  CG2 VAL A 609     -19.217   6.716  -2.732  1.00  0.00           C  
ATOM   4423  H   VAL A 609     -18.890   6.506  -5.707  1.00  0.00           H  
ATOM   4424  HA  VAL A 609     -17.615   8.465  -3.937  1.00  0.00           H  
ATOM   4425  HB  VAL A 609     -17.802   5.469  -3.725  1.00  0.00           H  
ATOM   4426 HG11 VAL A 609     -15.815   6.306  -2.468  1.00  0.00           H  
ATOM   4427 HG12 VAL A 609     -16.829   7.553  -1.709  1.00  0.00           H  
ATOM   4428 HG13 VAL A 609     -17.102   5.837  -1.355  1.00  0.00           H  
ATOM   4429 HG21 VAL A 609     -19.262   7.713  -2.294  1.00  0.00           H  
ATOM   4430 HG22 VAL A 609     -19.950   6.638  -3.535  1.00  0.00           H  
ATOM   4431 HG23 VAL A 609     -19.437   5.972  -1.966  1.00  0.00           H  
ATOM   4432  N   ASP A 610     -15.269   8.369  -4.789  1.00  0.00           N  
ATOM   4433  CA  ASP A 610     -13.944   8.398  -5.386  1.00  0.00           C  
ATOM   4434  C   ASP A 610     -12.914   9.028  -4.456  1.00  0.00           C  
ATOM   4435  CB  ASP A 610     -14.022   9.142  -6.736  1.00  0.00           C  
ATOM   4436  O   ASP A 610     -13.244   9.718  -3.489  1.00  0.00           O  
ATOM   4437  CG  ASP A 610     -12.817   8.940  -7.617  1.00  0.00           C  
ATOM   4438  OD1 ASP A 610     -12.159   7.899  -7.480  1.00  0.00           O  
ATOM   4439  OD2 ASP A 610     -12.544   9.820  -8.453  1.00  0.00           O1-
ATOM   4440  H   ASP A 610     -15.598   9.194  -4.295  1.00  0.00           H  
ATOM   4441  HA  ASP A 610     -13.635   7.360  -5.536  1.00  0.00           H  
ATOM   4442  HB2 ASP A 610     -14.119  10.208  -6.529  1.00  0.00           H  
ATOM   4443  HB3 ASP A 610     -14.903   8.795  -7.276  1.00  0.00           H  
ATOM   4444  N   ARG A 611     -11.641   8.802  -4.766  1.00  0.00           N  
ATOM   4445  CA  ARG A 611     -10.523   9.378  -4.031  1.00  0.00           C  
ATOM   4446  C   ARG A 611     -10.055  10.636  -4.755  1.00  0.00           C  
ATOM   4447  CB  ARG A 611      -9.451   8.283  -3.881  1.00  0.00           C  
ATOM   4448  O   ARG A 611      -9.569  10.561  -5.873  1.00  0.00           O  
ATOM   4449  CG  ARG A 611      -8.345   8.605  -2.873  1.00  0.00           C  
ATOM   4450  CD  ARG A 611      -8.910   8.986  -1.491  1.00  0.00           C  
ATOM   4451  NE  ARG A 611      -7.935   8.808  -0.400  1.00  0.00           N  
ATOM   4452  NH1 ARG A 611      -6.422  10.333  -1.151  1.00  0.00           N  
ATOM   4453  NH2 ARG A 611      -5.878   9.127   0.587  1.00  0.00           N1+
ATOM   4454  CZ  ARG A 611      -6.765   9.414  -0.314  1.00  0.00           C  
ATOM   4455  H   ARG A 611     -11.455   8.306  -5.640  1.00  0.00           H  
ATOM   4456  HA  ARG A 611     -10.875   9.676  -3.044  1.00  0.00           H  
ATOM   4457  HB2 ARG A 611      -8.997   8.084  -4.854  1.00  0.00           H  
ATOM   4458  HB3 ARG A 611      -9.938   7.363  -3.550  1.00  0.00           H  
ATOM   4459  HG2 ARG A 611      -7.742   9.422  -3.269  1.00  0.00           H  
ATOM   4460  HG3 ARG A 611      -7.707   7.725  -2.775  1.00  0.00           H  
ATOM   4461  HD2 ARG A 611      -9.783   8.367  -1.277  1.00  0.00           H  
ATOM   4462  HD3 ARG A 611      -9.229  10.026  -1.519  1.00  0.00           H  
ATOM   4463  HE  ARG A 611      -8.140   8.088   0.282  1.00  0.00           H  
ATOM   4464 HH11 ARG A 611      -5.405  10.423  -1.236  1.00  0.00           H  
ATOM   4465 HH12 ARG A 611      -6.961  10.453  -1.982  1.00  0.00           H  
ATOM   4466 HH21 ARG A 611      -5.996   8.337   1.183  1.00  0.00           H  
ATOM   4467 HH22 ARG A 611      -4.936   9.459   0.350  1.00  0.00           H  
ATOM   4468  N   ASP A 612     -10.225  11.807  -4.153  1.00  0.00           N  
ATOM   4469  CA  ASP A 612      -9.573  13.032  -4.619  1.00  0.00           C  
ATOM   4470  C   ASP A 612      -8.103  12.987  -4.152  1.00  0.00           C  
ATOM   4471  CB  ASP A 612     -10.311  14.257  -4.044  1.00  0.00           C  
ATOM   4472  O   ASP A 612      -7.838  13.031  -2.946  1.00  0.00           O  
ATOM   4473  CG  ASP A 612      -9.790  15.620  -4.457  1.00  0.00           C  
ATOM   4474  OD2 ASP A 612     -10.609  16.543  -4.623  1.00  0.00           O1-
ATOM   4475  OD1 ASP A 612      -8.564  15.776  -4.580  1.00  0.00           O  
ATOM   4476  H   ASP A 612     -10.642  11.818  -3.227  1.00  0.00           H  
ATOM   4477  HA  ASP A 612      -9.662  13.113  -5.702  1.00  0.00           H  
ATOM   4478  HB2 ASP A 612     -10.254  14.197  -2.957  1.00  0.00           H  
ATOM   4479  HB3 ASP A 612     -11.353  14.192  -4.358  1.00  0.00           H  
ATOM   4480  N   HIS A 613      -7.150  12.791  -5.079  1.00  0.00           N  
ATOM   4481  CA  HIS A 613      -5.726  12.682  -4.707  1.00  0.00           C  
ATOM   4482  C   HIS A 613      -5.052  14.034  -4.407  1.00  0.00           C  
ATOM   4483  CB  HIS A 613      -4.919  11.916  -5.768  1.00  0.00           C  
ATOM   4484  O   HIS A 613      -3.989  14.064  -3.773  1.00  0.00           O  
ATOM   4485  CG  HIS A 613      -5.458  10.557  -6.105  1.00  0.00           C  
ATOM   4486  CD2 HIS A 613      -5.970  10.098  -7.271  1.00  0.00           C  
ATOM   4487  ND1 HIS A 613      -5.422   9.516  -5.192  1.00  0.00           N  
ATOM   4488  CE1 HIS A 613      -5.944   8.477  -5.817  1.00  0.00           C  
ATOM   4489  NE2 HIS A 613      -6.288   8.782  -7.072  1.00  0.00           N  
ATOM   4490  H   HIS A 613      -7.414  12.717  -6.051  1.00  0.00           H  
ATOM   4491  HA  HIS A 613      -5.723  12.117  -3.775  1.00  0.00           H  
ATOM   4492  HB2 HIS A 613      -3.901  11.795  -5.398  1.00  0.00           H  
ATOM   4493  HB3 HIS A 613      -4.906  12.512  -6.681  1.00  0.00           H  
ATOM   4494  HD2 HIS A 613      -6.102  10.662  -8.183  1.00  0.00           H  
ATOM   4495  HE2 HIS A 613      -6.705   8.158  -7.748  1.00  0.00           H  
ATOM   4496  HE1 HIS A 613      -6.076   7.503  -5.370  1.00  0.00           H  
ATOM   4497  N   TYR A 614      -5.662  15.142  -4.856  1.00  0.00           N  
ATOM   4498  CA  TYR A 614      -5.113  16.450  -4.573  1.00  0.00           C  
ATOM   4499  C   TYR A 614      -5.412  16.830  -3.117  1.00  0.00           C  
ATOM   4500  CB  TYR A 614      -5.631  17.507  -5.560  1.00  0.00           C  
ATOM   4501  O   TYR A 614      -4.516  17.263  -2.402  1.00  0.00           O  
ATOM   4502  CG  TYR A 614      -4.885  18.811  -5.394  1.00  0.00           C  
ATOM   4503  CD2 TYR A 614      -5.495  19.916  -4.816  1.00  0.00           C  
ATOM   4504  CD1 TYR A 614      -3.537  18.908  -5.716  1.00  0.00           C  
ATOM   4505  CE2 TYR A 614      -4.804  21.106  -4.627  1.00  0.00           C  
ATOM   4506  CE1 TYR A 614      -2.837  20.098  -5.545  1.00  0.00           C  
ATOM   4507  OH  TYR A 614      -2.768  22.354  -4.787  1.00  0.00           O  
ATOM   4508  CZ  TYR A 614      -3.468  21.188  -4.977  1.00  0.00           C  
ATOM   4509  H   TYR A 614      -6.512  15.062  -5.396  1.00  0.00           H  
ATOM   4510  HA  TYR A 614      -4.032  16.413  -4.705  1.00  0.00           H  
ATOM   4511  HB2 TYR A 614      -6.692  17.677  -5.377  1.00  0.00           H  
ATOM   4512  HB3 TYR A 614      -5.492  17.143  -6.578  1.00  0.00           H  
ATOM   4513  HD1 TYR A 614      -3.022  18.043  -6.107  1.00  0.00           H  
ATOM   4514  HD2 TYR A 614      -6.528  19.849  -4.507  1.00  0.00           H  
ATOM   4515  HE1 TYR A 614      -1.805  20.169  -5.855  1.00  0.00           H  
ATOM   4516  HE2 TYR A 614      -5.308  21.964  -4.208  1.00  0.00           H  
ATOM   4517  HH  TYR A 614      -1.852  22.329  -5.074  1.00  0.00           H  
ATOM   4518  N   SER A 615      -6.662  16.647  -2.674  1.00  0.00           N  
ATOM   4519  CA  SER A 615      -7.098  16.954  -1.305  1.00  0.00           C  
ATOM   4520  C   SER A 615      -6.881  15.808  -0.324  1.00  0.00           C  
ATOM   4521  CB  SER A 615      -8.568  17.346  -1.282  1.00  0.00           C  
ATOM   4522  O   SER A 615      -6.980  16.036   0.884  1.00  0.00           O  
ATOM   4523  OG  SER A 615      -8.760  18.578  -1.953  1.00  0.00           O  
ATOM   4524  H   SER A 615      -7.345  16.276  -3.319  1.00  0.00           H  
ATOM   4525  HA  SER A 615      -6.474  17.787  -0.982  1.00  0.00           H  
ATOM   4526  HB2 SER A 615      -8.897  17.445  -0.248  1.00  0.00           H  
ATOM   4527  HB3 SER A 615      -9.154  16.572  -1.777  1.00  0.00           H  
ATOM   4528  HG  SER A 615      -8.467  18.463  -2.860  1.00  0.00           H  
ATOM   4529  N   LYS A 616      -6.625  14.583  -0.835  1.00  0.00           N  
ATOM   4530  CA  LYS A 616      -6.394  13.370  -0.048  1.00  0.00           C  
ATOM   4531  C   LYS A 616      -7.607  12.915   0.754  1.00  0.00           C  
ATOM   4532  CB  LYS A 616      -5.110  13.467   0.774  1.00  0.00           C  
ATOM   4533  O   LYS A 616      -7.511  12.478   1.900  1.00  0.00           O  
ATOM   4534  CG  LYS A 616      -3.918  13.685  -0.147  1.00  0.00           C  
ATOM   4535  CD  LYS A 616      -2.615  13.430   0.552  1.00  0.00           C  
ATOM   4536  CE  LYS A 616      -1.484  13.440  -0.454  1.00  0.00           C  
ATOM   4537  NZ  LYS A 616      -1.834  12.677  -1.687  1.00  0.00           N1+
ATOM   4538  H   LYS A 616      -6.586  14.502  -1.841  1.00  0.00           H  
ATOM   4539  HA  LYS A 616      -6.228  12.602  -0.786  1.00  0.00           H  
ATOM   4540  HB2 LYS A 616      -4.973  12.542   1.338  1.00  0.00           H  
ATOM   4541  HB3 LYS A 616      -5.193  14.309   1.453  1.00  0.00           H  
ATOM   4542  HG2 LYS A 616      -3.929  14.715  -0.502  1.00  0.00           H  
ATOM   4543  HG3 LYS A 616      -3.998  13.007  -0.997  1.00  0.00           H  
ATOM   4544  HD2 LYS A 616      -2.653  12.458   1.045  1.00  0.00           H  
ATOM   4545  HD3 LYS A 616      -2.445  14.208   1.296  1.00  0.00           H  
ATOM   4546  HE2 LYS A 616      -0.602  12.989   0.002  1.00  0.00           H  
ATOM   4547  HE3 LYS A 616      -1.264  14.472  -0.728  1.00  0.00           H  
ATOM   4548  HZ1 LYS A 616      -2.039  11.719  -1.443  1.00  0.00           H  
ATOM   4549  HZ2 LYS A 616      -2.644  13.094  -2.123  1.00  0.00           H  
ATOM   4550  HZ3 LYS A 616      -1.056  12.701  -2.330  1.00  0.00           H  
ATOM   4551  N   LYS A 617      -8.774  13.022   0.123  1.00  0.00           N  
ATOM   4552  CA  LYS A 617     -10.071  12.710   0.723  1.00  0.00           C  
ATOM   4553  C   LYS A 617     -10.891  11.785  -0.159  1.00  0.00           C  
ATOM   4554  CB  LYS A 617     -10.843  14.008   1.000  1.00  0.00           C  
ATOM   4555  O   LYS A 617     -10.846  11.870  -1.383  1.00  0.00           O  
ATOM   4556  CG  LYS A 617     -10.487  14.625   2.367  1.00  0.00           C  
ATOM   4557  CD  LYS A 617     -11.425  15.775   2.776  1.00  0.00           C  
ATOM   4558  CE  LYS A 617     -12.888  15.317   2.733  1.00  0.00           C  
ATOM   4559  NZ  LYS A 617     -13.795  16.345   3.276  1.00  0.00           N1+
ATOM   4560  H   LYS A 617      -8.742  13.310  -0.849  1.00  0.00           H  
ATOM   4561  HA  LYS A 617      -9.913  12.182   1.665  1.00  0.00           H  
ATOM   4562  HB2 LYS A 617     -11.900  13.756   0.985  1.00  0.00           H  
ATOM   4563  HB3 LYS A 617     -10.665  14.733   0.204  1.00  0.00           H  
ATOM   4564  HG2 LYS A 617      -9.460  14.993   2.339  1.00  0.00           H  
ATOM   4565  HG3 LYS A 617     -10.549  13.849   3.131  1.00  0.00           H  
ATOM   4566  HD2 LYS A 617     -11.280  16.621   2.098  1.00  0.00           H  
ATOM   4567  HD3 LYS A 617     -11.182  16.097   3.796  1.00  0.00           H  
ATOM   4568  HE2 LYS A 617     -12.983  14.388   3.306  1.00  0.00           H  
ATOM   4569  HE3 LYS A 617     -13.165  15.095   1.697  1.00  0.00           H  
ATOM   4570  HZ1 LYS A 617     -13.557  16.532   4.240  1.00  0.00           H  
ATOM   4571  HZ2 LYS A 617     -13.719  17.197   2.739  1.00  0.00           H  
ATOM   4572  HZ3 LYS A 617     -14.742  15.998   3.224  1.00  0.00           H  
ATOM   4573  N   GLU A 618     -11.741  10.992   0.480  1.00  0.00           N  
ATOM   4574  CA  GLU A 618     -12.928  10.465  -0.185  1.00  0.00           C  
ATOM   4575  C   GLU A 618     -13.906  11.615  -0.485  1.00  0.00           C  
ATOM   4576  CB  GLU A 618     -13.553   9.355   0.669  1.00  0.00           C  
ATOM   4577  O   GLU A 618     -14.121  12.510   0.341  1.00  0.00           O  
ATOM   4578  CG  GLU A 618     -14.624   8.584  -0.109  1.00  0.00           C  
ATOM   4579  CD  GLU A 618     -15.109   7.372   0.689  1.00  0.00           C  
ATOM   4580  OE1 GLU A 618     -14.410   6.331   0.669  1.00  0.00           O  
ATOM   4581  OE2 GLU A 618     -16.179   7.470   1.333  1.00  0.00           O1-
ATOM   4582  H   GLU A 618     -11.739  10.993   1.486  1.00  0.00           H  
ATOM   4583  HA  GLU A 618     -12.623  10.018  -1.131  1.00  0.00           H  
ATOM   4584  HB2 GLU A 618     -13.987   9.786   1.572  1.00  0.00           H  
ATOM   4585  HB3 GLU A 618     -12.766   8.660   0.960  1.00  0.00           H  
ATOM   4586  HG2 GLU A 618     -14.202   8.245  -1.058  1.00  0.00           H  
ATOM   4587  HG3 GLU A 618     -15.464   9.248  -0.327  1.00  0.00           H  
ATOM   4588  N   VAL A 619     -14.442  11.616  -1.702  1.00  0.00           N  
ATOM   4589  CA  VAL A 619     -15.415  12.582  -2.227  1.00  0.00           C  
ATOM   4590  C   VAL A 619     -16.531  11.814  -2.934  1.00  0.00           C  
ATOM   4591  CB  VAL A 619     -14.765  13.612  -3.188  1.00  0.00           C  
ATOM   4592  O   VAL A 619     -16.339  10.671  -3.350  1.00  0.00           O  
ATOM   4593  CG2 VAL A 619     -14.166  12.921  -4.412  1.00  0.00           C  
ATOM   4594  CG1 VAL A 619     -13.713  14.457  -2.473  1.00  0.00           C  
ATOM   4595  H   VAL A 619     -14.205  10.842  -2.321  1.00  0.00           H  
ATOM   4596  HA  VAL A 619     -15.862  13.123  -1.394  1.00  0.00           H  
ATOM   4597  HB  VAL A 619     -15.556  14.280  -3.529  1.00  0.00           H  
ATOM   4598 HG11 VAL A 619     -14.171  14.965  -1.624  1.00  0.00           H  
ATOM   4599 HG12 VAL A 619     -12.895  13.827  -2.121  1.00  0.00           H  
ATOM   4600 HG13 VAL A 619     -13.310  15.197  -3.165  1.00  0.00           H  
ATOM   4601 HG21 VAL A 619     -13.361  12.250  -4.113  1.00  0.00           H  
ATOM   4602 HG22 VAL A 619     -14.942  12.353  -4.925  1.00  0.00           H  
ATOM   4603 HG23 VAL A 619     -13.757  13.671  -5.089  1.00  0.00           H  
ATOM   4604  N   VAL A 620     -17.675  12.462  -3.153  1.00  0.00           N  
ATOM   4605  CA  VAL A 620     -18.768  11.880  -3.912  1.00  0.00           C  
ATOM   4606  C   VAL A 620     -18.968  12.803  -5.093  1.00  0.00           C  
ATOM   4607  CB  VAL A 620     -20.074  11.664  -3.110  1.00  0.00           C  
ATOM   4608  O   VAL A 620     -19.266  13.986  -4.921  1.00  0.00           O  
ATOM   4609  CG1 VAL A 620     -21.242  11.338  -4.041  1.00  0.00           C  
ATOM   4610  CG2 VAL A 620     -19.902  10.564  -2.059  1.00  0.00           C  
ATOM   4611  H   VAL A 620     -17.779  13.397  -2.784  1.00  0.00           H  
ATOM   4612  HA  VAL A 620     -18.508  10.866  -4.214  1.00  0.00           H  
ATOM   4613  HB  VAL A 620     -20.300  12.596  -2.592  1.00  0.00           H  
ATOM   4614 HG11 VAL A 620     -21.369  12.146  -4.762  1.00  0.00           H  
ATOM   4615 HG12 VAL A 620     -21.036  10.408  -4.570  1.00  0.00           H  
ATOM   4616 HG13 VAL A 620     -22.154  11.228  -3.455  1.00  0.00           H  
ATOM   4617 HG21 VAL A 620     -19.675   9.620  -2.555  1.00  0.00           H  
ATOM   4618 HG22 VAL A 620     -19.085  10.828  -1.387  1.00  0.00           H  
ATOM   4619 HG23 VAL A 620     -20.824  10.461  -1.487  1.00  0.00           H  
ATOM   4620  N   ARG A 621     -18.737  12.291  -6.294  1.00  0.00           N  
ATOM   4621  CA  ARG A 621     -18.880  13.087  -7.504  1.00  0.00           C  
ATOM   4622  C   ARG A 621     -20.223  12.790  -8.122  1.00  0.00           C  
ATOM   4623  CB  ARG A 621     -17.768  12.753  -8.503  1.00  0.00           C  
ATOM   4624  O   ARG A 621     -20.574  11.627  -8.297  1.00  0.00           O  
ATOM   4625  CG  ARG A 621     -16.390  12.648  -7.858  1.00  0.00           C  
ATOM   4626  CD  ARG A 621     -15.357  12.521  -8.926  1.00  0.00           C  
ATOM   4627  NE  ARG A 621     -14.015  12.236  -8.428  1.00  0.00           N  
ATOM   4628  NH1 ARG A 621     -11.921  12.809  -7.655  1.00  0.00           N  
ATOM   4629  NH2 ARG A 621     -13.475  14.450  -8.054  1.00  0.00           N1+
ATOM   4630  CZ  ARG A 621     -13.140  13.162  -8.045  1.00  0.00           C  
ATOM   4631  H   ARG A 621     -18.455  11.324  -6.371  1.00  0.00           H  
ATOM   4632  HA  ARG A 621     -18.807  14.145  -7.250  1.00  0.00           H  
ATOM   4633  HB2 ARG A 621     -17.737  13.536  -9.261  1.00  0.00           H  
ATOM   4634  HB3 ARG A 621     -18.002  11.799  -8.976  1.00  0.00           H  
ATOM   4635  HG2 ARG A 621     -16.356  11.771  -7.212  1.00  0.00           H  
ATOM   4636  HG3 ARG A 621     -16.195  13.543  -7.267  1.00  0.00           H  
ATOM   4637  HD2 ARG A 621     -15.324  13.458  -9.483  1.00  0.00           H  
ATOM   4638  HD3 ARG A 621     -15.653  11.712  -9.594  1.00  0.00           H  
ATOM   4639  HE  ARG A 621     -13.731  11.269  -8.370  1.00  0.00           H  
ATOM   4640 HH11 ARG A 621     -11.657  11.834  -7.644  1.00  0.00           H  
ATOM   4641 HH12 ARG A 621     -11.258  13.515  -7.369  1.00  0.00           H  
ATOM   4642 HH21 ARG A 621     -12.804  15.148  -7.766  1.00  0.00           H  
ATOM   4643 HH22 ARG A 621     -14.400  14.729  -8.349  1.00  0.00           H  
ATOM   4644  N   VAL A 622     -20.978  13.843  -8.450  1.00  0.00           N  
ATOM   4645  CA  VAL A 622     -22.263  13.720  -9.107  1.00  0.00           C  
ATOM   4646  C   VAL A 622     -22.005  13.686 -10.624  1.00  0.00           C  
ATOM   4647  CB  VAL A 622     -23.189  14.888  -8.693  1.00  0.00           C  
ATOM   4648  O   VAL A 622     -21.523  14.658 -11.193  1.00  0.00           O  
ATOM   4649  CG1 VAL A 622     -24.457  14.904  -9.530  1.00  0.00           C  
ATOM   4650  CG2 VAL A 622     -23.520  14.810  -7.207  1.00  0.00           C  
ATOM   4651  H   VAL A 622     -20.637  14.768  -8.229  1.00  0.00           H  
ATOM   4652  HA  VAL A 622     -22.774  12.804  -8.811  1.00  0.00           H  
ATOM   4653  HB  VAL A 622     -22.657  15.822  -8.876  1.00  0.00           H  
ATOM   4654 HG11 VAL A 622     -24.195  14.989 -10.585  1.00  0.00           H  
ATOM   4655 HG12 VAL A 622     -25.012  13.980  -9.367  1.00  0.00           H  
ATOM   4656 HG13 VAL A 622     -25.074  15.754  -9.239  1.00  0.00           H  
ATOM   4657 HG21 VAL A 622     -24.053  13.882  -7.002  1.00  0.00           H  
ATOM   4658 HG22 VAL A 622     -22.597  14.835  -6.627  1.00  0.00           H  
ATOM   4659 HG23 VAL A 622     -24.146  15.658  -6.929  1.00  0.00           H  
ATOM   4660  N   ILE A 623     -22.302  12.557 -11.270  1.00  0.00           N  
ATOM   4661  CA  ILE A 623     -22.081  12.378 -12.706  1.00  0.00           C  
ATOM   4662  C   ILE A 623     -23.423  12.354 -13.417  1.00  0.00           C  
ATOM   4663  CB  ILE A 623     -21.277  11.079 -12.944  1.00  0.00           C  
ATOM   4664  O   ILE A 623     -24.238  11.478 -13.149  1.00  0.00           O  
ATOM   4665  CG1 ILE A 623     -19.916  11.154 -12.230  1.00  0.00           C  
ATOM   4666  CG2 ILE A 623     -21.116  10.804 -14.438  1.00  0.00           C  
ATOM   4667  CD1 ILE A 623     -19.147   9.902 -12.272  1.00  0.00           C  
ATOM   4668  H   ILE A 623     -22.697  11.791 -10.744  1.00  0.00           H  
ATOM   4669  HA  ILE A 623     -21.500  13.206 -13.111  1.00  0.00           H  
ATOM   4670  HB  ILE A 623     -21.832  10.242 -12.519  1.00  0.00           H  
ATOM   4671 HG12 ILE A 623     -20.091  11.414 -11.186  1.00  0.00           H  
ATOM   4672 HG13 ILE A 623     -19.323  11.936 -12.704  1.00  0.00           H  
ATOM   4673 HG21 ILE A 623     -22.100  10.722 -14.900  1.00  0.00           H  
ATOM   4674 HG22 ILE A 623     -20.564  11.622 -14.901  1.00  0.00           H  
ATOM   4675 HG23 ILE A 623     -20.570   9.871 -14.579  1.00  0.00           H  
ATOM   4676 HD11 ILE A 623     -19.724   9.106 -11.802  1.00  0.00           H  
ATOM   4677 HD12 ILE A 623     -18.940   9.637 -13.309  1.00  0.00           H  
ATOM   4678 HD13 ILE A 623     -18.207  10.035 -11.737  1.00  0.00           H  
ATOM   4679  N   SER A 624     -23.659  13.312 -14.318  1.00  0.00           N  
ATOM   4680  CA  SER A 624     -24.941  13.410 -15.011  1.00  0.00           C  
ATOM   4681  C   SER A 624     -24.885  12.972 -16.468  1.00  0.00           C  
ATOM   4682  CB  SER A 624     -25.511  14.820 -14.889  1.00  0.00           C  
ATOM   4683  O   SER A 624     -25.904  12.537 -17.006  1.00  0.00           O  
ATOM   4684  OG  SER A 624     -24.585  15.764 -15.396  1.00  0.00           O  
ATOM   4685  H   SER A 624     -22.934  13.984 -14.525  1.00  0.00           H  
ATOM   4686  HA  SER A 624     -25.609  12.707 -14.514  1.00  0.00           H  
ATOM   4687  HB2 SER A 624     -25.711  15.039 -13.840  1.00  0.00           H  
ATOM   4688  HB3 SER A 624     -26.439  14.884 -15.457  1.00  0.00           H  
ATOM   4689  HG  SER A 624     -24.977  16.635 -15.301  1.00  0.00           H  
ATOM   4690  N   ASP A 625     -23.715  13.094 -17.114  1.00  0.00           N  
ATOM   4691  CA  ASP A 625     -23.572  12.642 -18.497  1.00  0.00           C  
ATOM   4692  C   ASP A 625     -23.170  11.174 -18.415  1.00  0.00           C  
ATOM   4693  CB  ASP A 625     -22.513  13.463 -19.247  1.00  0.00           C  
ATOM   4694  O   ASP A 625     -21.983  10.858 -18.292  1.00  0.00           O  
ATOM   4695  CG  ASP A 625     -22.241  12.994 -20.668  1.00  0.00           C  
ATOM   4696  OD1 ASP A 625     -23.026  12.169 -21.184  1.00  0.00           O  
ATOM   4697  OD2 ASP A 625     -21.238  13.457 -21.267  1.00  0.00           O1-
ATOM   4698  H   ASP A 625     -22.923  13.503 -16.639  1.00  0.00           H  
ATOM   4699  HA  ASP A 625     -24.501  12.772 -19.052  1.00  0.00           H  
ATOM   4700  HB2 ASP A 625     -21.580  13.409 -18.686  1.00  0.00           H  
ATOM   4701  HB3 ASP A 625     -22.852  14.498 -19.289  1.00  0.00           H  
ATOM   4702  N   LEU A 626     -24.165  10.276 -18.442  1.00  0.00           N  
ATOM   4703  CA  LEU A 626     -23.916   8.845 -18.282  1.00  0.00           C  
ATOM   4704  C   LEU A 626     -23.870   8.050 -19.578  1.00  0.00           C  
ATOM   4705  CB  LEU A 626     -24.928   8.242 -17.308  1.00  0.00           C  
ATOM   4706  O   LEU A 626     -24.081   6.843 -19.558  1.00  0.00           O  
ATOM   4707  CG  LEU A 626     -24.811   8.805 -15.905  1.00  0.00           C  
ATOM   4708  CD1 LEU A 626     -26.011   8.469 -15.077  1.00  0.00           C  
ATOM   4709  CD2 LEU A 626     -23.550   8.360 -15.257  1.00  0.00           C  
ATOM   4710  H   LEU A 626     -25.113  10.597 -18.577  1.00  0.00           H  
ATOM   4711  HA  LEU A 626     -22.908   8.767 -17.875  1.00  0.00           H  
ATOM   4712  HB2 LEU A 626     -24.768   7.165 -17.264  1.00  0.00           H  
ATOM   4713  HB3 LEU A 626     -25.932   8.445 -17.681  1.00  0.00           H  
ATOM   4714  HG  LEU A 626     -24.774   9.892 -15.983  1.00  0.00           H  
ATOM   4715 HD11 LEU A 626     -26.908   8.852 -15.564  1.00  0.00           H  
ATOM   4716 HD12 LEU A 626     -26.089   7.387 -14.972  1.00  0.00           H  
ATOM   4717 HD13 LEU A 626     -25.911   8.923 -14.091  1.00  0.00           H  
ATOM   4718 HD21 LEU A 626     -23.553   7.274 -15.163  1.00  0.00           H  
ATOM   4719 HD22 LEU A 626     -22.700   8.669 -15.865  1.00  0.00           H  
ATOM   4720 HD23 LEU A 626     -23.471   8.810 -14.267  1.00  0.00           H  
ATOM   4721  N   ARG A 627     -23.517   8.708 -20.679  1.00  0.00           N  
ATOM   4722  CA  ARG A 627     -23.334   8.071 -21.982  1.00  0.00           C  
ATOM   4723  C   ARG A 627     -22.033   7.238 -21.967  1.00  0.00           C  
ATOM   4724  CB  ARG A 627     -23.253   9.143 -23.089  1.00  0.00           C  
ATOM   4725  O   ARG A 627     -21.067   7.576 -21.263  1.00  0.00           O  
ATOM   4726  CG  ARG A 627     -24.575   9.880 -23.324  1.00  0.00           C  
ATOM   4727  CD  ARG A 627     -24.438  10.994 -24.348  1.00  0.00           C  
ATOM   4728  NE  ARG A 627     -23.447  11.984 -23.926  1.00  0.00           N  
ATOM   4729  NH1 ARG A 627     -23.501  13.170 -25.899  1.00  0.00           N  
ATOM   4730  NH2 ARG A 627     -22.123  13.844 -24.199  1.00  0.00           N1+
ATOM   4731  CZ  ARG A 627     -23.025  12.997 -24.672  1.00  0.00           C  
ATOM   4732  H   ARG A 627     -23.367   9.704 -20.611  1.00  0.00           H  
ATOM   4733  HA  ARG A 627     -24.183   7.418 -22.185  1.00  0.00           H  
ATOM   4734  HB2 ARG A 627     -22.959   8.657 -24.019  1.00  0.00           H  
ATOM   4735  HB3 ARG A 627     -22.496   9.874 -22.806  1.00  0.00           H  
ATOM   4736  HG2 ARG A 627     -24.909  10.310 -22.380  1.00  0.00           H  
ATOM   4737  HG3 ARG A 627     -25.317   9.165 -23.680  1.00  0.00           H  
ATOM   4738  HD2 ARG A 627     -25.403  11.486 -24.468  1.00  0.00           H  
ATOM   4739  HD3 ARG A 627     -24.128  10.565 -25.301  1.00  0.00           H  
ATOM   4740  HE  ARG A 627     -23.056  11.890 -23.000  1.00  0.00           H  
ATOM   4741 HH11 ARG A 627     -23.175  13.942 -26.463  1.00  0.00           H  
ATOM   4742 HH12 ARG A 627     -24.189  12.530 -26.269  1.00  0.00           H  
ATOM   4743 HH21 ARG A 627     -21.755  13.721 -23.267  1.00  0.00           H  
ATOM   4744 HH22 ARG A 627     -21.804  14.613 -24.771  1.00  0.00           H  
ATOM   4745  N   PRO A 628     -21.984   6.148 -22.751  1.00  0.00           N  
ATOM   4746  CA  PRO A 628     -20.782   5.308 -22.748  1.00  0.00           C  
ATOM   4747  C   PRO A 628     -19.523   5.986 -23.272  1.00  0.00           C  
ATOM   4748  CB  PRO A 628     -21.176   4.122 -23.628  1.00  0.00           C  
ATOM   4749  O   PRO A 628     -19.570   6.744 -24.249  1.00  0.00           O  
ATOM   4750  CG  PRO A 628     -22.299   4.600 -24.443  1.00  0.00           C  
ATOM   4751  CD  PRO A 628     -23.039   5.585 -23.612  1.00  0.00           C  
ATOM   4752  HA  PRO A 628     -20.505   5.040 -21.728  1.00  0.00           H  
ATOM   4753  HB2 PRO A 628     -21.483   3.276 -23.013  1.00  0.00           H  
ATOM   4754  HB3 PRO A 628     -20.342   3.825 -24.264  1.00  0.00           H  
ATOM   4755  HG2 PRO A 628     -22.951   3.768 -24.710  1.00  0.00           H  
ATOM   4756  HG3 PRO A 628     -21.929   5.077 -25.351  1.00  0.00           H  
ATOM   4757  HD2 PRO A 628     -23.493   6.358 -24.232  1.00  0.00           H  
ATOM   4758  HD3 PRO A 628     -23.811   5.096 -23.018  1.00  0.00           H  
ATOM   4759  N   THR A 629     -18.386   5.718 -22.612  1.00  0.00           N  
ATOM   4760  CA  THR A 629     -17.084   6.230 -23.050  1.00  0.00           C  
ATOM   4761  C   THR A 629     -16.188   5.124 -23.648  1.00  0.00           C  
ATOM   4762  CB  THR A 629     -16.353   6.897 -21.891  1.00  0.00           C  
ATOM   4763  O   THR A 629     -15.112   5.429 -24.164  1.00  0.00           O  
ATOM   4764  CG2 THR A 629     -17.118   8.085 -21.323  1.00  0.00           C  
ATOM   4765  OG1 THR A 629     -16.088   5.916 -20.888  1.00  0.00           O  
ATOM   4766  H   THR A 629     -18.429   5.142 -21.783  1.00  0.00           H  
ATOM   4767  HA  THR A 629     -17.284   6.962 -23.833  1.00  0.00           H  
ATOM   4768  HB  THR A 629     -15.413   7.304 -22.263  1.00  0.00           H  
ATOM   4769 HG21 THR A 629     -17.287   8.819 -22.111  1.00  0.00           H  
ATOM   4770 HG22 THR A 629     -18.077   7.746 -20.931  1.00  0.00           H  
ATOM   4771 HG23 THR A 629     -16.538   8.541 -20.521  1.00  0.00           H  
ATOM   4772  HG1 THR A 629     -15.608   6.349 -20.178  1.00  0.00           H  
ATOM   4773  N   LYS A 630     -16.598   3.835 -23.496  1.00  0.00           N  
ATOM   4774  CA  LYS A 630     -15.908   2.641 -23.970  1.00  0.00           C  
ATOM   4775  C   LYS A 630     -16.849   1.788 -24.826  1.00  0.00           C  
ATOM   4776  CB  LYS A 630     -15.334   1.819 -22.795  1.00  0.00           C  
ATOM   4777  O   LYS A 630     -18.075   1.916 -24.759  1.00  0.00           O  
ATOM   4778  CG  LYS A 630     -14.429   2.643 -21.908  1.00  0.00           C  
ATOM   4779  CD  LYS A 630     -13.748   1.844 -20.834  1.00  0.00           C  
ATOM   4780  CE  LYS A 630     -12.689   2.702 -20.181  1.00  0.00           C  
ATOM   4781  NZ  LYS A 630     -12.338   2.214 -18.818  1.00  0.00           N1+
ATOM   4782  H   LYS A 630     -17.469   3.691 -23.005  1.00  0.00           H  
ATOM   4783  HA  LYS A 630     -15.068   2.958 -24.588  1.00  0.00           H  
ATOM   4784  HB2 LYS A 630     -14.763   0.982 -23.198  1.00  0.00           H  
ATOM   4785  HB3 LYS A 630     -16.161   1.439 -22.196  1.00  0.00           H  
ATOM   4786  HG2 LYS A 630     -15.028   3.420 -21.432  1.00  0.00           H  
ATOM   4787  HG3 LYS A 630     -13.663   3.105 -22.531  1.00  0.00           H  
ATOM   4788  HD2 LYS A 630     -13.284   0.961 -21.274  1.00  0.00           H  
ATOM   4789  HD3 LYS A 630     -14.480   1.536 -20.088  1.00  0.00           H  
ATOM   4790  HE2 LYS A 630     -13.062   3.723 -20.104  1.00  0.00           H  
ATOM   4791  HE3 LYS A 630     -11.793   2.688 -20.801  1.00  0.00           H  
ATOM   4792  HZ1 LYS A 630     -13.162   2.223 -18.235  1.00  0.00           H  
ATOM   4793  HZ2 LYS A 630     -11.979   1.272 -18.880  1.00  0.00           H  
ATOM   4794  HZ3 LYS A 630     -11.634   2.816 -18.416  1.00  0.00           H  
ATOM   4795  N   ASN A 631     -16.263   0.923 -25.644  1.00  0.00           N  
ATOM   4796  CA  ASN A 631     -17.020   0.079 -26.537  1.00  0.00           C  
ATOM   4797  C   ASN A 631     -16.485  -1.347 -26.453  1.00  0.00           C  
ATOM   4798  CB  ASN A 631     -16.912   0.638 -27.962  1.00  0.00           C  
ATOM   4799  O   ASN A 631     -15.294  -1.552 -26.673  1.00  0.00           O  
ATOM   4800  CG  ASN A 631     -17.774  -0.082 -28.945  1.00  0.00           C  
ATOM   4801  ND2 ASN A 631     -18.997   0.376 -29.102  1.00  0.00           N  
ATOM   4802  OD1 ASN A 631     -17.363  -1.061 -29.561  1.00  0.00           O  
ATOM   4803  H   ASN A 631     -15.255   0.853 -25.642  1.00  0.00           H  
ATOM   4804  HA  ASN A 631     -18.072   0.063 -26.253  1.00  0.00           H  
ATOM   4805  HB2 ASN A 631     -15.875   0.558 -28.287  1.00  0.00           H  
ATOM   4806  HB3 ASN A 631     -17.208   1.687 -27.946  1.00  0.00           H  
ATOM   4807 HD21 ASN A 631     -19.305   1.184 -28.580  1.00  0.00           H  
ATOM   4808 HD22 ASN A 631     -19.629  -0.080 -29.745  1.00  0.00           H  
ATOM   4809  N   ILE A 632     -17.357  -2.330 -26.138  1.00  0.00           N  
ATOM   4810  CA  ILE A 632     -16.970  -3.742 -26.030  1.00  0.00           C  
ATOM   4811  C   ILE A 632     -16.289  -4.250 -27.298  1.00  0.00           C  
ATOM   4812  CB  ILE A 632     -18.175  -4.629 -25.610  1.00  0.00           C  
ATOM   4813  O   ILE A 632     -15.184  -4.783 -27.217  1.00  0.00           O  
ATOM   4814  CG1 ILE A 632     -18.545  -4.377 -24.141  1.00  0.00           C  
ATOM   4815  CG2 ILE A 632     -17.898  -6.122 -25.839  1.00  0.00           C  
ATOM   4816  CD1 ILE A 632     -19.933  -4.796 -23.789  1.00  0.00           C  
ATOM   4817  H   ILE A 632     -18.321  -2.081 -25.969  1.00  0.00           H  
ATOM   4818  HA  ILE A 632     -16.227  -3.815 -25.236  1.00  0.00           H  
ATOM   4819  HB  ILE A 632     -19.017  -4.349 -26.243  1.00  0.00           H  
ATOM   4820 HG12 ILE A 632     -18.447  -3.310 -23.940  1.00  0.00           H  
ATOM   4821 HG13 ILE A 632     -17.849  -4.931 -23.511  1.00  0.00           H  
ATOM   4822 HG21 ILE A 632     -17.657  -6.290 -26.889  1.00  0.00           H  
ATOM   4823 HG22 ILE A 632     -17.058  -6.435 -25.219  1.00  0.00           H  
ATOM   4824 HG23 ILE A 632     -18.782  -6.701 -25.572  1.00  0.00           H  
ATOM   4825 HD11 ILE A 632     -20.645  -4.252 -24.409  1.00  0.00           H  
ATOM   4826 HD12 ILE A 632     -20.044  -5.866 -23.962  1.00  0.00           H  
ATOM   4827 HD13 ILE A 632     -20.124  -4.576 -22.739  1.00  0.00           H  
ATOM   4828  N   THR A 633     -16.938  -4.069 -28.467  1.00  0.00           N  
ATOM   4829  CA  THR A 633     -16.387  -4.517 -29.752  1.00  0.00           C  
ATOM   4830  C   THR A 633     -15.033  -3.905 -30.031  1.00  0.00           C  
ATOM   4831  CB  THR A 633     -17.375  -4.279 -30.890  1.00  0.00           C  
ATOM   4832  O   THR A 633     -14.092  -4.632 -30.334  1.00  0.00           O
[truncated: 1,052,179 more chars]
