# Supplementary material for: Shaping Antimalarials: A Geometry-First Approach to PfCLK3 Covalent Inhibitors
Source: J Med Chem. 2026 Jan 31;69(3):3378–95. doi: 10.1021/acs.jmedchem.5c03342 (PMC12910650; doi:10.1021/acs.jmedchem.5c03342)
Supplement: Supplementary file 3 [file jm5c03342_si_003.pdb]

HEADER    PfCLK3 Kinase domain EV85881 08-AUG-2022                    
REMARK  99                                                                      
REMARK  99 MOE v2022.02 (Chemical Computing Group ULC) Thu Sep 11 11:50:09 2025 
SEQRES   1 A  355  ALA ASN LEU SER ASP ASN TRP ASN ASP SER GLU GLY TYR
SEQRES   2 A  355  TYR LYS ALA MET VAL GLY GLU VAL ILE ASP LYS ARG TYR
SEQRES   3 A  355  SER VAL VAL CYS GLU LEU VAL GLY LYS GLY VAL PHE SER
SEQRES   4 A  355  ASN VAL LEU LYS CYS TYR ASP MET VAL ASN LYS ILE PRO
SEQRES   5 A  355  VAL ALA VAL LYS VAL ILE ARG ASP ASN ASP MET MET LYS
SEQRES   6 A  355  LYS ALA ALA GLU LYS GLU ILE SER ILE LEU LYS LYS LEU
SEQRES   7 A  355  ASN GLN TYR ASP LYS ASP ASN LYS ARG HIS ILE ILE ARG
SEQRES   8 A  355  LEU LEU SER SER ILE LYS TYR LYS ASN HIS LEU CYS LEU
SEQRES   9 A  355  VAL PHE GLU TRP MET TRP GLY ASN LEU ARG ILE ALA LEU
SEQRES  10 A  355  LYS LYS TYR GLY ASN GLY HIS GLY LEU ASN ALA THR ALA
SEQRES  11 A  355  VAL HIS CYS TYR THR LYS GLN LEU PHE ILE ALA LEU ARG
SEQRES  12 A  355  HIS MET ARG LYS CYS ARG ILE MET HIS ALA ASP LEU LYS
SEQRES  13 A  355  PRO ASP ASN ILE LEU ILE ASN GLU LYS PHE ASN ALA LEU
SEQRES  14 A  355  LYS VAL CYS ASP LEU GLY SER ALA SER ASP ILE SER GLU
SEQRES  15 A  355  ASN GLU ILE THR SER PTR LEU VAL SER ARG PHE TYR ARG
SEQRES  16 A  355  ALA PRO GLU ILE ILE LEU GLY PHE ARG TYR ASP ALA GLN
SEQRES  17 A  355  ILE ASP VAL TRP SER ALA ALA ALA THR VAL PHE GLU LEU
SEQRES  18 A  355  ALA THR GLY LYS ILE LEU PHE PRO GLY LYS SER ASN ASN
SEQRES  19 A  355  HIS MET ILE LYS LEU MET MET GLU TYR LYS GLY LYS PHE
SEQRES  20 A  355  SER HIS LYS MET ILE LYS GLY GLY GLN PHE TYR SER GLN
SEQRES  21 A  355  HIS PHE ASN GLU ASN LEU ASP PHE LEU TYR VAL ASP ARG
SEQRES  22 A  355  ASP HIS TYR SER LYS LYS GLU VAL VAL ARG VAL ILE SER
SEQRES  23 A  355  ASP LEU ARG PRO THR LYS ASN ILE THR CYS ASP LEU LEU
SEQRES  24 A  355  GLU HIS GLN TYR TRP LEU LYS GLY ASN SER PRO LYS MET
SEQRES  25 A  355  GLN PHE LEU LYS LYS LYS ILE LYS GLN LEU GLY ASP LEU
SEQRES  26 A  355  LEU GLU LYS CYS LEU ILE LEU ASP PRO SER LYS ARG TYR
SEQRES  27 A  355  THR PRO ASP GLN ALA LEU GLN HIS PRO TYR LEU ARG GLU
SEQRES  28 A  355  SER ILE HIS PHE
HELIX    1   1 ASP A  400  GLN A  418  1               Generated by MOE   19
HELIX    2   2 LEU A  451  TYR A  458  1               Generated by MOE    8
HELIX    3   3 ALA A  466  LYS A  485  1               Generated by MOE   20
HELIX    4   4 PRO A  495  ASN A  497  5               Generated by MOE    3
HELIX    5   5 ARG A  530  TYR A  532  5               Generated by MOE    3
HELIX    6   6 PRO A  535  LEU A  539  1               Generated by MOE    5
HELIX    7   7 GLN A  546  THR A  561  1               Generated by MOE   16
HELIX    8   8 ASN A  571  LYS A  582  1               Generated by MOE   12
HELIX    9   9 HIS A  587  LYS A  591  1               Generated by MOE    5
HELIX   10  10 TYR A  596  GLN A  598  5               Generated by MOE    3
HELIX   11  11 ILE A  632  GLU A  638  1               Generated by MOE    7
HELIX   12  12 PRO A  648  CYS A  667  1               Generated by MOE   20
HELIX   13  13 PRO A  678  LEU A  682  1               Generated by MOE    5
HELIX   14  14 PRO A  685  ARG A  688  1               Generated by MOE    4
HELIX   15  15 ASP A  400  GLN A  418  1               Generated by MOE   19
HELIX   16  16 LEU A  451  TYR A  458  1               Generated by MOE    8
HELIX   17  17 ALA A  466  LYS A  485  1               Generated by MOE   20
HELIX   18  18 PRO A  495  ASN A  497  5               Generated by MOE    3
HELIX   19  19 ARG A  530  TYR A  532  5               Generated by MOE    3
HELIX   20  20 PRO A  535  LEU A  539  1               Generated by MOE    5
HELIX   21  21 GLN A  546  THR A  561  1               Generated by MOE   16
HELIX   22  22 ASN A  571  LYS A  582  1               Generated by MOE   12
HELIX   23  23 HIS A  587  LYS A  591  1               Generated by MOE    5
HELIX   24  24 TYR A  596  GLN A  598  5               Generated by MOE    3
HELIX   25  25 ILE A  632  GLU A  638  1               Generated by MOE    7
HELIX   26  26 PRO A  648  CYS A  667  1               Generated by MOE   20
HELIX   27  27 PRO A  678  LEU A  682  1               Generated by MOE    5
HELIX   28  28 PRO A  685  ARG A  688  1               Generated by MOE    4
HELIX   29  29 ASP A  400  GLN A  418  1               Generated by MOE   19
HELIX   30  30 LEU A  451  TYR A  458  1               Generated by MOE    8
HELIX   31  31 ALA A  466  LYS A  485  1               Generated by MOE   20
HELIX   32  32 PRO A  495  ASN A  497  5               Generated by MOE    3
HELIX   33  33 ARG A  530  TYR A  532  5               Generated by MOE    3
HELIX   34  34 PRO A  535  LEU A  539  1               Generated by MOE    5
HELIX   35  35 GLN A  546  THR A  561  1               Generated by MOE   16
HELIX   36  36 ASN A  571  LYS A  582  1               Generated by MOE   12
HELIX   37  37 HIS A  587  LYS A  591  1               Generated by MOE    5
HELIX   38  38 TYR A  596  GLN A  598  5               Generated by MOE    3
HELIX   39  39 ILE A  632  GLU A  638  1               Generated by MOE    7
HELIX   40  40 PRO A  648  CYS A  667  1               Generated by MOE   20
HELIX   41  41 PRO A  678  LEU A  682  1               Generated by MOE    5
HELIX   42  42 PRO A  685  ARG A  688  1               Generated by MOE    4
HELIX   43  43 ASP A  400  GLN A  418  1               Generated by MOE   19
HELIX   44  44 LEU A  451  TYR A  458  1               Generated by MOE    8
HELIX   45  45 ALA A  466  LYS A  485  1               Generated by MOE   20
HELIX   46  46 ARG A  530  TYR A  532  5               Generated by MOE    3
HELIX   47  47 PRO A  535  LEU A  539  1               Generated by MOE    5
HELIX   48  48 GLN A  546  THR A  561  1               Generated by MOE   16
HELIX   49  49 ASN A  571  LYS A  582  1               Generated by MOE   12
HELIX   50  50 HIS A  587  LYS A  591  1               Generated by MOE    5
HELIX   51  51 TYR A  596  GLN A  598  5               Generated by MOE    3
HELIX   52  52 ILE A  632  GLU A  638  1               Generated by MOE    7
HELIX   53  53 PRO A  648  CYS A  667  1               Generated by MOE   20
HELIX   54  54 PRO A  678  LEU A  682  1               Generated by MOE    5
HELIX   55  55 PRO A  685  ARG A  688  1               Generated by MOE    4
HELIX   56  56 ASP A  400  GLN A  418  1               Generated by MOE   19
HELIX   57  57 LEU A  451  TYR A  458  1               Generated by MOE    8
HELIX   58  58 ALA A  466  LYS A  485  1               Generated by MOE   20
HELIX   59  59 PRO A  495  ASN A  497  5               Generated by MOE    3
HELIX   60  60 ARG A  530  TYR A  532  5               Generated by MOE    3
HELIX   61  61 PRO A  535  LEU A  539  1               Generated by MOE    5
HELIX   62  62 GLN A  546  THR A  561  1               Generated by MOE   16
HELIX   63  63 ASN A  571  LYS A  582  1               Generated by MOE   12
HELIX   64  64 HIS A  587  LYS A  591  1               Generated by MOE    5
HELIX   65  65 TYR A  596  GLN A  598  5               Generated by MOE    3
HELIX   66  66 ILE A  632  GLU A  638  1               Generated by MOE    7
HELIX   67  67 PRO A  648  CYS A  667  1               Generated by MOE   20
HELIX   68  68 PRO A  678  LEU A  682  1               Generated by MOE    5
HELIX   69  69 PRO A  685  ARG A  688  1               Generated by MOE    4
SHEET    1       VAL A 359  ILE A 360                  Generated by MOE
SHEET    2       TYR A 364  VAL A 371                  Generated by MOE
SHEET    3       SER A 377  ASP A 384                  Generated by MOE
SHEET    4       ILE A 389  ILE A 396                  Generated by MOE
SHEET    5       LEU A 430  TYR A 436                  Generated by MOE
SHEET    6       HIS A 439  PHE A 444                  Generated by MOE
SHEET    7       GLY A 449  ASN A 450                  Generated by MOE
SHEET    8       ILE A 488  MET A 489                  Generated by MOE
SHEET    9       ILE A 498  ILE A 500                  Generated by MOE
SHEET   10       LEU A 507  LYS A 508                  Generated by MOE
SHEET   11       VAL A 509  VAL A 509                  Generated by MOE
SHEET   12       SER A 516  ASP A 517                  Generated by MOE
SHEET   13       PHE A 606  ASP A 612                  Generated by MOE
SHEET   14       LYS A 617  ILE A 623                  Generated by MOE
SHEET   15       VAL A 359  ILE A 360                  Generated by MOE
SHEET   16       TYR A 364  VAL A 371                  Generated by MOE
SHEET   17       SER A 377  ASP A 384                  Generated by MOE
SHEET   18       ILE A 389  ILE A 396                  Generated by MOE
SHEET   19       LEU A 430  TYR A 436                  Generated by MOE
SHEET   20       HIS A 439  PHE A 444                  Generated by MOE
SHEET   21       GLY A 449  ASN A 450                  Generated by MOE
SHEET   22       ILE A 488  MET A 489                  Generated by MOE
SHEET   23       ILE A 498  ILE A 500                  Generated by MOE
SHEET   24       LEU A 507  LYS A 508                  Generated by MOE
SHEET   25       VAL A 509  VAL A 509                  Generated by MOE
SHEET   26       SER A 516  ASP A 517                  Generated by MOE
SHEET   27       PHE A 606  ASP A 612                  Generated by MOE
SHEET   28       LYS A 617  ILE A 623                  Generated by MOE
SHEET   29       VAL A 359  ILE A 360                  Generated by MOE
SHEET   30       TYR A 364  VAL A 371                  Generated by MOE
SHEET   31       SER A 377  ASP A 384                  Generated by MOE
SHEET   32       ILE A 389  ILE A 396                  Generated by MOE
SHEET   33       LEU A 430  TYR A 436                  Generated by MOE
SHEET   34       HIS A 439  PHE A 444                  Generated by MOE
SHEET   35       GLY A 449  ASN A 450                  Generated by MOE
SHEET   36       ILE A 488  MET A 489                  Generated by MOE
SHEET   37       ILE A 498  ILE A 500                  Generated by MOE
SHEET   38       LEU A 507  LYS A 508                  Generated by MOE
SHEET   39       VAL A 509  VAL A 509                  Generated by MOE
SHEET   40       SER A 516  ASP A 517                  Generated by MOE
SHEET   41       PHE A 606  ASP A 612                  Generated by MOE
SHEET   42       LYS A 617  ILE A 623                  Generated by MOE
SHEET   43       VAL A 359  ILE A 360                  Generated by MOE
SHEET   44       TYR A 364  VAL A 371                  Generated by MOE
SHEET   45       SER A 377  ASP A 384                  Generated by MOE
SHEET   46       ILE A 389  ILE A 396                  Generated by MOE
SHEET   47       LEU A 430  TYR A 436                  Generated by MOE
SHEET   48       HIS A 439  GLU A 445                  Generated by MOE
SHEET   49       GLY A 449  ASN A 450                  Generated by MOE
SHEET   50       ILE A 488  MET A 489                  Generated by MOE
SHEET   51       ILE A 498  ILE A 500                  Generated by MOE
SHEET   52       LEU A 507  LYS A 508                  Generated by MOE
SHEET   53       VAL A 509  VAL A 509                  Generated by MOE
SHEET   54       SER A 516  ASP A 517                  Generated by MOE
SHEET   55       PHE A 606  ASP A 612                  Generated by MOE
SHEET   56       LYS A 617  ILE A 623                  Generated by MOE
SHEET   57       VAL A 359  ILE A 360                  Generated by MOE
SHEET   58       TYR A 364  VAL A 371                  Generated by MOE
SHEET   59       SER A 377  ASP A 384                  Generated by MOE
SHEET   60       ILE A 389  VAL A 395                  Generated by MOE
SHEET   61       LEU A 430  TYR A 436                  Generated by MOE
SHEET   62       HIS A 439  PHE A 444                  Generated by MOE
SHEET   63       GLY A 449  ASN A 450                  Generated by MOE
SHEET   64       ILE A 488  MET A 489                  Generated by MOE
SHEET   65       ILE A 498  ILE A 500                  Generated by MOE
SHEET   66       LEU A 507  LYS A 508                  Generated by MOE
SHEET   67       VAL A 509  VAL A 509                  Generated by MOE
SHEET   68       SER A 516  ASP A 517                  Generated by MOE
SHEET   69       PHE A 606  ARG A 611                  Generated by MOE
SHEET   70       LYS A 617  ILE A 623                  Generated by MOE
LINK         C     *     0                 SG  CYS A 368     1555   1555  1.83
LINK         SG  CYS A 368                 C     *     0     1555   1555  1.83
ATOM      1  O   ALA A 339     -21.107 -13.835  16.093  1.00  0.00           O  
ATOM      2  N   ALA A 339     -20.688 -16.543  15.500  1.00  0.00           N1+
ATOM      3  CA  ALA A 339     -19.646 -15.546  15.254  1.00  0.00           C  
ATOM      4  C   ALA A 339     -19.946 -14.226  15.980  1.00  0.00           C  
ATOM      5  CB  ALA A 339     -19.485 -15.312  13.769  1.00  0.00           C  
ATOM      6  H1  ALA A 339     -20.785 -16.690  16.495  1.00  0.00           H  
ATOM      7  H2  ALA A 339     -20.433 -17.413  15.055  1.00  0.00           H  
ATOM      8  H3  ALA A 339     -21.565 -16.214  15.121  1.00  0.00           H  
ATOM      9  HA  ALA A 339     -18.709 -15.935  15.653  1.00  0.00           H  
ATOM     10  HB1 ALA A 339     -19.237 -16.253  13.278  1.00  0.00           H  
ATOM     11  HB2 ALA A 339     -20.417 -14.923  13.359  1.00  0.00           H  
ATOM     12  HB3 ALA A 339     -18.685 -14.592  13.599  1.00  0.00           H  
ATOM     13  O   ASN A 340     -17.609 -11.264  15.690  1.00  0.00           O  
ATOM     14  N   ASN A 340     -18.907 -13.564  16.512  1.00  0.00           N  
ATOM     15  CA  ASN A 340     -19.104 -12.325  17.269  1.00  0.00           C  
ATOM     16  C   ASN A 340     -18.287 -11.121  16.711  1.00  0.00           C  
ATOM     17  CB  ASN A 340     -18.849 -12.570  18.764  1.00  0.00           C  
ATOM     18  CG  ASN A 340     -17.448 -12.997  19.116  1.00  0.00           C  
ATOM     19  OD1 ASN A 340     -16.456 -12.542  18.537  1.00  0.00           O  
ATOM     20  ND2 ASN A 340     -17.340 -13.884  20.098  1.00  0.00           N  
ATOM     21  H   ASN A 340     -17.972 -13.926  16.388  1.00  0.00           H  
ATOM     22  HA  ASN A 340     -20.146 -12.031  17.145  1.00  0.00           H  
ATOM     23  HB2 ASN A 340     -19.533 -13.350  19.099  1.00  0.00           H  
ATOM     24  HB3 ASN A 340     -19.063 -11.644  19.298  1.00  0.00           H  
ATOM     25 HD21 ASN A 340     -18.170 -14.238  20.552  1.00  0.00           H  
ATOM     26 HD22 ASN A 340     -16.428 -14.205  20.391  1.00  0.00           H  
ATOM     27  O   LEU A 341     -15.513  -7.682  17.153  1.00  0.00           O  
ATOM     28  N   LEU A 341     -18.376  -9.941  17.367  1.00  0.00           N  
ATOM     29  CA  LEU A 341     -17.666  -8.722  16.955  1.00  0.00           C  
ATOM     30  C   LEU A 341     -16.217  -8.639  17.469  1.00  0.00           C  
ATOM     31  CB  LEU A 341     -18.455  -7.473  17.387  1.00  0.00           C  
ATOM     32  CG  LEU A 341     -19.898  -7.417  16.899  1.00  0.00           C  
ATOM     33  CD1 LEU A 341     -20.709  -6.409  17.677  1.00  0.00           C  
ATOM     34  CD2 LEU A 341     -19.964  -7.166  15.412  1.00  0.00           C  
ATOM     35  H   LEU A 341     -18.964  -9.895  18.187  1.00  0.00           H  
ATOM     36  HA  LEU A 341     -17.600  -8.766  15.868  1.00  0.00           H  
ATOM     37  HB2 LEU A 341     -17.935  -6.596  17.003  1.00  0.00           H  
ATOM     38  HB3 LEU A 341     -18.466  -7.441  18.476  1.00  0.00           H  
ATOM     39  HG  LEU A 341     -20.346  -8.394  17.082  1.00  0.00           H  
ATOM     40 HD11 LEU A 341     -20.675  -6.656  18.738  1.00  0.00           H  
ATOM     41 HD12 LEU A 341     -20.295  -5.413  17.523  1.00  0.00           H  
ATOM     42 HD13 LEU A 341     -21.743  -6.430  17.332  1.00  0.00           H  
ATOM     43 HD21 LEU A 341     -19.524  -6.194  15.188  1.00  0.00           H  
ATOM     44 HD22 LEU A 341     -19.412  -7.945  14.887  1.00  0.00           H  
ATOM     45 HD23 LEU A 341     -21.005  -7.177  15.087  1.00  0.00           H  
ATOM     46  O   SER A 342     -12.395 -10.799  18.300  1.00  0.00           O  
ATOM     47  N   SER A 342     -15.777  -9.617  18.271  1.00  0.00           N  
ATOM     48  CA  SER A 342     -14.417  -9.650  18.798  1.00  0.00           C  
ATOM     49  C   SER A 342     -13.446 -10.356  17.848  1.00  0.00           C  
ATOM     50  CB  SER A 342     -14.380 -10.322  20.174  1.00  0.00           C  
ATOM     51  OG  SER A 342     -13.785  -9.502  21.172  1.00  0.00           O  
ATOM     52  H   SER A 342     -16.412 -10.362  18.521  1.00  0.00           H  
ATOM     53  HA  SER A 342     -14.094  -8.614  18.897  1.00  0.00           H  
ATOM     54  HB2 SER A 342     -13.807 -11.246  20.095  1.00  0.00           H  
ATOM     55  HB3 SER A 342     -15.401 -10.553  20.476  1.00  0.00           H  
ATOM     56  HG  SER A 342     -13.793  -9.995  21.996  1.00  0.00           H  
ATOM     57  O   ASP A 343     -11.386 -12.938  15.382  1.00  0.00           O  
ATOM     58  N   ASP A 343     -13.800 -10.490  16.552  1.00  0.00           N  
ATOM     59  CA  ASP A 343     -12.949 -11.076  15.508  1.00  0.00           C  
ATOM     60  C   ASP A 343     -12.521 -12.561  15.686  1.00  0.00           C  
ATOM     61  CB  ASP A 343     -11.735 -10.169  15.221  1.00  0.00           C  
ATOM     62  CG  ASP A 343     -12.140  -8.715  15.072  1.00  0.00           C  
ATOM     63  OD1 ASP A 343     -13.211  -8.486  14.466  1.00  0.00           O  
ATOM     64  OD2 ASP A 343     -11.408  -7.811  15.553  1.00  0.00           O1-
ATOM     65  H   ASP A 343     -14.716 -10.164  16.281  1.00  0.00           H  
ATOM     66  HA  ASP A 343     -13.583 -11.133  14.623  1.00  0.00           H  
ATOM     67  HB2 ASP A 343     -11.248 -10.493  14.300  1.00  0.00           H  
ATOM     68  HB3 ASP A 343     -11.014 -10.258  16.035  1.00  0.00           H  
ATOM     69  O   ASN A 344     -13.873 -16.676  14.756  1.00  0.00           O  
ATOM     70  N   ASN A 344     -13.422 -13.473  16.087  1.00  0.00           N  
ATOM     71  CA  ASN A 344     -13.104 -14.917  16.237  1.00  0.00           C  
ATOM     72  C   ASN A 344     -13.120 -15.712  14.901  1.00  0.00           C  
ATOM     73  CB  ASN A 344     -13.933 -15.591  17.367  1.00  0.00           C  
ATOM     74  CG  ASN A 344     -15.441 -15.638  17.130  1.00  0.00           C  
ATOM     75  OD1 ASN A 344     -16.020 -14.848  16.364  1.00  0.00           O  
ATOM     76  ND2 ASN A 344     -16.116 -16.579  17.791  1.00  0.00           N  
ATOM     77  H   ASN A 344     -14.383 -13.187  16.210  1.00  0.00           H  
ATOM     78  HA  ASN A 344     -12.067 -14.971  16.573  1.00  0.00           H  
ATOM     79  HB2 ASN A 344     -13.768 -15.070  18.310  1.00  0.00           H  
ATOM     80  HB3 ASN A 344     -13.585 -16.620  17.454  1.00  0.00           H  
ATOM     81 HD21 ASN A 344     -17.116 -16.660  17.674  1.00  0.00           H  
ATOM     82 HD22 ASN A 344     -15.627 -17.211  18.409  1.00  0.00           H  
ATOM     83  O   TRP A 345     -12.172 -18.067  11.663  1.00  0.00           O  
ATOM     84  N   TRP A 345     -12.295 -15.320  13.919  1.00  0.00           N  
ATOM     85  CA  TRP A 345     -12.347 -15.847  12.537  1.00  0.00           C  
ATOM     86  C   TRP A 345     -11.610 -17.166  12.286  1.00  0.00           C  
ATOM     87  CB  TRP A 345     -11.843 -14.785  11.552  1.00  0.00           C  
ATOM     88  CG  TRP A 345     -12.430 -13.421  11.717  1.00  0.00           C  
ATOM     89  CD1 TRP A 345     -11.727 -12.266  11.660  1.00  0.00           C  
ATOM     90  CD2 TRP A 345     -13.815 -13.045  11.996  1.00  0.00           C  
ATOM     91  NE1 TRP A 345     -12.569 -11.199  11.889  1.00  0.00           N  
ATOM     92  CE2 TRP A 345     -13.861 -11.620  12.087  1.00  0.00           C  
ATOM     93  CE3 TRP A 345     -15.034 -13.748  12.200  1.00  0.00           C  
ATOM     94  CZ2 TRP A 345     -15.037 -10.927  12.375  1.00  0.00           C  
ATOM     95  CZ3 TRP A 345     -16.184 -13.047  12.491  1.00  0.00           C  
ATOM     96  CH2 TRP A 345     -16.172 -11.656  12.595  1.00  0.00           C  
ATOM     97  H   TRP A 345     -11.753 -14.478  14.092  1.00  0.00           H  
ATOM     98  HA  TRP A 345     -13.385 -16.056  12.292  1.00  0.00           H  
ATOM     99  HB2 TRP A 345     -12.059 -15.122  10.537  1.00  0.00           H  
ATOM    100  HB3 TRP A 345     -10.759 -14.702  11.646  1.00  0.00           H  
ATOM    101  HD1 TRP A 345     -10.661 -12.201  11.482  1.00  0.00           H  
ATOM    102  HE1 TRP A 345     -12.259 -10.242  12.007  1.00  0.00           H  
ATOM    103  HE3 TRP A 345     -15.047 -14.826  12.140  1.00  0.00           H  
ATOM    104  HZ2 TRP A 345     -15.042  -9.849  12.437  1.00  0.00           H  
ATOM    105  HZ3 TRP A 345     -17.109 -13.583  12.641  1.00  0.00           H  
ATOM    106  HH2 TRP A 345     -17.085 -11.141  12.857  1.00  0.00           H  
ATOM    107  O   ASN A 346      -9.404 -20.080  10.702  1.00  0.00           O  
ATOM    108  N   ASN A 346     -10.351 -17.277  12.725  1.00  0.00           N  
ATOM    109  CA  ASN A 346      -9.494 -18.451  12.508  1.00  0.00           C  
ATOM    110  C   ASN A 346      -9.360 -18.895  11.034  1.00  0.00           C  
ATOM    111  CB  ASN A 346      -9.865 -19.543  13.526  1.00  0.00           C  
ATOM    112  CG  ASN A 346      -9.495 -19.169  14.951  1.00  0.00           C  
ATOM    113  OD1 ASN A 346      -8.698 -18.279  15.215  1.00  0.00           O  
ATOM    114  ND2 ASN A 346     -10.090 -19.814  15.921  1.00  0.00           N  
ATOM    115  H   ASN A 346      -9.963 -16.509  13.254  1.00  0.00           H  
ATOM    116  HA  ASN A 346      -8.482 -18.148  12.752  1.00  0.00           H  
ATOM    117  HB2 ASN A 346      -9.323 -20.450  13.296  1.00  0.00           H  
ATOM    118  HB3 ASN A 346     -10.931 -19.761  13.466  1.00  0.00           H  
ATOM    119 HD21 ASN A 346      -9.686 -19.660  16.825  1.00  0.00           H  
ATOM    120 HD22 ASN A 346     -10.514 -20.694  15.690  1.00  0.00           H  
ATOM    121  O   ASP A 347      -7.841 -19.487   7.089  1.00  0.00           O  
ATOM    122  N   ASP A 347      -9.105 -17.932  10.142  1.00  0.00           N  
ATOM    123  CA  ASP A 347      -9.005 -18.145   8.686  1.00  0.00           C  
ATOM    124  C   ASP A 347      -7.841 -19.039   8.230  1.00  0.00           C  
ATOM    125  CB  ASP A 347      -8.938 -16.787   7.968  1.00  0.00           C  
ATOM    126  CG  ASP A 347     -10.193 -15.937   8.169  1.00  0.00           C  
ATOM    127  OD1 ASP A 347     -10.035 -14.700   8.194  1.00  0.00           O  
ATOM    128  OD2 ASP A 347     -11.285 -16.532   8.338  1.00  0.00           O1-
ATOM    129  H   ASP A 347      -9.147 -16.976  10.462  1.00  0.00           H  
ATOM    130  HA  ASP A 347      -9.907 -18.649   8.347  1.00  0.00           H  
ATOM    131  HB2 ASP A 347      -8.815 -16.956   6.897  1.00  0.00           H  
ATOM    132  HB3 ASP A 347      -8.062 -16.242   8.327  1.00  0.00           H  
ATOM    133  O   SER A 348      -5.338 -22.693   9.039  1.00  0.00           O  
ATOM    134  N   SER A 348      -6.881 -19.356   9.107  1.00  0.00           N  
ATOM    135  CA  SER A 348      -5.798 -20.318   8.827  1.00  0.00           C  
ATOM    136  C   SER A 348      -6.101 -21.753   9.292  1.00  0.00           C  
ATOM    137  CB  SER A 348      -4.485 -19.802   9.422  1.00  0.00           C  
ATOM    138  OG  SER A 348      -4.413 -19.958  10.829  1.00  0.00           O  
ATOM    139  H   SER A 348      -6.966 -18.983  10.041  1.00  0.00           H  
ATOM    140  HA  SER A 348      -5.657 -20.372   7.747  1.00  0.00           H  
ATOM    141  HB2 SER A 348      -4.357 -18.749   9.164  1.00  0.00           H  
ATOM    142  HB3 SER A 348      -3.663 -20.364   8.978  1.00  0.00           H  
ATOM    143  HG  SER A 348      -5.095 -19.451  11.298  1.00  0.00           H  
ATOM    144  O   GLU A 349      -9.374 -23.525   9.189  1.00  0.00           O  
ATOM    145  N   GLU A 349      -7.212 -21.945  10.003  1.00  0.00           N  
ATOM    146  CA  GLU A 349      -7.521 -23.175  10.724  1.00  0.00           C  
ATOM    147  C   GLU A 349      -8.617 -23.992  10.046  1.00  0.00           C  
ATOM    148  CB  GLU A 349      -7.878 -22.865  12.180  1.00  0.00           C  
ATOM    149  CG  GLU A 349      -6.654 -22.343  12.943  1.00  0.00           C  
ATOM    150  CD  GLU A 349      -7.009 -21.712  14.289  1.00  0.00           C  
ATOM    151  OE1 GLU A 349      -8.032 -22.106  14.891  1.00  0.00           O  
ATOM    152  OE2 GLU A 349      -6.258 -20.786  14.667  1.00  0.00           O1-
ATOM    153  H   GLU A 349      -7.851 -21.165  10.128  1.00  0.00           H  
ATOM    154  HA  GLU A 349      -6.631 -23.800  10.755  1.00  0.00           H  
ATOM    155  HB2 GLU A 349      -8.228 -23.773  12.673  1.00  0.00           H  
ATOM    156  HB3 GLU A 349      -8.684 -22.139  12.189  1.00  0.00           H  
ATOM    157  HG2 GLU A 349      -6.139 -21.596  12.339  1.00  0.00           H  
ATOM    158  HG3 GLU A 349      -5.961 -23.174  13.101  1.00  0.00           H  
ATOM    159  O   GLY A 350     -10.040 -27.777   8.200  1.00  0.00           O  
ATOM    160  N   GLY A 350      -8.682 -25.262  10.438  1.00  0.00           N  
ATOM    161  CA  GLY A 350      -9.666 -26.198   9.925  1.00  0.00           C  
ATOM    162  C   GLY A 350      -9.298 -26.900   8.639  1.00  0.00           C  
ATOM    163  H   GLY A 350      -8.090 -25.567  11.198  1.00  0.00           H  
ATOM    164  HA2 GLY A 350     -10.589 -25.643   9.754  1.00  0.00           H  
ATOM    165  HA3 GLY A 350      -9.836 -26.959  10.687  1.00  0.00           H  
ATOM    166  O   TYR A 351      -6.276 -28.688   7.937  1.00  0.00           O  
ATOM    167  N   TYR A 351      -8.161 -26.539   8.017  1.00  0.00           N  
ATOM    168  CA  TYR A 351      -7.743 -27.183   6.771  1.00  0.00           C  
ATOM    169  C   TYR A 351      -7.070 -28.540   7.002  1.00  0.00           C  
ATOM    170  CB  TYR A 351      -6.746 -26.313   6.006  1.00  0.00           C  
ATOM    171  CG  TYR A 351      -7.310 -25.033   5.442  1.00  0.00           C  
ATOM    172  CD1 TYR A 351      -7.700 -24.950   4.113  1.00  0.00           C  
ATOM    173  CD2 TYR A 351      -7.392 -23.891   6.261  1.00  0.00           C  
ATOM    174  CE1 TYR A 351      -8.187 -23.764   3.578  1.00  0.00           C  
ATOM    175  CE2 TYR A 351      -7.865 -22.686   5.721  1.00  0.00           C  
ATOM    176  CZ  TYR A 351      -8.253 -22.630   4.368  1.00  0.00           C  
ATOM    177  OH  TYR A 351      -8.691 -21.449   3.853  1.00  0.00           O  
ATOM    178  H   TYR A 351      -7.586 -25.811   8.417  1.00  0.00           H  
ATOM    179  HA  TYR A 351      -8.661 -27.324   6.200  1.00  0.00           H  
ATOM    180  HB2 TYR A 351      -6.352 -26.901   5.178  1.00  0.00           H  
ATOM    181  HB3 TYR A 351      -5.935 -26.053   6.686  1.00  0.00           H  
ATOM    182  HD1 TYR A 351      -7.624 -25.824   3.483  1.00  0.00           H  
ATOM    183  HD2 TYR A 351      -7.068 -23.926   7.290  1.00  0.00           H  
ATOM    184  HE1 TYR A 351      -8.513 -23.727   2.549  1.00  0.00           H  
ATOM    185  HE2 TYR A 351      -7.925 -21.794   6.324  1.00  0.00           H  
ATOM    186  HH  TYR A 351      -8.993 -21.495   2.921  1.00  0.00           H  
ATOM    187  N   TYR A 352      -7.310 -29.493   6.098  1.00  0.00           N  
ATOM    188  CA  TYR A 352      -6.612 -30.767   6.178  1.00  0.00           C  
ATOM    189  C   TYR A 352      -5.250 -30.606   5.544  1.00  0.00           C  
ATOM    190  CB  TYR A 352      -7.360 -31.903   5.496  1.00  0.00           C  
ATOM    191  O   TYR A 352      -5.144 -30.266   4.373  1.00  0.00           O  
ATOM    192  CG  TYR A 352      -6.728 -33.222   5.852  1.00  0.00           C  
ATOM    193  CD2 TYR A 352      -6.028 -33.958   4.907  1.00  0.00           C  
ATOM    194  CD1 TYR A 352      -6.753 -33.693   7.157  1.00  0.00           C  
ATOM    195  CE2 TYR A 352      -5.405 -35.150   5.243  1.00  0.00           C  
ATOM    196  CE1 TYR A 352      -6.131 -34.880   7.506  1.00  0.00           C  
ATOM    197  OH  TYR A 352      -4.889 -36.803   6.912  1.00  0.00           O  
ATOM    198  CZ  TYR A 352      -5.456 -35.605   6.548  1.00  0.00           C  
ATOM    199  H   TYR A 352      -7.977 -29.329   5.358  1.00  0.00           H  
ATOM    200  HA  TYR A 352      -6.532 -31.036   7.231  1.00  0.00           H  
ATOM    201  HB2 TYR A 352      -7.321 -31.764   4.416  1.00  0.00           H  
ATOM    202  HB3 TYR A 352      -8.399 -31.900   5.825  1.00  0.00           H  
ATOM    203  HD1 TYR A 352      -7.268 -33.122   7.916  1.00  0.00           H  
ATOM    204  HD2 TYR A 352      -5.967 -33.596   3.891  1.00  0.00           H  
ATOM    205  HE1 TYR A 352      -6.175 -35.236   8.525  1.00  0.00           H  
ATOM    206  HE2 TYR A 352      -4.882 -35.720   4.489  1.00  0.00           H  
ATOM    207  HH  TYR A 352      -4.431 -37.266   6.207  1.00  0.00           H  
ATOM    208  N   LYS A 353      -4.209 -30.842   6.318  1.00  0.00           N  
ATOM    209  CA  LYS A 353      -2.849 -30.745   5.821  1.00  0.00           C  
ATOM    210  C   LYS A 353      -2.429 -32.163   5.455  1.00  0.00           C  
ATOM    211  CB  LYS A 353      -1.944 -30.141   6.905  1.00  0.00           C  
ATOM    212  O   LYS A 353      -2.133 -32.970   6.338  1.00  0.00           O  
ATOM    213  CG  LYS A 353      -2.290 -28.689   7.240  1.00  0.00           C  
ATOM    214  CD  LYS A 353      -2.142 -28.420   8.741  1.00  0.00           C  
ATOM    215  CE  LYS A 353      -2.188 -26.951   9.096  1.00  0.00           C  
ATOM    216  NZ  LYS A 353      -2.143 -26.744  10.573  1.00  0.00           N1+
ATOM    217  H   LYS A 353      -4.362 -31.097   7.283  1.00  0.00           H  
ATOM    218  HA  LYS A 353      -2.771 -30.094   4.950  1.00  0.00           H  
ATOM    219  HB2 LYS A 353      -0.912 -30.179   6.556  1.00  0.00           H  
ATOM    220  HB3 LYS A 353      -2.043 -30.739   7.811  1.00  0.00           H  
ATOM    221  HG2 LYS A 353      -3.320 -28.490   6.942  1.00  0.00           H  
ATOM    222  HG3 LYS A 353      -1.619 -28.027   6.692  1.00  0.00           H  
ATOM    223  HD2 LYS A 353      -1.186 -28.825   9.072  1.00  0.00           H  
ATOM    224  HD3 LYS A 353      -2.952 -28.927   9.264  1.00  0.00           H  
ATOM    225  HE2 LYS A 353      -3.111 -26.521   8.706  1.00  0.00           H  
ATOM    226  HE3 LYS A 353      -1.333 -26.450   8.642  1.00  0.00           H  
ATOM    227  HZ1 LYS A 353      -2.932 -27.206  11.002  1.00  0.00           H  
ATOM    228  HZ2 LYS A 353      -1.286 -27.131  10.941  1.00  0.00           H  
ATOM    229  HZ3 LYS A 353      -2.180 -25.755  10.776  1.00  0.00           H  
ATOM    230  N   ALA A 354      -2.489 -32.487   4.162  1.00  0.00           N  
ATOM    231  CA  ALA A 354      -2.177 -33.821   3.672  1.00  0.00           C  
ATOM    232  C   ALA A 354      -0.677 -34.049   3.471  1.00  0.00           C  
ATOM    233  CB  ALA A 354      -2.919 -34.083   2.374  1.00  0.00           C  
ATOM    234  O   ALA A 354       0.053 -33.121   3.155  1.00  0.00           O  
ATOM    235  H   ALA A 354      -2.762 -31.778   3.497  1.00  0.00           H  
ATOM    236  HA  ALA A 354      -2.504 -34.523   4.439  1.00  0.00           H  
ATOM    237  HB1 ALA A 354      -3.990 -33.962   2.537  1.00  0.00           H  
ATOM    238  HB2 ALA A 354      -2.585 -33.375   1.615  1.00  0.00           H  
ATOM    239  HB3 ALA A 354      -2.715 -35.100   2.038  1.00  0.00           H  
ATOM    240  N   MET A 355      -0.222 -35.300   3.632  1.00  0.00           N  
ATOM    241  CA  MET A 355       1.174 -35.671   3.400  1.00  0.00           C  
ATOM    242  C   MET A 355       1.253 -36.432   2.068  1.00  0.00           C  
ATOM    243  CB  MET A 355       1.686 -36.551   4.560  1.00  0.00           C  
ATOM    244  O   MET A 355       0.434 -37.306   1.832  1.00  0.00           O  
ATOM    245  CG  MET A 355       3.104 -37.093   4.361  1.00  0.00           C  
ATOM    246  SD  MET A 355       4.358 -35.804   4.057  1.00  0.00           S  
ATOM    247  CE  MET A 355       4.130 -34.768   5.562  1.00  0.00           C  
ATOM    248  H   MET A 355      -0.870 -36.016   3.926  1.00  0.00           H  
ATOM    249  HA  MET A 355       1.800 -34.780   3.353  1.00  0.00           H  
ATOM    250  HB2 MET A 355       1.009 -37.398   4.670  1.00  0.00           H  
ATOM    251  HB3 MET A 355       1.673 -35.955   5.472  1.00  0.00           H  
ATOM    252  HG2 MET A 355       3.095 -37.770   3.507  1.00  0.00           H  
ATOM    253  HG3 MET A 355       3.389 -37.643   5.258  1.00  0.00           H  
ATOM    254  HE1 MET A 355       3.108 -34.391   5.592  1.00  0.00           H  
ATOM    255  HE2 MET A 355       4.322 -35.370   6.450  1.00  0.00           H  
ATOM    256  HE3 MET A 355       4.826 -33.929   5.535  1.00  0.00           H  
ATOM    257  N   VAL A 356       2.228 -36.129   1.189  1.00  0.00           N  
ATOM    258  CA  VAL A 356       2.389 -36.864  -0.082  1.00  0.00           C  
ATOM    259  C   VAL A 356       2.557 -38.380   0.212  1.00  0.00           C  
ATOM    260  CB  VAL A 356       3.561 -36.299  -0.938  1.00  0.00           C  
ATOM    261  O   VAL A 356       3.180 -38.751   1.216  1.00  0.00           O  
ATOM    262  CG2 VAL A 356       3.769 -37.112  -2.212  1.00  0.00           C  
ATOM    263  CG1 VAL A 356       4.849 -36.247  -0.130  1.00  0.00           C  
ATOM    264  H   VAL A 356       2.867 -35.378   1.405  1.00  0.00           H  
ATOM    265  HA  VAL A 356       1.489 -36.726  -0.681  1.00  0.00           H  
ATOM    266  HB  VAL A 356       3.289 -35.284  -1.227  1.00  0.00           H  
ATOM    267 HG11 VAL A 356       4.695 -35.637   0.760  1.00  0.00           H  
ATOM    268 HG12 VAL A 356       5.133 -37.257   0.167  1.00  0.00           H  
ATOM    269 HG13 VAL A 356       5.642 -35.810  -0.738  1.00  0.00           H  
ATOM    270 HG21 VAL A 356       4.042 -38.134  -1.950  1.00  0.00           H  
ATOM    271 HG22 VAL A 356       2.847 -37.120  -2.793  1.00  0.00           H  
ATOM    272 HG23 VAL A 356       4.567 -36.663  -2.803  1.00  0.00           H  
ATOM    273  N   GLY A 357       1.871 -39.214  -0.561  1.00  0.00           N  
ATOM    274  CA  GLY A 357       1.904 -40.657  -0.353  1.00  0.00           C  
ATOM    275  C   GLY A 357       0.834 -41.184   0.585  1.00  0.00           C  
ATOM    276  O   GLY A 357       0.561 -42.389   0.601  1.00  0.00           O  
ATOM    277  H   GLY A 357       1.311 -38.839  -1.313  1.00  0.00           H  
ATOM    278  HA2 GLY A 357       2.878 -40.919   0.061  1.00  0.00           H  
ATOM    279  HA3 GLY A 357       1.778 -41.143  -1.320  1.00  0.00           H  
ATOM    280  N   GLU A 358       0.231 -40.298   1.387  1.00  0.00           N  
ATOM    281  CA  GLU A 358      -0.835 -40.645   2.326  1.00  0.00           C  
ATOM    282  C   GLU A 358      -2.041 -41.312   1.610  1.00  0.00           C  
ATOM    283  CB  GLU A 358      -1.273 -39.376   3.064  1.00  0.00           C  
ATOM    284  O   GLU A 358      -2.325 -41.014   0.452  1.00  0.00           O  
ATOM    285  CG  GLU A 358      -2.492 -39.506   3.943  1.00  0.00           C  
ATOM    286  CD  GLU A 358      -3.032 -38.183   4.439  1.00  0.00           C  
ATOM    287  OE1 GLU A 358      -4.221 -38.156   4.824  1.00  0.00           O  
ATOM    288  OE2 GLU A 358      -2.279 -37.183   4.459  1.00  0.00           O1-
ATOM    289  H   GLU A 358       0.529 -39.334   1.341  1.00  0.00           H  
ATOM    290  HA  GLU A 358      -0.452 -41.375   3.039  1.00  0.00           H  
ATOM    291  HB2 GLU A 358      -1.482 -38.611   2.316  1.00  0.00           H  
ATOM    292  HB3 GLU A 358      -0.443 -39.053   3.692  1.00  0.00           H  
ATOM    293  HG2 GLU A 358      -2.229 -40.115   4.808  1.00  0.00           H  
ATOM    294  HG3 GLU A 358      -3.275 -40.005   3.372  1.00  0.00           H  
ATOM    295  N   VAL A 359      -2.700 -42.248   2.283  1.00  0.00           N  
ATOM    296  CA  VAL A 359      -3.838 -42.940   1.698  1.00  0.00           C  
ATOM    297  C   VAL A 359      -5.123 -42.529   2.389  1.00  0.00           C  
ATOM    298  CB  VAL A 359      -3.636 -44.476   1.687  1.00  0.00           C  
ATOM    299  O   VAL A 359      -5.287 -42.742   3.593  1.00  0.00           O  
ATOM    300  CG1 VAL A 359      -4.787 -45.166   0.977  1.00  0.00           C  
ATOM    301  CG2 VAL A 359      -2.308 -44.838   1.041  1.00  0.00           C  
ATOM    302  H   VAL A 359      -2.405 -42.484   3.220  1.00  0.00           H  
ATOM    303  HA  VAL A 359      -3.918 -42.640   0.653  1.00  0.00           H  
ATOM    304  HB  VAL A 359      -3.618 -44.825   2.720  1.00  0.00           H  
ATOM    305 HG11 VAL A 359      -5.724 -44.915   1.475  1.00  0.00           H  
ATOM    306 HG12 VAL A 359      -4.826 -44.833  -0.060  1.00  0.00           H  
ATOM    307 HG13 VAL A 359      -4.638 -46.245   1.007  1.00  0.00           H  
ATOM    308 HG21 VAL A 359      -2.303 -44.498   0.005  1.00  0.00           H  
ATOM    309 HG22 VAL A 359      -1.496 -44.356   1.585  1.00  0.00           H  
ATOM    310 HG23 VAL A 359      -2.173 -45.919   1.069  1.00  0.00           H  
ATOM    311  N   ILE A 360      -6.028 -41.921   1.630  1.00  0.00           N  
ATOM    312  CA  ILE A 360      -7.315 -41.499   2.157  1.00  0.00           C  
ATOM    313  C   ILE A 360      -8.360 -42.581   1.871  1.00  0.00           C  
ATOM    314  CB  ILE A 360      -7.719 -40.150   1.525  1.00  0.00           C  
ATOM    315  O   ILE A 360      -8.489 -43.028   0.729  1.00  0.00           O  
ATOM    316  CG1 ILE A 360      -6.719 -39.041   1.878  1.00  0.00           C  
ATOM    317  CG2 ILE A 360      -9.156 -39.783   1.887  1.00  0.00           C  
ATOM    318  CD1 ILE A 360      -6.926 -37.776   1.123  1.00  0.00           C  
ATOM    319  H   ILE A 360      -5.815 -41.747   0.658  1.00  0.00           H  
ATOM    320  HA  ILE A 360      -7.249 -41.361   3.236  1.00  0.00           H  
ATOM    321  HB  ILE A 360      -7.685 -40.260   0.441  1.00  0.00           H  
ATOM    322 HG12 ILE A 360      -5.714 -39.406   1.666  1.00  0.00           H  
ATOM    323 HG13 ILE A 360      -6.810 -38.824   2.942  1.00  0.00           H  
ATOM    324 HG21 ILE A 360      -9.827 -40.576   1.558  1.00  0.00           H  
ATOM    325 HG22 ILE A 360      -9.239 -39.662   2.967  1.00  0.00           H  
ATOM    326 HG23 ILE A 360      -9.428 -38.849   1.395  1.00  0.00           H  
ATOM    327 HD11 ILE A 360      -6.839 -37.972   0.054  1.00  0.00           H  
ATOM    328 HD12 ILE A 360      -7.919 -37.381   1.340  1.00  0.00           H  
ATOM    329 HD13 ILE A 360      -6.172 -37.047   1.421  1.00  0.00           H  
ATOM    330  N   ASP A 361      -9.065 -43.034   2.921  1.00  0.00           N  
ATOM    331  CA  ASP A 361     -10.150 -44.012   2.814  1.00  0.00           C  
ATOM    332  C   ASP A 361      -9.701 -45.328   2.168  1.00  0.00           C  
ATOM    333  CB  ASP A 361     -11.319 -43.367   2.037  1.00  0.00           C  
ATOM    334  O   ASP A 361     -10.479 -45.938   1.430  1.00  0.00           O  
ATOM    335  CG  ASP A 361     -12.597 -44.171   1.981  1.00  0.00           C  
ATOM    336  OD1 ASP A 361     -12.940 -44.808   3.005  1.00  0.00           O  
ATOM    337  OD2 ASP A 361     -13.254 -44.174   0.901  1.00  0.00           O1-
ATOM    338  H   ASP A 361      -8.833 -42.679   3.838  1.00  0.00           H  
ATOM    339  HA  ASP A 361     -10.477 -44.280   3.819  1.00  0.00           H  
ATOM    340  HB2 ASP A 361     -10.986 -43.197   1.013  1.00  0.00           H  
ATOM    341  HB3 ASP A 361     -11.546 -42.411   2.508  1.00  0.00           H  
ATOM    342  N   LYS A 362      -8.433 -45.743   2.401  1.00  0.00           N  
ATOM    343  CA  LYS A 362      -7.848 -46.964   1.829  1.00  0.00           C  
ATOM    344  C   LYS A 362      -7.953 -47.044   0.298  1.00  0.00           C  
ATOM    345  CB  LYS A 362      -8.453 -48.220   2.471  1.00  0.00           C  
ATOM    346  O   LYS A 362      -7.865 -48.133  -0.267  1.00  0.00           O  
ATOM    347  CG  LYS A 362      -7.961 -48.488   3.890  1.00  0.00           C  
ATOM    348  CD  LYS A 362      -7.861 -49.994   4.153  1.00  0.00           C  
ATOM    349  CE  LYS A 362      -7.198 -50.329   5.468  1.00  0.00           C  
ATOM    350  NZ  LYS A 362      -7.964 -49.804   6.630  1.00  0.00           N1+
ATOM    351  H   LYS A 362      -7.853 -45.178   3.005  1.00  0.00           H  
ATOM    352  HA  LYS A 362      -6.784 -46.915   2.062  1.00  0.00           H  
ATOM    353  HB2 LYS A 362      -8.197 -49.079   1.851  1.00  0.00           H  
ATOM    354  HB3 LYS A 362      -9.536 -48.103   2.500  1.00  0.00           H  
ATOM    355  HG2 LYS A 362      -8.660 -48.046   4.600  1.00  0.00           H  
ATOM    356  HG3 LYS A 362      -6.978 -48.036   4.019  1.00  0.00           H  
ATOM    357  HD2 LYS A 362      -7.282 -50.448   3.348  1.00  0.00           H  
ATOM    358  HD3 LYS A 362      -8.868 -50.412   4.157  1.00  0.00           H  
ATOM    359  HE2 LYS A 362      -6.199 -49.893   5.479  1.00  0.00           H  
ATOM    360  HE3 LYS A 362      -7.122 -51.413   5.558  1.00  0.00           H  
ATOM    361  HZ1 LYS A 362      -8.040 -48.800   6.557  1.00  0.00           H  
ATOM    362  HZ2 LYS A 362      -8.888 -50.212   6.636  1.00  0.00           H  
ATOM    363  HZ3 LYS A 362      -7.484 -50.044   7.486  1.00  0.00           H  
ATOM    364  N   ARG A 363      -8.115 -45.902  -0.375  1.00  0.00           N  
ATOM    365  CA  ARG A 363      -8.322 -45.886  -1.818  1.00  0.00           C  
ATOM    366  C   ARG A 363      -7.555 -44.778  -2.568  1.00  0.00           C  
ATOM    367  CB  ARG A 363      -9.840 -45.751  -2.067  1.00  0.00           C  
ATOM    368  O   ARG A 363      -7.004 -45.026  -3.644  1.00  0.00           O  
ATOM    369  CG  ARG A 363     -10.232 -45.599  -3.513  1.00  0.00           C  
ATOM    370  CD  ARG A 363     -11.714 -45.751  -3.695  1.00  0.00           C  
ATOM    371  NE  ARG A 363     -12.062 -45.625  -5.106  1.00  0.00           N  
ATOM    372  NH1 ARG A 363     -14.284 -46.154  -4.799  1.00  0.00           N  
ATOM    373  NH2 ARG A 363     -13.508 -45.664  -6.898  1.00  0.00           N1+
ATOM    374  CZ  ARG A 363     -13.281 -45.813  -5.599  1.00  0.00           C  
ATOM    375  H   ARG A 363      -8.094 -45.027   0.129  1.00  0.00           H  
ATOM    376  HA  ARG A 363      -7.920 -46.816  -2.219  1.00  0.00           H  
ATOM    377  HB2 ARG A 363     -10.196 -44.875  -1.525  1.00  0.00           H  
ATOM    378  HB3 ARG A 363     -10.328 -46.643  -1.675  1.00  0.00           H  
ATOM    379  HG2 ARG A 363      -9.722 -46.362  -4.101  1.00  0.00           H  
ATOM    380  HG3 ARG A 363      -9.931 -44.611  -3.860  1.00  0.00           H  
ATOM    381  HD2 ARG A 363     -12.228 -44.976  -3.126  1.00  0.00           H  
ATOM    382  HD3 ARG A 363     -12.023 -46.732  -3.334  1.00  0.00           H  
ATOM    383  HE  ARG A 363     -11.326 -45.378  -5.752  1.00  0.00           H  
ATOM    384 HH11 ARG A 363     -15.208 -46.297  -5.181  1.00  0.00           H  
ATOM    385 HH12 ARG A 363     -14.123 -46.270  -3.809  1.00  0.00           H  
ATOM    386 HH21 ARG A 363     -12.753 -45.405  -7.516  1.00  0.00           H  
ATOM    387 HH22 ARG A 363     -14.436 -45.810  -7.268  1.00  0.00           H  
ATOM    388  N   TYR A 364      -7.553 -43.563  -2.031  1.00  0.00           N  
ATOM    389  CA  TYR A 364      -6.949 -42.423  -2.717  1.00  0.00           C  
ATOM    390  C   TYR A 364      -5.573 -42.029  -2.202  1.00  0.00           C  
ATOM    391  CB  TYR A 364      -7.902 -41.209  -2.691  1.00  0.00           C  
ATOM    392  O   TYR A 364      -5.459 -41.487  -1.109  1.00  0.00           O  
ATOM    393  CG  TYR A 364      -9.303 -41.525  -3.173  1.00  0.00           C  
ATOM    394  CD1 TYR A 364      -9.589 -41.620  -4.529  1.00  0.00           C  
ATOM    395  CD2 TYR A 364     -10.340 -41.733  -2.273  1.00  0.00           C  
ATOM    396  CE1 TYR A 364     -10.875 -41.901  -4.977  1.00  0.00           C  
ATOM    397  CE2 TYR A 364     -11.623 -42.041  -2.707  1.00  0.00           C  
ATOM    398  OH  TYR A 364     -13.173 -42.385  -4.495  1.00  0.00           O  
ATOM    399  CZ  TYR A 364     -11.894 -42.105  -4.062  1.00  0.00           C  
ATOM    400  H   TYR A 364      -7.980 -43.424  -1.126  1.00  0.00           H  
ATOM    401  HA  TYR A 364      -6.792 -42.753  -3.744  1.00  0.00           H  
ATOM    402  HB2 TYR A 364      -7.485 -40.431  -3.330  1.00  0.00           H  
ATOM    403  HB3 TYR A 364      -7.965 -40.843  -1.666  1.00  0.00           H  
ATOM    404  HD1 TYR A 364      -8.798 -41.473  -5.249  1.00  0.00           H  
ATOM    405  HD2 TYR A 364     -10.145 -41.654  -1.214  1.00  0.00           H  
ATOM    406  HE1 TYR A 364     -11.079 -41.960  -6.036  1.00  0.00           H  
ATOM    407  HE2 TYR A 364     -12.407 -42.230  -1.989  1.00  0.00           H  
ATOM    408  HH  TYR A 364     -13.282 -42.412  -5.448  1.00  0.00           H  
ATOM    409  N   SER A 365      -4.538 -42.250  -3.022  1.00  0.00           N  
ATOM    410  CA  SER A 365      -3.148 -41.916  -2.708  1.00  0.00           C  
ATOM    411  C   SER A 365      -2.831 -40.431  -3.033  1.00  0.00           C  
ATOM    412  CB  SER A 365      -2.228 -42.835  -3.497  1.00  0.00           C  
ATOM    413  O   SER A 365      -2.903 -40.026  -4.184  1.00  0.00           O  
ATOM    414  OG  SER A 365      -0.871 -42.503  -3.276  1.00  0.00           O  
ATOM    415  H   SER A 365      -4.729 -42.676  -3.918  1.00  0.00           H  
ATOM    416  HA  SER A 365      -2.988 -42.057  -1.639  1.00  0.00           H  
ATOM    417  HB2 SER A 365      -2.451 -42.736  -4.559  1.00  0.00           H  
ATOM    418  HB3 SER A 365      -2.399 -43.865  -3.184  1.00  0.00           H  
ATOM    419  HG  SER A 365      -0.336 -43.107  -3.796  1.00  0.00           H  
ATOM    420  N   VAL A 366      -2.470 -39.634  -2.028  1.00  0.00           N  
ATOM    421  CA  VAL A 366      -2.192 -38.209  -2.206  1.00  0.00           C  
ATOM    422  C   VAL A 366      -0.956 -37.967  -3.057  1.00  0.00           C  
ATOM    423  CB  VAL A 366      -2.110 -37.452  -0.854  1.00  0.00           C  
ATOM    424  O   VAL A 366       0.151 -38.363  -2.685  1.00  0.00           O  
ATOM    425  CG1 VAL A 366      -1.737 -35.989  -1.068  1.00  0.00           C  
ATOM    426  CG2 VAL A 366      -3.414 -37.575  -0.076  1.00  0.00           C  
ATOM    427  H   VAL A 366      -2.385 -40.031  -1.103  1.00  0.00           H  
ATOM    428  HA  VAL A 366      -3.042 -37.798  -2.751  1.00  0.00           H  
ATOM    429  HB  VAL A 366      -1.322 -37.915  -0.260  1.00  0.00           H  
ATOM    430 HG11 VAL A 366      -0.784 -35.930  -1.594  1.00  0.00           H  
ATOM    431 HG12 VAL A 366      -2.510 -35.500  -1.661  1.00  0.00           H  
ATOM    432 HG13 VAL A 366      -1.651 -35.491  -0.102  1.00  0.00           H  
ATOM    433 HG21 VAL A 366      -4.222 -37.119  -0.647  1.00  0.00           H  
ATOM    434 HG22 VAL A 366      -3.638 -38.628   0.093  1.00  0.00           H  
ATOM    435 HG23 VAL A 366      -3.314 -37.066   0.883  1.00  0.00           H  
ATOM    436  N   VAL A 367      -1.146 -37.308  -4.201  1.00  0.00           N  
ATOM    437  CA  VAL A 367      -0.069 -36.984  -5.127  1.00  0.00           C  
ATOM    438  C   VAL A 367       0.480 -35.593  -4.796  1.00  0.00           C  
ATOM    439  CB  VAL A 367      -0.557 -37.084  -6.604  1.00  0.00           C  
ATOM    440  O   VAL A 367       1.682 -35.448  -4.610  1.00  0.00           O  
ATOM    441  CG1 VAL A 367       0.501 -36.578  -7.576  1.00  0.00           C  
ATOM    442  CG2 VAL A 367      -0.994 -38.502  -6.953  1.00  0.00           C  
ATOM    443  H   VAL A 367      -2.084 -37.019  -4.437  1.00  0.00           H  
ATOM    444  HA  VAL A 367       0.739 -37.707  -5.015  1.00  0.00           H  
ATOM    445  HB  VAL A 367      -1.429 -36.438  -6.701  1.00  0.00           H  
ATOM    446 HG11 VAL A 367       0.760 -35.549  -7.327  1.00  0.00           H  
ATOM    447 HG12 VAL A 367       1.390 -37.204  -7.504  1.00  0.00           H  
ATOM    448 HG13 VAL A 367       0.121 -36.619  -8.595  1.00  0.00           H  
ATOM    449 HG21 VAL A 367      -0.142 -39.177  -6.865  1.00  0.00           H  
ATOM    450 HG22 VAL A 367      -1.780 -38.819  -6.268  1.00  0.00           H  
ATOM    451 HG23 VAL A 367      -1.372 -38.525  -7.975  1.00  0.00           H  
ATOM    452  N   CYS A 368      -0.393 -34.579  -4.690  1.00  0.00           N  
ATOM    453  CA  CYS A 368       0.021 -33.182  -4.489  1.00  0.00           C  
ATOM    454  C   CYS A 368      -1.145 -32.291  -4.033  1.00  0.00           C  
ATOM    455  CB  CYS A 368       0.617 -32.627  -5.799  1.00  0.00           C  
ATOM    456  O   CYS A 368      -2.300 -32.715  -4.059  1.00  0.00           O  
ATOM    457  SG  CYS A 368      -0.662 -32.104  -6.992  1.00  0.00           S  
ATOM    458  H   CYS A 368      -1.377 -34.763  -4.821  1.00  0.00           H  
ATOM    459  HA  CYS A 368       0.795 -33.156  -3.720  1.00  0.00           H  
ATOM    460  HB2 CYS A 368       1.269 -33.372  -6.255  1.00  0.00           H  
ATOM    461  HB3 CYS A 368       1.221 -31.750  -5.565  1.00  0.00           H  
ATOM    462  HG  CYS A 368       0.735 -31.963  -7.851  1.00  0.00           H  
ATOM    463  N   GLU A 369      -0.858 -31.022  -3.727  1.00  0.00           N  
ATOM    464  CA  GLU A 369      -1.864 -30.018  -3.435  1.00  0.00           C  
ATOM    465  C   GLU A 369      -2.061 -29.184  -4.731  1.00  0.00           C  
ATOM    466  CB  GLU A 369      -1.381 -29.130  -2.287  1.00  0.00           C  
ATOM    467  O   GLU A 369      -1.109 -28.989  -5.491  1.00  0.00           O  
ATOM    468  CG  GLU A 369      -2.457 -28.216  -1.744  1.00  0.00           C  
ATOM    469  CD  GLU A 369      -2.083 -27.562  -0.430  1.00  0.00           C  
ATOM    470  OE1 GLU A 369      -1.236 -26.638  -0.455  1.00  0.00           O  
ATOM    471  OE2 GLU A 369      -2.638 -27.966   0.620  1.00  0.00           O1-
ATOM    472  H   GLU A 369       0.113 -30.747  -3.697  1.00  0.00           H  
ATOM    473  HA  GLU A 369      -2.801 -30.494  -3.145  1.00  0.00           H  
ATOM    474  HB2 GLU A 369      -0.556 -28.516  -2.648  1.00  0.00           H  
ATOM    475  HB3 GLU A 369      -1.031 -29.771  -1.478  1.00  0.00           H  
ATOM    476  HG2 GLU A 369      -3.364 -28.801  -1.593  1.00  0.00           H  
ATOM    477  HG3 GLU A 369      -2.694 -27.452  -2.487  1.00  0.00           H  
ATOM    478  O   LEU A 370      -3.998 -25.693  -6.838  1.00  0.00           O  
ATOM    479  N   LEU A 370      -3.281 -28.727  -5.028  1.00  0.00           N  
ATOM    480  CA  LEU A 370      -3.634 -27.993  -6.262  1.00  0.00           C  
ATOM    481  C   LEU A 370      -4.167 -26.579  -6.004  1.00  0.00           C  
ATOM    482  CB  LEU A 370      -4.707 -28.782  -7.029  1.00  0.00           C  
ATOM    483  CG  LEU A 370      -4.284 -30.183  -7.486  1.00  0.00           C  
ATOM    484  CD1 LEU A 370      -5.476 -30.850  -8.163  1.00  0.00           C  
ATOM    485  CD2 LEU A 370      -3.124 -30.132  -8.482  1.00  0.00           C  
ATOM    486  H   LEU A 370      -4.027 -28.945  -4.379  1.00  0.00           H  
ATOM    487  HA  LEU A 370      -2.752 -27.874  -6.892  1.00  0.00           H  
ATOM    488  HB2 LEU A 370      -5.000 -28.204  -7.908  1.00  0.00           H  
ATOM    489  HB3 LEU A 370      -5.586 -28.875  -6.392  1.00  0.00           H  
ATOM    490  HG  LEU A 370      -3.994 -30.785  -6.625  1.00  0.00           H  
ATOM    491 HD11 LEU A 370      -6.332 -30.858  -7.492  1.00  0.00           H  
ATOM    492 HD12 LEU A 370      -5.745 -30.315  -9.073  1.00  0.00           H  
ATOM    493 HD13 LEU A 370      -5.227 -31.875  -8.398  1.00  0.00           H  
ATOM    494 HD21 LEU A 370      -3.377 -29.454  -9.297  1.00  0.00           H  
ATOM    495 HD22 LEU A 370      -2.232 -29.777  -7.965  1.00  0.00           H  
ATOM    496 HD23 LEU A 370      -2.936 -31.129  -8.873  1.00  0.00           H  
ATOM    497  O   VAL A 371      -5.804 -26.157  -2.236  1.00  0.00           O  
ATOM    498  N   VAL A 371      -4.862 -26.412  -4.882  1.00  0.00           N  
ATOM    499  CA  VAL A 371      -5.339 -25.144  -4.324  1.00  0.00           C  
ATOM    500  C   VAL A 371      -5.151 -25.295  -2.827  1.00  0.00           C  
ATOM    501  CB  VAL A 371      -6.833 -24.900  -4.630  1.00  0.00           C  
ATOM    502  CG1 VAL A 371      -7.356 -23.630  -3.950  1.00  0.00           C  
ATOM    503  CG2 VAL A 371      -7.107 -24.782  -6.130  1.00  0.00           C  
ATOM    504  H   VAL A 371      -4.943 -27.218  -4.278  1.00  0.00           H  
ATOM    505  HA  VAL A 371      -4.741 -24.306  -4.690  1.00  0.00           H  
ATOM    506  HB  VAL A 371      -7.411 -25.742  -4.253  1.00  0.00           H  
ATOM    507 HG11 VAL A 371      -7.207 -23.670  -2.872  1.00  0.00           H  
ATOM    508 HG12 VAL A 371      -6.852 -22.751  -4.352  1.00  0.00           H  
ATOM    509 HG13 VAL A 371      -8.427 -23.533  -4.131  1.00  0.00           H  
ATOM    510 HG21 VAL A 371      -6.490 -23.991  -6.557  1.00  0.00           H  
ATOM    511 HG22 VAL A 371      -6.890 -25.727  -6.626  1.00  0.00           H  
ATOM    512 HG23 VAL A 371      -8.159 -24.536  -6.282  1.00  0.00           H  
ATOM    513  O   GLY A 372      -4.914 -24.239   1.292  1.00  0.00           O  
ATOM    514  N   GLY A 372      -4.224 -24.559  -2.226  1.00  0.00           N  
ATOM    515  CA  GLY A 372      -3.910 -24.719  -0.812  1.00  0.00           C  
ATOM    516  C   GLY A 372      -4.757 -23.890   0.120  1.00  0.00           C  
ATOM    517  H   GLY A 372      -3.651 -23.904  -2.757  1.00  0.00           H  
ATOM    518  HA2 GLY A 372      -2.874 -24.407  -0.677  1.00  0.00           H  
ATOM    519  HA3 GLY A 372      -4.017 -25.761  -0.511  1.00  0.00           H  
ATOM    520  O   LYS A 373      -7.468 -20.054  -0.097  1.00  0.00           O  
ATOM    521  N   LYS A 373      -5.254 -22.745  -0.360  1.00  0.00           N  
ATOM    522  CA  LYS A 373      -5.939 -21.794   0.505  1.00  0.00           C  
ATOM    523  C   LYS A 373      -7.268 -21.264  -0.041  1.00  0.00           C  
ATOM    524  CB  LYS A 373      -4.975 -20.622   0.843  1.00  0.00           C  
ATOM    525  CG  LYS A 373      -3.594 -21.076   1.317  1.00  0.00           C  
ATOM    526  CD  LYS A 373      -2.619 -19.945   1.470  1.00  0.00           C  
ATOM    527  CE  LYS A 373      -1.353 -20.429   2.130  1.00  0.00           C  
ATOM    528  NZ  LYS A 373      -0.476 -19.291   2.504  1.00  0.00           N1+
ATOM    529  H   LYS A 373      -4.995 -22.457  -1.304  1.00  0.00           H  
ATOM    530  HA  LYS A 373      -6.212 -22.343   1.406  1.00  0.00           H  
ATOM    531  HB2 LYS A 373      -5.428 -20.021   1.631  1.00  0.00           H  
ATOM    532  HB3 LYS A 373      -4.848 -20.013  -0.052  1.00  0.00           H  
ATOM    533  HG2 LYS A 373      -3.193 -21.783   0.590  1.00  0.00           H  
ATOM    534  HG3 LYS A 373      -3.704 -21.571   2.282  1.00  0.00           H  
ATOM    535  HD2 LYS A 373      -3.068 -19.164   2.084  1.00  0.00           H  
ATOM    536  HD3 LYS A 373      -2.380 -19.541   0.486  1.00  0.00           H  
ATOM    537  HE2 LYS A 373      -0.817 -21.079   1.438  1.00  0.00           H  
ATOM    538  HE3 LYS A 373      -1.612 -20.989   3.029  1.00  0.00           H  
ATOM    539  HZ1 LYS A 373      -0.232 -18.767   1.675  1.00  0.00           H  
ATOM    540  HZ2 LYS A 373      -0.965 -18.690   3.164  1.00  0.00           H  
ATOM    541  HZ3 LYS A 373       0.365 -19.643   2.939  1.00  0.00           H  
ATOM    542  O   GLY A 374      -9.912 -21.693   1.548  1.00  0.00           O  
ATOM    543  N   GLY A 374      -8.149 -22.151  -0.504  1.00  0.00           N  
ATOM    544  CA  GLY A 374      -9.528 -21.779  -0.832  1.00  0.00           C  
ATOM    545  C   GLY A 374     -10.273 -21.312   0.426  1.00  0.00           C  
ATOM    546  H   GLY A 374      -7.935 -23.133  -0.430  1.00  0.00           H  
ATOM    547  HA2 GLY A 374     -10.059 -22.627  -1.265  1.00  0.00           H  
ATOM    548  HA3 GLY A 374      -9.521 -20.978  -1.570  1.00  0.00           H  
ATOM    549  O   VAL A 375     -12.407 -20.818   3.617  1.00  0.00           O  
ATOM    550  N   VAL A 375     -11.283 -20.452   0.287  1.00  0.00           N  
ATOM    551  CA  VAL A 375     -11.966 -19.846   1.452  1.00  0.00           C  
ATOM    552  C   VAL A 375     -12.541 -20.919   2.393  1.00  0.00           C  
ATOM    553  CB  VAL A 375     -13.035 -18.817   1.004  1.00  0.00           C  
ATOM    554  CG1 VAL A 375     -13.812 -18.271   2.198  1.00  0.00           C  
ATOM    555  CG2 VAL A 375     -12.379 -17.677   0.224  1.00  0.00           C  
ATOM    556  H   VAL A 375     -11.514 -20.134  -0.659  1.00  0.00           H  
ATOM    557  HA  VAL A 375     -11.222 -19.315   2.047  1.00  0.00           H  
ATOM    558  HB  VAL A 375     -13.743 -19.328   0.351  1.00  0.00           H  
ATOM    559 HG11 VAL A 375     -14.289 -19.095   2.729  1.00  0.00           H  
ATOM    560 HG12 VAL A 375     -13.128 -17.753   2.871  1.00  0.00           H  
ATOM    561 HG13 VAL A 375     -14.574 -17.575   1.848  1.00  0.00           H  
ATOM    562 HG21 VAL A 375     -11.668 -17.159   0.867  1.00  0.00           H  
ATOM    563 HG22 VAL A 375     -11.856 -18.083  -0.642  1.00  0.00           H  
ATOM    564 HG23 VAL A 375     -13.145 -16.977  -0.109  1.00  0.00           H  
ATOM    565  O   PHE A 376     -13.645 -25.368   2.922  1.00  0.00           O  
ATOM    566  N   PHE A 376     -13.117 -21.973   1.818  1.00  0.00           N  
ATOM    567  CA  PHE A 376     -13.745 -23.025   2.605  1.00  0.00           C  
ATOM    568  C   PHE A 376     -13.111 -24.396   2.397  1.00  0.00           C  
ATOM    569  CB  PHE A 376     -15.255 -23.126   2.235  1.00  0.00           C  
ATOM    570  CG  PHE A 376     -15.968 -21.799   2.040  1.00  0.00           C  
ATOM    571  CD1 PHE A 376     -16.406 -21.061   3.154  1.00  0.00           C  
ATOM    572  CD2 PHE A 376     -16.183 -21.293   0.743  1.00  0.00           C  
ATOM    573  CE1 PHE A 376     -17.077 -19.837   2.975  1.00  0.00           C  
ATOM    574  CE2 PHE A 376     -16.844 -20.067   0.562  1.00  0.00           C  
ATOM    575  CZ  PHE A 376     -17.297 -19.341   1.678  1.00  0.00           C  
ATOM    576  H   PHE A 376     -13.136 -22.035   0.802  1.00  0.00           H  
ATOM    577  HA  PHE A 376     -13.612 -22.749   3.651  1.00  0.00           H  
ATOM    578  HB2 PHE A 376     -15.758 -23.677   3.030  1.00  0.00           H  
ATOM    579  HB3 PHE A 376     -15.357 -23.706   1.316  1.00  0.00           H  
ATOM    580  HD1 PHE A 376     -16.220 -21.438   4.146  1.00  0.00           H  
ATOM    581  HD2 PHE A 376     -15.837 -21.841  -0.122  1.00  0.00           H  
ATOM    582  HE1 PHE A 376     -17.421 -19.276   3.833  1.00  0.00           H  
ATOM    583  HE2 PHE A 376     -16.998 -19.689  -0.441  1.00  0.00           H  
ATOM    584  HZ  PHE A 376     -17.808 -18.400   1.534  1.00  0.00           H  
ATOM    585  O   SER A 377      -9.524 -24.631   0.420  1.00  0.00           O  
ATOM    586  N   SER A 377     -12.045 -24.520   1.604  1.00  0.00           N  
ATOM    587  CA  SER A 377     -11.469 -25.813   1.229  1.00  0.00           C  
ATOM    588  C   SER A 377     -10.024 -25.709   0.732  1.00  0.00           C  
ATOM    589  CB  SER A 377     -12.344 -26.463   0.145  1.00  0.00           C  
ATOM    590  OG  SER A 377     -12.195 -25.836  -1.110  1.00  0.00           O  
ATOM    591  H   SER A 377     -11.700 -23.698   1.119  1.00  0.00           H  
ATOM    592  HA  SER A 377     -11.473 -26.463   2.103  1.00  0.00           H  
ATOM    593  HB2 SER A 377     -13.391 -26.422   0.445  1.00  0.00           H  
ATOM    594  HB3 SER A 377     -12.061 -27.510   0.037  1.00  0.00           H  
ATOM    595  HG  SER A 377     -12.373 -24.875  -1.033  1.00  0.00           H  
ATOM    596  O   ASN A 378      -9.387 -29.008  -1.028  1.00  0.00           O  
ATOM    597  N   ASN A 378      -9.367 -26.856   0.593  1.00  0.00           N  
ATOM    598  CA  ASN A 378      -8.210 -27.039  -0.284  1.00  0.00           C  
ATOM    599  C   ASN A 378      -8.479 -28.205  -1.246  1.00  0.00           C  
ATOM    600  CB  ASN A 378      -6.912 -27.187   0.539  1.00  0.00           C  
ATOM    601  CG  ASN A 378      -6.898 -28.319   1.529  1.00  0.00           C  
ATOM    602  OD1 ASN A 378      -7.876 -29.031   1.740  1.00  0.00           O  
ATOM    603  ND2 ASN A 378      -5.766 -28.494   2.167  1.00  0.00           N  
ATOM    604  H   ASN A 378      -9.825 -27.710   0.892  1.00  0.00           H  
ATOM    605  HA  ASN A 378      -8.098 -26.150  -0.909  1.00  0.00           H  
ATOM    606  HB2 ASN A 378      -6.770 -26.261   1.096  1.00  0.00           H  
ATOM    607  HB3 ASN A 378      -6.073 -27.334  -0.141  1.00  0.00           H  
ATOM    608 HD21 ASN A 378      -5.682 -29.230   2.853  1.00  0.00           H  
ATOM    609 HD22 ASN A 378      -4.978 -27.893   1.972  1.00  0.00           H  
ATOM    610  N   VAL A 379      -7.728 -28.278  -2.343  1.00  0.00           N  
ATOM    611  CA  VAL A 379      -7.903 -29.298  -3.386  1.00  0.00           C  
ATOM    612  C   VAL A 379      -6.616 -30.109  -3.516  1.00  0.00           C  
ATOM    613  CB  VAL A 379      -8.347 -28.677  -4.729  1.00  0.00           C  
ATOM    614  O   VAL A 379      -5.542 -29.534  -3.665  1.00  0.00           O  
ATOM    615  CG1 VAL A 379      -8.694 -29.770  -5.749  1.00  0.00           C  
ATOM    616  CG2 VAL A 379      -9.600 -27.801  -4.583  1.00  0.00           C  
ATOM    617  H   VAL A 379      -6.986 -27.592  -2.456  1.00  0.00           H  
ATOM    618  HA  VAL A 379      -8.691 -29.979  -3.081  1.00  0.00           H  
ATOM    619  HB  VAL A 379      -7.537 -28.066  -5.127  1.00  0.00           H  
ATOM    620 HG11 VAL A 379      -7.842 -30.424  -5.911  1.00  0.00           H  
ATOM    621 HG12 VAL A 379      -9.534 -30.364  -5.391  1.00  0.00           H  
ATOM    622 HG13 VAL A 379      -8.964 -29.310  -6.701  1.00  0.00           H  
ATOM    623 HG21 VAL A 379     -10.430 -28.387  -4.194  1.00  0.00           H  
ATOM    624 HG22 VAL A 379      -9.416 -26.963  -3.911  1.00  0.00           H  
ATOM    625 HG23 VAL A 379      -9.886 -27.388  -5.552  1.00  0.00           H  
ATOM    626  N   LEU A 380      -6.723 -31.439  -3.484  1.00  0.00           N  
ATOM    627  CA  LEU A 380      -5.616 -32.390  -3.628  1.00  0.00           C  
ATOM    628  C   LEU A 380      -5.731 -33.128  -4.976  1.00  0.00           C  
ATOM    629  CB  LEU A 380      -5.619 -33.397  -2.447  1.00  0.00           C  
ATOM    630  O   LEU A 380      -6.827 -33.571  -5.329  1.00  0.00           O  
ATOM    631  CG  LEU A 380      -5.656 -32.834  -1.033  1.00  0.00           C  
ATOM    632  CD2 LEU A 380      -4.400 -32.043  -0.742  1.00  0.00           C  
ATOM    633  CD1 LEU A 380      -5.861 -33.954  -0.014  1.00  0.00           C  
ATOM    634  H   LEU A 380      -7.650 -31.825  -3.337  1.00  0.00           H  
ATOM    635  HA  LEU A 380      -4.669 -31.852  -3.622  1.00  0.00           H  
ATOM    636  HB2 LEU A 380      -4.714 -33.997  -2.540  1.00  0.00           H  
ATOM    637  HB3 LEU A 380      -6.493 -34.037  -2.571  1.00  0.00           H  
ATOM    638  HG  LEU A 380      -6.503 -32.153  -0.951  1.00  0.00           H  
ATOM    639 HD11 LEU A 380      -6.792 -34.478  -0.232  1.00  0.00           H  
ATOM    640 HD12 LEU A 380      -5.028 -34.654  -0.071  1.00  0.00           H  
ATOM    641 HD13 LEU A 380      -5.910 -33.529   0.988  1.00  0.00           H  
ATOM    642 HD21 LEU A 380      -3.532 -32.699  -0.816  1.00  0.00           H  
ATOM    643 HD22 LEU A 380      -4.306 -31.232  -1.465  1.00  0.00           H  
ATOM    644 HD23 LEU A 380      -4.457 -31.628   0.264  1.00  0.00           H  
ATOM    645  N   LYS A 381      -4.614 -33.381  -5.674  1.00  0.00           N  
ATOM    646  CA  LYS A 381      -4.567 -34.408  -6.736  1.00  0.00           C  
ATOM    647  C   LYS A 381      -4.351 -35.752  -6.067  1.00  0.00           C  
ATOM    648  CB  LYS A 381      -3.440 -34.157  -7.753  1.00  0.00           C  
ATOM    649  O   LYS A 381      -3.346 -35.911  -5.383  1.00  0.00           O  
ATOM    650  CG  LYS A 381      -3.563 -35.117  -8.951  1.00  0.00           C  
ATOM    651  CD  LYS A 381      -2.501 -34.841 -10.023  1.00  0.00           C  
ATOM    652  CE  LYS A 381      -2.878 -35.531 -11.343  1.00  0.00           C  
ATOM    653  NZ  LYS A 381      -1.888 -35.237 -12.409  1.00  0.00           N1+
ATOM    654  H   LYS A 381      -3.735 -33.055  -5.278  1.00  0.00           H  
ATOM    655  HA  LYS A 381      -5.524 -34.429  -7.263  1.00  0.00           H  
ATOM    656  HB2 LYS A 381      -2.471 -34.292  -7.273  1.00  0.00           H  
ATOM    657  HB3 LYS A 381      -3.496 -33.135  -8.110  1.00  0.00           H  
ATOM    658  HG2 LYS A 381      -4.554 -35.000  -9.389  1.00  0.00           H  
ATOM    659  HG3 LYS A 381      -3.460 -36.150  -8.616  1.00  0.00           H  
ATOM    660  HD2 LYS A 381      -1.530 -35.191  -9.672  1.00  0.00           H  
ATOM    661  HD3 LYS A 381      -2.445 -33.765 -10.196  1.00  0.00           H  
ATOM    662  HE2 LYS A 381      -3.858 -35.145 -11.642  1.00  0.00           H  
ATOM    663  HE3 LYS A 381      -2.976 -36.609 -11.190  1.00  0.00           H  
ATOM    664  HZ1 LYS A 381      -1.708 -34.234 -12.453  1.00  0.00           H  
ATOM    665  HZ2 LYS A 381      -1.001 -35.683 -12.235  1.00  0.00           H  
ATOM    666  HZ3 LYS A 381      -2.225 -35.490 -13.339  1.00  0.00           H  
ATOM    667  N   CYS A 382      -5.273 -36.698  -6.214  1.00  0.00           N  
ATOM    668  CA  CYS A 382      -5.106 -38.038  -5.669  1.00  0.00           C  
ATOM    669  C   CYS A 382      -5.078 -39.061  -6.796  1.00  0.00           C  
ATOM    670  CB  CYS A 382      -6.211 -38.367  -4.664  1.00  0.00           C  
ATOM    671  O   CYS A 382      -5.563 -38.799  -7.903  1.00  0.00           O  
ATOM    672  SG  CYS A 382      -6.127 -37.441  -3.106  1.00  0.00           S  
ATOM    673  H   CYS A 382      -6.067 -36.517  -6.820  1.00  0.00           H  
ATOM    674  HA  CYS A 382      -4.155 -38.076  -5.138  1.00  0.00           H  
ATOM    675  HB2 CYS A 382      -6.150 -39.430  -4.430  1.00  0.00           H  
ATOM    676  HB3 CYS A 382      -7.171 -38.153  -5.134  1.00  0.00           H  
ATOM    677  HG  CYS A 382      -6.234 -36.134  -3.359  1.00  0.00           H  
ATOM    678  N   TYR A 383      -4.525 -40.245  -6.508  1.00  0.00           N  
ATOM    679  CA  TYR A 383      -4.536 -41.355  -7.441  1.00  0.00           C  
ATOM    680  C   TYR A 383      -5.538 -42.355  -6.886  1.00  0.00           C  
ATOM    681  CB  TYR A 383      -3.156 -42.018  -7.546  1.00  0.00           C  
ATOM    682  O   TYR A 383      -5.373 -42.802  -5.755  1.00  0.00           O  
ATOM    683  CG  TYR A 383      -3.150 -43.181  -8.514  1.00  0.00           C  
ATOM    684  CD2 TYR A 383      -3.017 -44.489  -8.061  1.00  0.00           C  
ATOM    685  CD1 TYR A 383      -3.319 -42.978  -9.878  1.00  0.00           C  
ATOM    686  CE2 TYR A 383      -3.051 -45.563  -8.941  1.00  0.00           C  
ATOM    687  CE1 TYR A 383      -3.358 -44.043 -10.766  1.00  0.00           C  
ATOM    688  OH  TYR A 383      -3.197 -46.385 -11.176  1.00  0.00           O  
ATOM    689  CZ  TYR A 383      -3.196 -45.333 -10.296  1.00  0.00           C  
ATOM    690  H   TYR A 383      -4.084 -40.370  -5.608  1.00  0.00           H  
ATOM    691  HA  TYR A 383      -4.800 -41.010  -8.441  1.00  0.00           H  
ATOM    692  HB2 TYR A 383      -2.866 -42.381  -6.560  1.00  0.00           H  
ATOM    693  HB3 TYR A 383      -2.435 -41.275  -7.886  1.00  0.00           H  
ATOM    694  HD1 TYR A 383      -3.422 -41.971 -10.254  1.00  0.00           H  
ATOM    695  HD2 TYR A 383      -2.885 -44.673  -7.005  1.00  0.00           H  
ATOM    696  HE1 TYR A 383      -3.514 -43.865 -11.820  1.00  0.00           H  
ATOM    697  HE2 TYR A 383      -2.965 -46.573  -8.568  1.00  0.00           H  
ATOM    698  HH  TYR A 383      -3.079 -47.249 -10.775  1.00  0.00           H  
ATOM    699  N   ASP A 384      -6.600 -42.662  -7.637  1.00  0.00           N  
ATOM    700  CA  ASP A 384      -7.595 -43.630  -7.195  1.00  0.00           C  
ATOM    701  C   ASP A 384      -7.008 -45.023  -7.482  1.00  0.00           C  
ATOM    702  CB  ASP A 384      -8.919 -43.424  -7.951  1.00  0.00           C  
ATOM    703  O   ASP A 384      -6.860 -45.410  -8.641  1.00  0.00           O  
ATOM    704  CG  ASP A 384     -10.047 -44.372  -7.564  1.00  0.00           C  
ATOM    705  OD1 ASP A 384      -9.781 -45.357  -6.839  1.00  0.00           O  
ATOM    706  OD2 ASP A 384     -11.194 -44.127  -7.985  1.00  0.00           O1-
ATOM    707  H   ASP A 384      -6.716 -42.212  -8.534  1.00  0.00           H  
ATOM    708  HA  ASP A 384      -7.815 -43.514  -6.134  1.00  0.00           H  
ATOM    709  HB2 ASP A 384      -8.722 -43.553  -9.015  1.00  0.00           H  
ATOM    710  HB3 ASP A 384      -9.258 -42.405  -7.765  1.00  0.00           H  
ATOM    711  N   MET A 385      -6.661 -45.761  -6.426  1.00  0.00           N  
ATOM    712  CA  MET A 385      -6.037 -47.070  -6.580  1.00  0.00           C  
ATOM    713  C   MET A 385      -7.003 -48.185  -6.994  1.00  0.00           C  
ATOM    714  CB  MET A 385      -5.258 -47.441  -5.319  1.00  0.00           C  
ATOM    715  O   MET A 385      -6.552 -49.237  -7.457  1.00  0.00           O  
ATOM    716  CG  MET A 385      -4.134 -46.481  -5.052  1.00  0.00           C  
ATOM    717  SD  MET A 385      -3.142 -46.914  -3.613  1.00  0.00           S  
ATOM    718  CE  MET A 385      -4.350 -46.782  -2.323  1.00  0.00           C  
ATOM    719  H   MET A 385      -6.835 -45.404  -5.497  1.00  0.00           H  
ATOM    720  HA  MET A 385      -5.343 -46.978  -7.416  1.00  0.00           H  
ATOM    721  HB2 MET A 385      -4.845 -48.442  -5.442  1.00  0.00           H  
ATOM    722  HB3 MET A 385      -5.939 -47.431  -4.468  1.00  0.00           H  
ATOM    723  HG2 MET A 385      -4.558 -45.490  -4.892  1.00  0.00           H  
ATOM    724  HG3 MET A 385      -3.483 -46.461  -5.926  1.00  0.00           H  
ATOM    725  HE1 MET A 385      -4.740 -45.765  -2.294  1.00  0.00           H  
ATOM    726  HE2 MET A 385      -5.166 -47.479  -2.516  1.00  0.00           H  
ATOM    727  HE3 MET A 385      -3.887 -47.021  -1.366  1.00  0.00           H  
ATOM    728  N   VAL A 386      -8.312 -47.966  -6.855  1.00  0.00           N  
ATOM    729  CA  VAL A 386      -9.301 -48.954  -7.274  1.00  0.00           C  
ATOM    730  C   VAL A 386      -9.577 -48.815  -8.792  1.00  0.00           C  
ATOM    731  CB  VAL A 386     -10.591 -48.826  -6.435  1.00  0.00           C  
ATOM    732  O   VAL A 386      -9.385 -49.768  -9.537  1.00  0.00           O  
ATOM    733  CG2 VAL A 386     -10.309 -49.079  -4.957  1.00  0.00           C  
ATOM    734  CG1 VAL A 386     -11.681 -49.746  -6.965  1.00  0.00           C  
ATOM    735  H   VAL A 386      -8.626 -47.096  -6.450  1.00  0.00           H  
ATOM    736  HA  VAL A 386      -8.906 -49.954  -7.098  1.00  0.00           H  
ATOM    737  HB  VAL A 386     -10.955 -47.803  -6.527  1.00  0.00           H  
ATOM    738 HG11 VAL A 386     -11.884 -49.506  -8.009  1.00  0.00           H  
ATOM    739 HG12 VAL A 386     -11.351 -50.782  -6.888  1.00  0.00           H  
ATOM    740 HG13 VAL A 386     -12.589 -49.609  -6.378  1.00  0.00           H  
ATOM    741 HG21 VAL A 386      -9.941 -50.097  -4.826  1.00  0.00           H  
ATOM    742 HG22 VAL A 386      -9.557 -48.373  -4.605  1.00  0.00           H  
ATOM    743 HG23 VAL A 386     -11.227 -48.948  -4.384  1.00  0.00           H  
ATOM    744  N   ASN A 387      -9.971 -47.627  -9.255  1.00  0.00           N  
ATOM    745  CA  ASN A 387     -10.261 -47.397 -10.668  1.00  0.00           C  
ATOM    746  C   ASN A 387      -9.035 -47.030 -11.515  1.00  0.00           C  
ATOM    747  CB  ASN A 387     -11.374 -46.357 -10.826  1.00  0.00           C  
ATOM    748  O   ASN A 387      -9.185 -46.826 -12.715  1.00  0.00           O  
ATOM    749  CG  ASN A 387     -12.706 -46.899 -10.360  1.00  0.00           C  
ATOM    750  ND2 ASN A 387     -13.580 -46.040  -9.878  1.00  0.00           N  
ATOM    751  OD1 ASN A 387     -12.965 -48.099 -10.425  1.00  0.00           O  
ATOM    752  H   ASN A 387     -10.072 -46.860  -8.606  1.00  0.00           H  
ATOM    753  HA  ASN A 387     -10.602 -48.355 -11.061  1.00  0.00           H  
ATOM    754  HB2 ASN A 387     -11.453 -46.079 -11.877  1.00  0.00           H  
ATOM    755  HB3 ASN A 387     -11.123 -45.476 -10.235  1.00  0.00           H  
ATOM    756 HD21 ASN A 387     -13.350 -45.058  -9.832  1.00  0.00           H  
ATOM    757 HD22 ASN A 387     -14.480 -46.364  -9.554  1.00  0.00           H  
ATOM    758  N   LYS A 388      -7.842 -46.957 -10.910  1.00  0.00           N  
ATOM    759  CA  LYS A 388      -6.579 -46.644 -11.585  1.00  0.00           C  
ATOM    760  C   LYS A 388      -6.631 -45.343 -12.382  1.00  0.00           C  
ATOM    761  CB  LYS A 388      -6.095 -47.824 -12.444  1.00  0.00           C  
ATOM    762  O   LYS A 388      -6.163 -45.288 -13.517  1.00  0.00           O  
ATOM    763  CG  LYS A 388      -6.046 -49.141 -11.678  1.00  0.00           C  
ATOM    764  CD  LYS A 388      -5.532 -50.307 -12.539  1.00  0.00           C  
ATOM    765  CE  LYS A 388      -6.544 -50.824 -13.542  1.00  0.00           C  
ATOM    766  NZ  LYS A 388      -6.185 -52.182 -14.064  1.00  0.00           N1+
ATOM    767  H   LYS A 388      -7.810 -47.130  -9.915  1.00  0.00           H  
ATOM    768  HA  LYS A 388      -5.842 -46.481 -10.798  1.00  0.00           H  
ATOM    769  HB2 LYS A 388      -5.094 -47.598 -12.811  1.00  0.00           H  
ATOM    770  HB3 LYS A 388      -6.774 -47.939 -13.289  1.00  0.00           H  
ATOM    771  HG2 LYS A 388      -7.051 -49.380 -11.330  1.00  0.00           H  
ATOM    772  HG3 LYS A 388      -5.384 -49.022 -10.821  1.00  0.00           H  
ATOM    773  HD2 LYS A 388      -5.256 -51.127 -11.876  1.00  0.00           H  
ATOM    774  HD3 LYS A 388      -4.651 -49.968 -13.084  1.00  0.00           H  
ATOM    775  HE2 LYS A 388      -6.594 -50.128 -14.380  1.00  0.00           H  
ATOM    776  HE3 LYS A 388      -7.519 -50.881 -13.058  1.00  0.00           H  
ATOM    777  HZ1 LYS A 388      -5.282 -52.141 -14.515  1.00  0.00           H  
ATOM    778  HZ2 LYS A 388      -6.149 -52.839 -13.297  1.00  0.00           H  
ATOM    779  HZ3 LYS A 388      -6.881 -52.481 -14.732  1.00  0.00           H  
ATOM    780  N   ILE A 389      -7.197 -44.290 -11.787  1.00  0.00           N  
ATOM    781  CA  ILE A 389      -7.321 -43.002 -12.459  1.00  0.00           C  
ATOM    782  C   ILE A 389      -6.917 -41.844 -11.548  1.00  0.00           C  
ATOM    783  CB  ILE A 389      -8.786 -42.777 -12.955  1.00  0.00           C  
ATOM    784  O   ILE A 389      -7.130 -41.917 -10.334  1.00  0.00           O  
ATOM    785  CG1 ILE A 389      -9.813 -42.956 -11.842  1.00  0.00           C  
ATOM    786  CG2 ILE A 389      -9.138 -43.611 -14.159  1.00  0.00           C  
ATOM    787  CD1 ILE A 389     -11.161 -42.328 -12.176  1.00  0.00           C  
ATOM    788  H   ILE A 389      -7.549 -44.388 -10.845  1.00  0.00           H  
ATOM    789  HA  ILE A 389      -6.643 -43.023 -13.312  1.00  0.00           H  
ATOM    790  HB  ILE A 389      -8.825 -41.735 -13.272  1.00  0.00           H  
ATOM    791 HG12 ILE A 389      -9.428 -42.491 -10.934  1.00  0.00           H  
ATOM    792 HG13 ILE A 389      -9.959 -44.023 -11.671  1.00  0.00           H  
ATOM    793 HG21 ILE A 389      -8.418 -43.422 -14.955  1.00  0.00           H  
ATOM    794 HG22 ILE A 389      -9.112 -44.667 -13.890  1.00  0.00           H  
ATOM    795 HG23 ILE A 389     -10.138 -43.348 -14.503  1.00  0.00           H  
ATOM    796 HD11 ILE A 389     -11.031 -41.260 -12.350  1.00  0.00           H  
ATOM    797 HD12 ILE A 389     -11.567 -42.796 -13.073  1.00  0.00           H  
ATOM    798 HD13 ILE A 389     -11.849 -42.479 -11.344  1.00  0.00           H  
ATOM    799  N   PRO A 390      -6.410 -40.726 -12.115  1.00  0.00           N  
ATOM    800  CA  PRO A 390      -6.194 -39.535 -11.280  1.00  0.00           C  
ATOM    801  C   PRO A 390      -7.568 -38.917 -10.966  1.00  0.00           C  
ATOM    802  CB  PRO A 390      -5.321 -38.623 -12.135  1.00  0.00           C  
ATOM    803  O   PRO A 390      -8.510 -39.025 -11.757  1.00  0.00           O  
ATOM    804  CG  PRO A 390      -5.778 -38.977 -13.552  1.00  0.00           C  
ATOM    805  CD  PRO A 390      -6.139 -40.449 -13.541  1.00  0.00           C  
ATOM    806  HA  PRO A 390      -5.709 -39.749 -10.328  1.00  0.00           H  
ATOM    807  HB2 PRO A 390      -4.273 -38.897 -12.007  1.00  0.00           H  
ATOM    808  HB3 PRO A 390      -5.477 -37.567 -11.907  1.00  0.00           H  
ATOM    809  HG2 PRO A 390      -4.996 -38.768 -14.283  1.00  0.00           H  
ATOM    810  HG3 PRO A 390      -6.668 -38.401 -13.799  1.00  0.00           H  
ATOM    811  HD2 PRO A 390      -7.023 -40.638 -14.150  1.00  0.00           H  
ATOM    812  HD3 PRO A 390      -5.310 -41.056 -13.905  1.00  0.00           H  
ATOM    813  N   VAL A 391      -7.682 -38.258  -9.817  1.00  0.00           N  
ATOM    814  CA  VAL A 391      -8.888 -37.545  -9.364  1.00  0.00           C  
ATOM    815  C   VAL A 391      -8.493 -36.258  -8.644  1.00  0.00           C  
ATOM    816  CB  VAL A 391      -9.775 -38.413  -8.440  1.00  0.00           C  
ATOM    817  O   VAL A 391      -7.406 -36.170  -8.066  1.00  0.00           O  
ATOM    818  CG1 VAL A 391     -10.456 -39.552  -9.212  1.00  0.00           C  
ATOM    819  CG2 VAL A 391      -9.015 -38.973  -7.226  1.00  0.00           C  
ATOM    820  H   VAL A 391      -6.886 -38.255  -9.185  1.00  0.00           H  
ATOM    821  HA  VAL A 391      -9.488 -37.261 -10.229  1.00  0.00           H  
ATOM    822  HB  VAL A 391     -10.572 -37.778  -8.053  1.00  0.00           H  
ATOM    823 HG11 VAL A 391     -11.029 -39.131 -10.038  1.00  0.00           H  
ATOM    824 HG12 VAL A 391      -9.718 -40.241  -9.622  1.00  0.00           H  
ATOM    825 HG13 VAL A 391     -11.136 -40.098  -8.556  1.00  0.00           H  
ATOM    826 HG21 VAL A 391      -8.211 -39.631  -7.556  1.00  0.00           H  
ATOM    827 HG22 VAL A 391      -8.595 -38.139  -6.664  1.00  0.00           H  
ATOM    828 HG23 VAL A 391      -9.703 -39.530  -6.590  1.00  0.00           H  
ATOM    829  N   ALA A 392      -9.393 -35.278  -8.620  1.00  0.00           N  
ATOM    830  CA  ALA A 392      -9.274 -34.123  -7.732  1.00  0.00           C  
ATOM    831  C   ALA A 392     -10.169 -34.327  -6.501  1.00  0.00           C  
ATOM    832  CB  ALA A 392      -9.609 -32.847  -8.507  1.00  0.00           C  
ATOM    833  O   ALA A 392     -11.337 -34.685  -6.643  1.00  0.00           O  
ATOM    834  H   ALA A 392     -10.283 -35.428  -9.084  1.00  0.00           H  
ATOM    835  HA  ALA A 392      -8.244 -34.027  -7.388  1.00  0.00           H  
ATOM    836  HB1 ALA A 392      -8.937 -32.741  -9.359  1.00  0.00           H  
ATOM    837  HB2 ALA A 392     -10.637 -32.892  -8.864  1.00  0.00           H  
ATOM    838  HB3 ALA A 392      -9.494 -31.978  -7.858  1.00  0.00           H  
ATOM    839  N   VAL A 393      -9.637 -34.085  -5.299  1.00  0.00           N  
ATOM    840  CA  VAL A 393     -10.377 -34.162  -4.028  1.00  0.00           C  
ATOM    841  C   VAL A 393     -10.430 -32.767  -3.409  1.00  0.00           C  
ATOM    842  CB  VAL A 393      -9.764 -35.194  -3.051  1.00  0.00           C  
ATOM    843  O   VAL A 393      -9.408 -32.274  -2.938  1.00  0.00           O  
ATOM    844  CG1 VAL A 393     -10.574 -35.293  -1.740  1.00  0.00           C  
ATOM    845  CG2 VAL A 393      -9.697 -36.588  -3.696  1.00  0.00           C  
ATOM    846  H   VAL A 393      -8.654 -33.826  -5.258  1.00  0.00           H  
ATOM    847  HA  VAL A 393     -11.392 -34.488  -4.228  1.00  0.00           H  
ATOM    848  HB  VAL A 393      -8.747 -34.889  -2.804  1.00  0.00           H  
ATOM    849 HG11 VAL A 393     -10.604 -34.324  -1.247  1.00  0.00           H  
ATOM    850 HG12 VAL A 393     -11.594 -35.617  -1.947  1.00  0.00           H  
ATOM    851 HG13 VAL A 393     -10.096 -36.005  -1.068  1.00  0.00           H  
ATOM    852 HG21 VAL A 393     -10.698 -36.931  -3.949  1.00  0.00           H  
ATOM    853 HG22 VAL A 393      -9.095 -36.552  -4.603  1.00  0.00           H  
ATOM    854 HG23 VAL A 393      -9.225 -37.302  -3.020  1.00  0.00           H  
ATOM    855  N   LYS A 394     -11.610 -32.136  -3.387  1.00  0.00           N  
ATOM    856  CA  LYS A 394     -11.866 -30.893  -2.633  1.00  0.00           C  
ATOM    857  C   LYS A 394     -12.174 -31.261  -1.183  1.00  0.00           C  
ATOM    858  CB  LYS A 394     -13.011 -30.106  -3.296  1.00  0.00           C  
ATOM    859  O   LYS A 394     -13.167 -31.937  -0.921  1.00  0.00           O  
ATOM    860  CG  LYS A 394     -13.298 -28.719  -2.688  1.00  0.00           C  
ATOM    861  CD  LYS A 394     -14.541 -28.102  -3.355  1.00  0.00           C  
ATOM    862  CE  LYS A 394     -14.693 -26.597  -3.086  1.00  0.00           C  
ATOM    863  NZ  LYS A 394     -15.668 -25.987  -4.023  1.00  0.00           N1+
ATOM    864  H   LYS A 394     -12.406 -32.637  -3.776  1.00  0.00           H  
ATOM    865  HA  LYS A 394     -10.972 -30.266  -2.645  1.00  0.00           H  
ATOM    866  HB2 LYS A 394     -13.918 -30.701  -3.231  1.00  0.00           H  
ATOM    867  HB3 LYS A 394     -12.765 -29.970  -4.350  1.00  0.00           H  
ATOM    868  HG2 LYS A 394     -12.434 -28.075  -2.858  1.00  0.00           H  
ATOM    869  HG3 LYS A 394     -13.473 -28.806  -1.616  1.00  0.00           H  
ATOM    870  HD2 LYS A 394     -15.438 -28.618  -3.010  1.00  0.00           H  
ATOM    871  HD3 LYS A 394     -14.458 -28.252  -4.429  1.00  0.00           H  
ATOM    872  HE2 LYS A 394     -13.723 -26.110  -3.235  1.00  0.00           H  
ATOM    873  HE3 LYS A 394     -15.004 -26.431  -2.051  1.00  0.00           H  
ATOM    874  HZ1 LYS A 394     -15.319 -26.096  -4.978  1.00  0.00           H  
ATOM    875  HZ2 LYS A 394     -16.596 -26.405  -3.955  1.00  0.00           H  
ATOM    876  HZ3 LYS A 394     -15.774 -24.988  -3.884  1.00  0.00           H  
ATOM    877  N   VAL A 395     -11.307 -30.872  -0.254  1.00  0.00           N  
ATOM    878  CA  VAL A 395     -11.409 -31.197   1.176  1.00  0.00           C  
ATOM    879  C   VAL A 395     -11.951 -29.994   1.906  1.00  0.00           C  
ATOM    880  CB  VAL A 395     -10.063 -31.679   1.769  1.00  0.00           C  
ATOM    881  O   VAL A 395     -11.259 -28.987   2.042  1.00  0.00           O  
ATOM    882  CG1 VAL A 395     -10.241 -32.114   3.228  1.00  0.00           C  
ATOM    883  CG2 VAL A 395      -9.469 -32.817   0.919  1.00  0.00           C  
ATOM    884  H   VAL A 395     -10.517 -30.306  -0.550  1.00  0.00           H  
ATOM    885  HA  VAL A 395     -12.116 -32.017   1.304  1.00  0.00           H  
ATOM    886  HB  VAL A 395      -9.360 -30.846   1.750  1.00  0.00           H  
ATOM    887 HG11 VAL A 395     -10.630 -31.279   3.811  1.00  0.00           H  
ATOM    888 HG12 VAL A 395     -10.941 -32.948   3.276  1.00  0.00           H  
ATOM    889 HG13 VAL A 395      -9.278 -32.424   3.635  1.00  0.00           H  
ATOM    890 HG21 VAL A 395     -10.152 -33.666   0.920  1.00  0.00           H  
ATOM    891 HG22 VAL A 395      -9.324 -32.469  -0.104  1.00  0.00           H  
ATOM    892 HG23 VAL A 395      -8.510 -33.121   1.339  1.00  0.00           H  
ATOM    893  N   ILE A 396     -13.198 -30.074   2.339  1.00  0.00           N  
ATOM    894  CA  ILE A 396     -13.855 -28.969   3.034  1.00  0.00           C  
ATOM    895  C   ILE A 396     -13.250 -28.806   4.437  1.00  0.00           C  
ATOM    896  CB  ILE A 396     -15.390 -29.213   3.090  1.00  0.00           C  
ATOM    897  O   ILE A 396     -12.837 -29.797   5.058  1.00  0.00           O  
ATOM    898  CG1 ILE A 396     -15.971 -29.592   1.694  1.00  0.00           C  
ATOM    899  CG2 ILE A 396     -16.132 -28.046   3.731  1.00  0.00           C  
ATOM    900  CD1 ILE A 396     -15.870 -28.505   0.615  1.00  0.00           C  
ATOM    901  H   ILE A 396     -13.714 -30.928   2.184  1.00  0.00           H  
ATOM    902  HA  ILE A 396     -13.690 -28.040   2.489  1.00  0.00           H  
ATOM    903  HB  ILE A 396     -15.552 -30.074   3.738  1.00  0.00           H  
ATOM    904 HG12 ILE A 396     -17.022 -29.850   1.824  1.00  0.00           H  
ATOM    905 HG13 ILE A 396     -15.426 -30.461   1.326  1.00  0.00           H  
ATOM    906 HG21 ILE A 396     -15.731 -27.865   4.728  1.00  0.00           H  
ATOM    907 HG22 ILE A 396     -16.002 -27.153   3.119  1.00  0.00           H  
ATOM    908 HG23 ILE A 396     -17.193 -28.286   3.804  1.00  0.00           H  
ATOM    909 HD11 ILE A 396     -16.415 -27.613   0.918  1.00  0.00           H  
ATOM    910 HD12 ILE A 396     -14.827 -28.251   0.434  1.00  0.00           H  
ATOM    911 HD13 ILE A 396     -16.304 -28.878  -0.313  1.00  0.00           H  
ATOM    912  N   ARG A 397     -13.169 -27.554   4.922  1.00  0.00           N  
ATOM    913  CA  ARG A 397     -12.632 -27.278   6.248  1.00  0.00           C  
ATOM    914  C   ARG A 397     -13.491 -27.911   7.337  1.00  0.00           C  
ATOM    915  CB  ARG A 397     -12.490 -25.765   6.468  1.00  0.00           C  
ATOM    916  O   ARG A 397     -14.695 -28.096   7.150  1.00  0.00           O  
ATOM    917  CG  ARG A 397     -11.443 -25.138   5.575  1.00  0.00           C  
ATOM    918  CD  ARG A 397     -11.563 -23.628   5.567  1.00  0.00           C  
ATOM    919  NE  ARG A 397     -11.137 -23.004   6.826  1.00  0.00           N  
ATOM    920  NH1 ARG A 397     -12.036 -20.960   6.336  1.00  0.00           N  
ATOM    921  NH2 ARG A 397     -11.022 -21.294   8.301  1.00  0.00           N1+
ATOM    922  CZ  ARG A 397     -11.389 -21.753   7.145  1.00  0.00           C  
ATOM    923  H   ARG A 397     -13.489 -26.784   4.352  1.00  0.00           H  
ATOM    924  HA  ARG A 397     -11.641 -27.727   6.310  1.00  0.00           H  
ATOM    925  HB2 ARG A 397     -12.212 -25.589   7.507  1.00  0.00           H  
ATOM    926  HB3 ARG A 397     -13.450 -25.292   6.264  1.00  0.00           H  
ATOM    927  HG2 ARG A 397     -11.573 -25.510   4.559  1.00  0.00           H  
ATOM    928  HG3 ARG A 397     -10.453 -25.414   5.939  1.00  0.00           H  
ATOM    929  HD2 ARG A 397     -12.605 -23.365   5.386  1.00  0.00           H  
ATOM    930  HD3 ARG A 397     -10.944 -23.236   4.760  1.00  0.00           H  
ATOM    931  HE  ARG A 397     -10.673 -23.584   7.510  1.00  0.00           H  
ATOM    932 HH11 ARG A 397     -12.283 -21.280   5.386  1.00  0.00           H  
ATOM    933 HH12 ARG A 397     -12.151 -19.996   6.600  1.00  0.00           H  
ATOM    934 HH21 ARG A 397     -11.319 -20.366   8.595  1.00  0.00           H  
ATOM    935 HH22 ARG A 397     -10.409 -21.845   8.891  1.00  0.00           H  
ATOM    936  N   ASP A 398     -12.866 -28.282   8.459  1.00  0.00           N  
ATOM    937  CA  ASP A 398     -13.529 -28.900   9.606  1.00  0.00           C  
ATOM    938  C   ASP A 398     -14.267 -27.791  10.361  1.00  0.00           C  
ATOM    939  CB  ASP A 398     -12.479 -29.571  10.502  1.00  0.00           C  
ATOM    940  O   ASP A 398     -13.768 -27.238  11.349  1.00  0.00           O  
ATOM    941  CG  ASP A 398     -13.035 -30.395  11.640  1.00  0.00           C  
ATOM    942  OD1 ASP A 398     -14.259 -30.680  11.630  1.00  0.00           O  
ATOM    943  OD2 ASP A 398     -12.252 -30.755  12.544  1.00  0.00           O1-
ATOM    944  H   ASP A 398     -11.870 -28.125   8.518  1.00  0.00           H  
ATOM    945  HA  ASP A 398     -14.237 -29.666   9.290  1.00  0.00           H  
ATOM    946  HB2 ASP A 398     -11.850 -28.789  10.928  1.00  0.00           H  
ATOM    947  HB3 ASP A 398     -11.872 -30.226   9.877  1.00  0.00           H  
ATOM    948  N   ASN A 399     -15.446 -27.445   9.842  1.00  0.00           N  
ATOM    949  CA  ASN A 399     -16.323 -26.394  10.323  1.00  0.00           C  
ATOM    950  C   ASN A 399     -17.731 -26.829   9.913  1.00  0.00           C  
ATOM    951  CB  ASN A 399     -15.931 -25.068   9.646  1.00  0.00           C  
ATOM    952  O   ASN A 399     -17.971 -27.098   8.739  1.00  0.00           O  
ATOM    953  CG  ASN A 399     -16.838 -23.911   9.943  1.00  0.00           C  
ATOM    954  ND2 ASN A 399     -16.305 -22.871  10.564  1.00  0.00           N  
ATOM    955  OD1 ASN A 399     -18.013 -23.921   9.604  1.00  0.00           O  
ATOM    956  H   ASN A 399     -15.759 -27.966   9.035  1.00  0.00           H  
ATOM    957  HA  ASN A 399     -16.259 -26.241  11.400  1.00  0.00           H  
ATOM    958  HB2 ASN A 399     -15.928 -25.227   8.568  1.00  0.00           H  
ATOM    959  HB3 ASN A 399     -14.927 -24.804   9.977  1.00  0.00           H  
ATOM    960 HD21 ASN A 399     -16.871 -22.060  10.769  1.00  0.00           H  
ATOM    961 HD22 ASN A 399     -15.332 -22.888  10.833  1.00  0.00           H  
ATOM    962  N   ASP A 400     -18.651 -26.908  10.874  1.00  0.00           N  
ATOM    963  CA  ASP A 400     -20.022 -27.359  10.637  1.00  0.00           C  
ATOM    964  C   ASP A 400     -20.814 -26.503   9.609  1.00  0.00           C  
ATOM    965  CB  ASP A 400     -20.774 -27.473  11.973  1.00  0.00           C  
ATOM    966  O   ASP A 400     -21.560 -27.067   8.808  1.00  0.00           O  
ATOM    967  CG  ASP A 400     -20.131 -28.425  12.968  1.00  0.00           C  
ATOM    968  OD1 ASP A 400     -20.483 -28.358  14.163  1.00  0.00           O  
ATOM    969  OD2 ASP A 400     -19.280 -29.243  12.550  1.00  0.00           O1-
ATOM    970  H   ASP A 400     -18.388 -26.643  11.813  1.00  0.00           H  
ATOM    971  HA  ASP A 400     -19.945 -28.343  10.174  1.00  0.00           H  
ATOM    972  HB2 ASP A 400     -21.785 -27.824  11.768  1.00  0.00           H  
ATOM    973  HB3 ASP A 400     -20.818 -26.483  12.426  1.00  0.00           H  
ATOM    974  N   MET A 401     -20.626 -25.173   9.609  1.00  0.00           N  
ATOM    975  CA  MET A 401     -21.285 -24.259   8.659  1.00  0.00           C  
ATOM    976  C   MET A 401     -20.816 -24.560   7.233  1.00  0.00           C  
ATOM    977  CB  MET A 401     -20.993 -22.793   9.054  1.00  0.00           C  
ATOM    978  O   MET A 401     -21.630 -24.678   6.316  1.00  0.00           O  
ATOM    979  CG  MET A 401     -21.620 -21.749   8.119  1.00  0.00           C  
ATOM    980  SD  MET A 401     -20.579 -21.202   6.732  1.00  0.00           S  
ATOM    981  CE  MET A 401     -19.344 -20.191   7.600  1.00  0.00           C  
ATOM    982  H   MET A 401     -19.994 -24.777  10.290  1.00  0.00           H  
ATOM    983  HA  MET A 401     -22.363 -24.422   8.697  1.00  0.00           H  
ATOM    984  HB2 MET A 401     -19.911 -22.660   9.058  1.00  0.00           H  
ATOM    985  HB3 MET A 401     -21.384 -22.622  10.057  1.00  0.00           H  
ATOM    986  HG2 MET A 401     -21.871 -20.868   8.710  1.00  0.00           H  
ATOM    987  HG3 MET A 401     -22.554 -22.150   7.722  1.00  0.00           H  
ATOM    988  HE1 MET A 401     -19.826 -19.369   8.135  1.00  0.00           H  
ATOM    989  HE2 MET A 401     -18.799 -20.812   8.307  1.00  0.00           H  
ATOM    990  HE3 MET A 401     -18.644 -19.780   6.873  1.00  0.00           H  
ATOM    991  N   MET A 402     -19.516 -24.826   7.069  1.00  0.00           N  
ATOM    992  CA  MET A 402     -18.927 -25.110   5.759  1.00  0.00           C  
ATOM    993  C   MET A 402     -19.236 -26.527   5.286  1.00  0.00           C  
ATOM    994  CB  MET A 402     -17.416 -24.888   5.801  1.00  0.00           C  
ATOM    995  O   MET A 402     -19.400 -26.742   4.085  1.00  0.00           O  
ATOM    996  CG  MET A 402     -17.089 -23.458   6.137  1.00  0.00           C  
ATOM    997  SD  MET A 402     -15.327 -23.124   6.281  1.00  0.00           S  
ATOM    998  CE  MET A 402     -15.390 -21.504   6.980  1.00  0.00           C  
ATOM    999  H   MET A 402     -18.917 -24.842   7.893  1.00  0.00           H  
ATOM   1000  HA  MET A 402     -19.350 -24.422   5.026  1.00  0.00           H  
ATOM   1001  HB2 MET A 402     -17.007 -25.123   4.818  1.00  0.00           H  
ATOM   1002  HB3 MET A 402     -16.964 -25.540   6.548  1.00  0.00           H  
ATOM   1003  HG2 MET A 402     -17.563 -23.212   7.087  1.00  0.00           H  
ATOM   1004  HG3 MET A 402     -17.517 -22.810   5.372  1.00  0.00           H  
ATOM   1005  HE1 MET A 402     -15.917 -20.835   6.299  1.00  0.00           H  
ATOM   1006  HE2 MET A 402     -15.916 -21.540   7.934  1.00  0.00           H  
ATOM   1007  HE3 MET A 402     -14.376 -21.137   7.138  1.00  0.00           H  
ATOM   1008  N   LYS A 403     -19.410 -27.474   6.215  1.00  0.00           N  
ATOM   1009  CA  LYS A 403     -19.807 -28.843   5.912  1.00  0.00           C  
ATOM   1010  C   LYS A 403     -21.272 -28.831   5.428  1.00  0.00           C  
ATOM   1011  CB  LYS A 403     -19.645 -29.721   7.164  1.00  0.00           C  
ATOM   1012  O   LYS A 403     -21.580 -29.422   4.391  1.00  0.00           O  
ATOM   1013  CG  LYS A 403     -20.293 -31.104   7.066  1.00  0.00           C  
ATOM   1014  CD  LYS A 403     -20.751 -31.603   8.441  1.00  0.00           C  
ATOM   1015  CE  LYS A 403     -21.053 -33.087   8.452  1.00  0.00           C  
ATOM   1016  NZ  LYS A 403     -21.219 -33.619   9.841  1.00  0.00           N1+
ATOM   1017  H   LYS A 403     -19.231 -27.235   7.180  1.00  0.00           H  
ATOM   1018  HA  LYS A 403     -19.174 -29.259   5.128  1.00  0.00           H  
ATOM   1019  HB2 LYS A 403     -20.093 -29.195   8.007  1.00  0.00           H  
ATOM   1020  HB3 LYS A 403     -18.579 -29.858   7.346  1.00  0.00           H  
ATOM   1021  HG2 LYS A 403     -19.568 -31.808   6.656  1.00  0.00           H  
ATOM   1022  HG3 LYS A 403     -21.157 -31.045   6.404  1.00  0.00           H  
ATOM   1023  HD2 LYS A 403     -21.653 -31.061   8.726  1.00  0.00           H  
ATOM   1024  HD3 LYS A 403     -19.962 -31.402   9.166  1.00  0.00           H  
ATOM   1025  HE2 LYS A 403     -20.231 -33.616   7.969  1.00  0.00           H  
ATOM   1026  HE3 LYS A 403     -21.974 -33.262   7.896  1.00  0.00           H  
ATOM   1027  HZ1 LYS A 403     -20.370 -33.462  10.365  1.00  0.00           H  
ATOM   1028  HZ2 LYS A 403     -21.987 -33.144  10.294  1.00  0.00           H  
ATOM   1029  HZ3 LYS A 403     -21.412 -34.610   9.801  1.00  0.00           H  
ATOM   1030  N   LYS A 404     -22.158 -28.091   6.119  1.00  0.00           N  
ATOM   1031  CA  LYS A 404     -23.568 -27.932   5.723  1.00  0.00           C  
ATOM   1032  C   LYS A 404     -23.694 -27.218   4.369  1.00  0.00           C  
ATOM   1033  CB  LYS A 404     -24.338 -27.224   6.857  1.00  0.00           C  
ATOM   1034  O   LYS A 404     -24.496 -27.638   3.534  1.00  0.00           O  
ATOM   1035  CG  LYS A 404     -25.731 -26.754   6.407  1.00  0.00           C  
ATOM   1036  CD  LYS A 404     -26.761 -26.787   7.546  1.00  0.00           C  
ATOM   1037  CE  LYS A 404     -27.523 -28.112   7.718  1.00  0.00           C  
ATOM   1038  NZ  LYS A 404     -28.081 -28.599   6.427  1.00  0.00           N1+
ATOM   1039  H   LYS A 404     -21.838 -27.612   6.961  1.00  0.00           H  
ATOM   1040  HA  LYS A 404     -24.000 -28.927   5.580  1.00  0.00           H  
ATOM   1041  HB2 LYS A 404     -23.776 -26.346   7.183  1.00  0.00           H  
ATOM   1042  HB3 LYS A 404     -24.435 -27.887   7.726  1.00  0.00           H  
ATOM   1043  HG2 LYS A 404     -26.085 -27.351   5.570  1.00  0.00           H  
ATOM   1044  HG3 LYS A 404     -25.638 -25.726   6.052  1.00  0.00           H  
ATOM   1045  HD2 LYS A 404     -27.484 -25.986   7.386  1.00  0.00           H  
ATOM   1046  HD3 LYS A 404     -26.221 -26.594   8.467  1.00  0.00           H  
ATOM   1047  HE2 LYS A 404     -28.342 -27.955   8.419  1.00  0.00           H  
ATOM   1048  HE3 LYS A 404     -26.844 -28.866   8.116  1.00  0.00           H  
ATOM   1049  HZ1 LYS A 404     -28.712 -27.906   6.050  1.00  0.00           H  
ATOM   1050  HZ2 LYS A 404     -27.328 -28.759   5.774  1.00  0.00           H  
ATOM   1051  HZ3 LYS A 404     -28.582 -29.462   6.581  1.00  0.00           H  
ATOM   1052  N   ALA A 405     -22.861 -26.210   4.104  1.00  0.00           N  
ATOM   1053  CA  ALA A 405     -22.765 -25.593   2.784  1.00  0.00           C  
ATOM   1054  C   ALA A 405     -22.314 -26.606   1.713  1.00  0.00           C  
ATOM   1055  CB  ALA A 405     -21.817 -24.393   2.875  1.00  0.00           C  
ATOM   1056  O   ALA A 405     -22.962 -26.732   0.672  1.00  0.00           O  
ATOM   1057  H   ALA A 405     -22.275 -25.849   4.850  1.00  0.00           H  
ATOM   1058  HA  ALA A 405     -23.750 -25.224   2.491  1.00  0.00           H  
ATOM   1059  HB1 ALA A 405     -22.203 -23.665   3.590  1.00  0.00           H  
ATOM   1060  HB2 ALA A 405     -20.824 -24.712   3.184  1.00  0.00           H  
ATOM   1061  HB3 ALA A 405     -21.743 -23.923   1.896  1.00  0.00           H  
ATOM   1062  N   ALA A 406     -21.302 -27.426   2.005  1.00  0.00           N  
ATOM   1063  CA  ALA A 406     -20.793 -28.424   1.067  1.00  0.00           C  
ATOM   1064  C   ALA A 406     -21.779 -29.560   0.777  1.00  0.00           C  
ATOM   1065  CB  ALA A 406     -19.502 -28.997   1.621  1.00  0.00           C  
ATOM   1066  O   ALA A 406     -21.763 -30.120  -0.313  1.00  0.00           O  
ATOM   1067  H   ALA A 406     -20.808 -27.305   2.881  1.00  0.00           H  
ATOM   1068  HA  ALA A 406     -20.562 -27.927   0.125  1.00  0.00           H  
ATOM   1069  HB1 ALA A 406     -18.796 -28.187   1.802  1.00  0.00           H  
ATOM   1070  HB2 ALA A 406     -19.695 -29.526   2.554  1.00  0.00           H  
ATOM   1071  HB3 ALA A 406     -19.082 -29.689   0.891  1.00  0.00           H  
ATOM   1072  N   GLU A 407     -22.682 -29.871   1.706  1.00  0.00           N  
ATOM   1073  CA  GLU A 407     -23.743 -30.856   1.481  1.00  0.00           C  
ATOM   1074  C   GLU A 407     -24.791 -30.348   0.490  1.00  0.00           C  
ATOM   1075  CB  GLU A 407     -24.378 -31.269   2.805  1.00  0.00           C  
ATOM   1076  O   GLU A 407     -25.249 -31.115  -0.357  1.00  0.00           O  
ATOM   1077  CG  GLU A 407     -23.390 -32.066   3.626  1.00  0.00           C  
ATOM   1078  CD  GLU A 407     -23.778 -32.325   5.062  1.00  0.00           C  
ATOM   1079  OE1 GLU A 407     -23.141 -33.200   5.693  1.00  0.00           O  
ATOM   1080  OE2 GLU A 407     -24.726 -31.668   5.552  1.00  0.00           O1-
ATOM   1081  H   GLU A 407     -22.568 -29.478   2.635  1.00  0.00           H  
ATOM   1082  HA  GLU A 407     -23.296 -31.748   1.042  1.00  0.00           H  
ATOM   1083  HB2 GLU A 407     -25.259 -31.880   2.608  1.00  0.00           H  
ATOM   1084  HB3 GLU A 407     -24.671 -30.377   3.359  1.00  0.00           H  
ATOM   1085  HG2 GLU A 407     -22.445 -31.523   3.629  1.00  0.00           H  
ATOM   1086  HG3 GLU A 407     -23.253 -33.031   3.138  1.00  0.00           H  
ATOM   1087  N   LYS A 408     -25.064 -29.035   0.507  1.00  0.00           N  
ATOM   1088  CA  LYS A 408     -25.887 -28.341  -0.493  1.00  0.00           C  
ATOM   1089  C   LYS A 408     -25.207 -28.361  -1.868  1.00  0.00           C  
ATOM   1090  CB  LYS A 408     -26.177 -26.920   0.020  1.00  0.00           C  
ATOM   1091  O   LYS A 408     -25.819 -28.841  -2.820  1.00  0.00           O  
ATOM   1092  CG  LYS A 408     -27.252 -26.167  -0.772  1.00  0.00           C  
ATOM   1093  CD  LYS A 408     -27.424 -24.769  -0.161  1.00  0.00           C  
ATOM   1094  CE  LYS A 408     -28.496 -23.969  -0.905  1.00  0.00           C  
ATOM   1095  NZ  LYS A 408     -28.532 -22.558  -0.465  1.00  0.00           N1+
ATOM   1096  H   LYS A 408     -24.590 -28.478   1.210  1.00  0.00           H  
ATOM   1097  HA  LYS A 408     -26.832 -28.875  -0.593  1.00  0.00           H  
ATOM   1098  HB2 LYS A 408     -25.264 -26.329  -0.011  1.00  0.00           H  
ATOM   1099  HB3 LYS A 408     -26.501 -26.986   1.060  1.00  0.00           H  
ATOM   1100  HG2 LYS A 408     -28.195 -26.713  -0.721  1.00  0.00           H  
ATOM   1101  HG3 LYS A 408     -26.944 -26.073  -1.815  1.00  0.00           H  
ATOM   1102  HD2 LYS A 408     -26.469 -24.244  -0.214  1.00  0.00           H  
ATOM   1103  HD3 LYS A 408     -27.709 -24.859   0.888  1.00  0.00           H  
ATOM   1104  HE2 LYS A 408     -29.473 -24.430  -0.735  1.00  0.00           H  
ATOM   1105  HE3 LYS A 408     -28.283 -23.999  -1.977  1.00  0.00           H  
ATOM   1106  HZ1 LYS A 408     -28.715 -22.428   0.516  1.00  0.00           H  
ATOM   1107  HZ2 LYS A 408     -27.691 -22.047  -0.733  1.00  0.00           H  
ATOM   1108  HZ3 LYS A 408     -29.309 -22.066  -0.914  1.00  0.00           H  
ATOM   1109  N   GLU A 409     -23.915 -28.027  -1.926  1.00  0.00           N  
ATOM   1110  CA  GLU A 409     -23.057 -28.126  -3.122  1.00  0.00           C  
ATOM   1111  C   GLU A 409     -23.061 -29.545  -3.723  1.00  0.00           C  
ATOM   1112  CB  GLU A 409     -21.640 -27.656  -2.727  1.00  0.00           C  
ATOM   1113  O   GLU A 409     -23.260 -29.686  -4.935  1.00  0.00           O  
ATOM   1114  CG  GLU A 409     -20.524 -27.778  -3.780  1.00  0.00           C  
ATOM   1115  CD  GLU A 409     -19.164 -27.237  -3.278  1.00  0.00           C  
ATOM   1116  OE1 GLU A 409     -18.157 -27.370  -4.018  1.00  0.00           O  
ATOM   1117  OE2 GLU A 409     -19.096 -26.687  -2.151  1.00  0.00           O1-
ATOM   1118  H   GLU A 409     -23.492 -27.679  -1.073  1.00  0.00           H  
ATOM   1119  HA  GLU A 409     -23.434 -27.449  -3.890  1.00  0.00           H  
ATOM   1120  HB2 GLU A 409     -21.324 -28.226  -1.861  1.00  0.00           H  
ATOM   1121  HB3 GLU A 409     -21.716 -26.610  -2.430  1.00  0.00           H  
ATOM   1122  HG2 GLU A 409     -20.823 -27.233  -4.674  1.00  0.00           H  
ATOM   1123  HG3 GLU A 409     -20.408 -28.830  -4.049  1.00  0.00           H  
ATOM   1124  N   ILE A 410     -23.005 -30.593  -2.880  1.00  0.00           N  
ATOM   1125  CA  ILE A 410     -23.077 -31.989  -3.324  1.00  0.00           C  
ATOM   1126  C   ILE A 410     -24.450 -32.307  -3.954  1.00  0.00           C  
ATOM   1127  CB  ILE A 410     -22.760 -32.938  -2.148  1.00  0.00           C  
ATOM   1128  O   ILE A 410     -24.489 -32.861  -5.041  1.00  0.00           O  
ATOM   1129  CG1 ILE A 410     -21.287 -32.876  -1.749  1.00  0.00           C  
ATOM   1130  CG2 ILE A 410     -23.205 -34.400  -2.430  1.00  0.00           C  
ATOM   1131  CD1 ILE A 410     -21.023 -33.471  -0.407  1.00  0.00           C  
ATOM   1132  H   ILE A 410     -22.873 -30.407  -1.896  1.00  0.00           H  
ATOM   1133  HA  ILE A 410     -22.327 -32.144  -4.099  1.00  0.00           H  
ATOM   1134  HB  ILE A 410     -23.347 -32.583  -1.301  1.00  0.00           H  
ATOM   1135 HG12 ILE A 410     -20.975 -31.832  -1.734  1.00  0.00           H  
ATOM   1136 HG13 ILE A 410     -20.703 -33.419  -2.491  1.00  0.00           H  
ATOM   1137 HG21 ILE A 410     -24.269 -34.417  -2.665  1.00  0.00           H  
ATOM   1138 HG22 ILE A 410     -22.640 -34.795  -3.274  1.00  0.00           H  
ATOM   1139 HG23 ILE A 410     -23.018 -35.013  -1.548  1.00  0.00           H  
ATOM   1140 HD11 ILE A 410     -21.601 -32.937   0.347  1.00  0.00           H  
ATOM   1141 HD12 ILE A 410     -21.314 -34.521  -0.412  1.00  0.00           H  
ATOM   1142 HD13 ILE A 410     -19.961 -33.389  -0.176  1.00  0.00           H  
ATOM   1143  N   SER A 411     -25.559 -31.935  -3.307  1.00  0.00           N  
ATOM   1144  CA  SER A 411     -26.891 -32.215  -3.856  1.00  0.00           C  
ATOM   1145  C   SER A 411     -27.142 -31.513  -5.205  1.00  0.00           C  
ATOM   1146  CB  SER A 411     -27.983 -31.910  -2.841  1.00  0.00           C  
ATOM   1147  O   SER A 411     -27.756 -32.092  -6.100  1.00  0.00           O  
ATOM   1148  OG  SER A 411     -28.181 -30.511  -2.776  1.00  0.00           O  
ATOM   1149  H   SER A 411     -25.479 -31.452  -2.424  1.00  0.00           H  
ATOM   1150  HA  SER A 411     -26.925 -33.284  -4.065  1.00  0.00           H  
ATOM   1151  HB2 SER A 411     -27.684 -32.282  -1.861  1.00  0.00           H  
ATOM   1152  HB3 SER A 411     -28.910 -32.395  -3.146  1.00  0.00           H  
ATOM   1153  HG  SER A 411     -27.350 -30.113  -2.506  1.00  0.00           H  
ATOM   1154  N   ILE A 412     -26.608 -30.306  -5.370  1.00  0.00           N  
ATOM   1155  CA  ILE A 412     -26.702 -29.558  -6.614  1.00  0.00           C  
ATOM   1156  C   ILE A 412     -25.871 -30.265  -7.692  1.00  0.00           C  
ATOM   1157  CB  ILE A 412     -26.246 -28.104  -6.368  1.00  0.00           C  
ATOM   1158  O   ILE A 412     -26.338 -30.442  -8.815  1.00  0.00           O  
ATOM   1159  CG1 ILE A 412     -27.326 -27.379  -5.533  1.00  0.00           C  
ATOM   1160  CG2 ILE A 412     -25.964 -27.396  -7.703  1.00  0.00           C  
ATOM   1161  CD1 ILE A 412     -26.952 -25.952  -5.127  1.00  0.00           C  
ATOM   1162  H   ILE A 412     -26.114 -29.889  -4.594  1.00  0.00           H  
ATOM   1163  HA  ILE A 412     -27.731 -29.524  -6.971  1.00  0.00           H  
ATOM   1164  HB  ILE A 412     -25.315 -28.116  -5.798  1.00  0.00           H  
ATOM   1165 HG12 ILE A 412     -27.509 -27.938  -4.616  1.00  0.00           H  
ATOM   1166 HG13 ILE A 412     -28.263 -27.353  -6.088  1.00  0.00           H  
ATOM   1167 HG21 ILE A 412     -25.161 -27.925  -8.220  1.00  0.00           H  
ATOM   1168 HG22 ILE A 412     -26.855 -27.400  -8.331  1.00  0.00           H  
ATOM   1169 HG23 ILE A 412     -25.642 -26.372  -7.528  1.00  0.00           H  
ATOM   1170 HD11 ILE A 412     -25.971 -25.951  -4.653  1.00  0.00           H  
ATOM   1171 HD12 ILE A 412     -26.942 -25.301  -6.000  1.00  0.00           H  
ATOM   1172 HD13 ILE A 412     -27.690 -25.575  -4.419  1.00  0.00           H  
ATOM   1173  N   LEU A 413     -24.660 -30.710  -7.341  1.00  0.00           N  
ATOM   1174  CA  LEU A 413     -23.803 -31.466  -8.253  1.00  0.00           C  
ATOM   1175  C   LEU A 413     -24.503 -32.771  -8.659  1.00  0.00           C  
ATOM   1176  CB  LEU A 413     -22.442 -31.781  -7.597  1.00  0.00           C  
ATOM   1177  O   LEU A 413     -24.517 -33.096  -9.838  1.00  0.00           O  
ATOM   1178  CG  LEU A 413     -21.454 -30.623  -7.562  1.00  0.00           C  
ATOM   1179  CD1 LEU A 413     -20.261 -30.954  -6.672  1.00  0.00           C  
ATOM   1180  CD2 LEU A 413     -20.976 -30.272  -8.966  1.00  0.00           C  
ATOM   1181  H   LEU A 413     -24.324 -30.516  -6.409  1.00  0.00           H  
ATOM   1182  HA  LEU A 413     -23.622 -30.859  -9.140  1.00  0.00           H  
ATOM   1183  HB2 LEU A 413     -21.982 -32.599  -8.151  1.00  0.00           H  
ATOM   1184  HB3 LEU A 413     -22.628 -32.096  -6.570  1.00  0.00           H  
ATOM   1185  HG  LEU A 413     -21.970 -29.749  -7.164  1.00  0.00           H  
ATOM   1186 HD11 LEU A 413     -20.607 -31.170  -5.662  1.00  0.00           H  
ATOM   1187 HD12 LEU A 413     -19.718 -31.807  -7.067  1.00  0.00           H  
ATOM   1188 HD13 LEU A 413     -19.596 -30.095  -6.625  1.00  0.00           H  
ATOM   1189 HD21 LEU A 413     -20.454 -31.126  -9.396  1.00  0.00           H  
ATOM   1190 HD22 LEU A 413     -21.834 -30.019  -9.589  1.00  0.00           H  
ATOM   1191 HD23 LEU A 413     -20.286 -29.434  -8.912  1.00  0.00           H  
ATOM   1192  N   LYS A 414     -25.120 -33.485  -7.705  1.00  0.00           N  
ATOM   1193  CA  LYS A 414     -25.850 -34.714  -8.018  1.00  0.00           C  
ATOM   1194  C   LYS A 414     -27.014 -34.423  -8.967  1.00  0.00           C  
ATOM   1195  CB  LYS A 414     -26.351 -35.441  -6.751  1.00  0.00           C  
ATOM   1196  O   LYS A 414     -27.171 -35.140  -9.932  1.00  0.00           O  
ATOM   1197  CG  LYS A 414     -25.263 -36.055  -5.870  1.00  0.00           C  
ATOM   1198  CD  LYS A 414     -25.876 -37.060  -4.900  1.00  0.00           C  
ATOM   1199  CE  LYS A 414     -25.008 -37.389  -3.697  1.00  0.00           C  
ATOM   1200  NZ  LYS A 414     -23.827 -38.252  -4.017  1.00  0.00           N1+
ATOM   1201  H   LYS A 414     -25.080 -33.166  -6.747  1.00  0.00           H  
ATOM   1202  HA  LYS A 414     -25.148 -35.384  -8.514  1.00  0.00           H  
ATOM   1203  HB2 LYS A 414     -27.020 -36.242  -7.066  1.00  0.00           H  
ATOM   1204  HB3 LYS A 414     -26.905 -34.721  -6.148  1.00  0.00           H  
ATOM   1205  HG2 LYS A 414     -24.769 -35.265  -5.305  1.00  0.00           H  
ATOM   1206  HG3 LYS A 414     -24.533 -36.562  -6.500  1.00  0.00           H  
ATOM   1207  HD2 LYS A 414     -26.067 -37.985  -5.444  1.00  0.00           H  
ATOM   1208  HD3 LYS A 414     -26.819 -36.651  -4.537  1.00  0.00           H  
ATOM   1209  HE2 LYS A 414     -25.623 -37.908  -2.962  1.00  0.00           H  
ATOM   1210  HE3 LYS A 414     -24.644 -36.454  -3.271  1.00  0.00           H  
ATOM   1211  HZ1 LYS A 414     -24.145 -39.125  -4.414  1.00  0.00           H  
ATOM   1212  HZ2 LYS A 414     -23.233 -37.777  -4.681  1.00  0.00           H  
ATOM   1213  HZ3 LYS A 414     -23.306 -38.437  -3.172  1.00  0.00           H  
ATOM   1214  N   LYS A 415     -27.791 -33.353  -8.734  1.00  0.00           N  
ATOM   1215  CA  LYS A 415     -28.899 -33.003  -9.623  1.00  0.00           C  
ATOM   1216  C   LYS A 415     -28.405 -32.677 -11.035  1.00  0.00           C  
ATOM   1217  CB  LYS A 415     -29.706 -31.837  -9.060  1.00  0.00           C  
ATOM   1218  O   LYS A 415     -28.941 -33.199 -12.009  1.00  0.00           O  
ATOM   1219  CG  LYS A 415     -30.930 -31.551  -9.893  1.00  0.00           C  
ATOM   1220  CD  LYS A 415     -31.726 -30.444  -9.305  1.00  0.00           C  
ATOM   1221  CE  LYS A 415     -33.077 -30.391  -9.932  1.00  0.00           C  
ATOM   1222  NZ  LYS A 415     -33.901 -29.329  -9.308  1.00  0.00           N1+
ATOM   1223  H   LYS A 415     -27.606 -32.776  -7.926  1.00  0.00           H  
ATOM   1224  HA  LYS A 415     -29.550 -33.875  -9.687  1.00  0.00           H  
ATOM   1225  HB2 LYS A 415     -29.076 -30.948  -9.041  1.00  0.00           H  
ATOM   1226  HB3 LYS A 415     -30.019 -32.082  -8.045  1.00  0.00           H  
ATOM   1227  HG2 LYS A 415     -31.547 -32.448  -9.940  1.00  0.00           H  
ATOM   1228  HG3 LYS A 415     -30.619 -31.271 -10.899  1.00  0.00           H  
ATOM   1229  HD2 LYS A 415     -31.211 -29.499  -9.479  1.00  0.00           H  
ATOM   1230  HD3 LYS A 415     -31.833 -30.608  -8.233  1.00  0.00           H  
ATOM   1231  HE2 LYS A 415     -33.572 -31.353  -9.799  1.00  0.00           H  
ATOM   1232  HE3 LYS A 415     -32.970 -30.182 -10.996  1.00  0.00           H  
ATOM   1233  HZ1 LYS A 415     -34.003 -29.518  -8.321  1.00  0.00           H  
ATOM   1234  HZ2 LYS A 415     -33.449 -28.435  -9.434  1.00  0.00           H  
ATOM   1235  HZ3 LYS A 415     -34.812 -29.310  -9.743  1.00  0.00           H  
ATOM   1236  N   LEU A 416     -27.360 -31.844 -11.144  1.00  0.00           N  
ATOM   1237  CA  LEU A 416     -26.779 -31.477 -12.427  1.00  0.00           C  
ATOM   1238  C   LEU A 416     -26.212 -32.692 -13.157  1.00  0.00           C  
ATOM   1239  CB  LEU A 416     -25.709 -30.381 -12.243  1.00  0.00           C  
ATOM   1240  O   LEU A 416     -26.436 -32.828 -14.345  1.00  0.00           O  
ATOM   1241  CG  LEU A 416     -26.247 -29.029 -11.810  1.00  0.00           C  
ATOM   1242  CD1 LEU A 416     -25.122 -28.064 -11.496  1.00  0.00           C  
ATOM   1243  CD2 LEU A 416     -27.138 -28.431 -12.868  1.00  0.00           C  
ATOM   1244  H   LEU A 416     -26.960 -31.456 -10.302  1.00  0.00           H  
ATOM   1245  HA  LEU A 416     -27.575 -31.073 -13.052  1.00  0.00           H  
ATOM   1246  HB2 LEU A 416     -25.191 -30.251 -13.193  1.00  0.00           H  
ATOM   1247  HB3 LEU A 416     -25.002 -30.722 -11.487  1.00  0.00           H  
ATOM   1248  HG  LEU A 416     -26.833 -29.195 -10.906  1.00  0.00           H  
ATOM   1249 HD11 LEU A 416     -24.487 -28.487 -10.718  1.00  0.00           H  
ATOM   1250 HD12 LEU A 416     -24.530 -27.892 -12.395  1.00  0.00           H  
ATOM   1251 HD13 LEU A 416     -25.540 -27.119 -11.149  1.00  0.00           H  
ATOM   1252 HD21 LEU A 416     -26.560 -28.261 -13.776  1.00  0.00           H  
ATOM   1253 HD22 LEU A 416     -27.958 -29.116 -13.082  1.00  0.00           H  
ATOM   1254 HD23 LEU A 416     -27.540 -27.483 -12.511  1.00  0.00           H  
ATOM   1255  N   ASN A 417     -25.507 -33.584 -12.457  1.00  0.00           N  
ATOM   1256  CA  ASN A 417     -24.951 -34.796 -13.071  1.00  0.00           C  
ATOM   1257  C   ASN A 417     -26.049 -35.803 -13.444  1.00  0.00           C  
ATOM   1258  CB  ASN A 417     -23.947 -35.490 -12.145  1.00  0.00           C  
ATOM   1259  O   ASN A 417     -25.975 -36.405 -14.505  1.00  0.00           O  
ATOM   1260  CG  ASN A 417     -22.684 -34.747 -11.819  1.00  0.00           C  
ATOM   1261  ND2 ASN A 417     -22.307 -33.758 -12.629  1.00  0.00           N  
ATOM   1262  OD1 ASN A 417     -22.029 -35.058 -10.821  1.00  0.00           O  
ATOM   1263  H   ASN A 417     -25.351 -33.420 -11.473  1.00  0.00           H  
ATOM   1264  HA  ASN A 417     -24.442 -34.467 -13.977  1.00  0.00           H  
ATOM   1265  HB2 ASN A 417     -23.661 -36.430 -12.617  1.00  0.00           H  
ATOM   1266  HB3 ASN A 417     -24.458 -35.696 -11.204  1.00  0.00           H  
ATOM   1267 HD21 ASN A 417     -21.463 -33.239 -12.433  1.00  0.00           H  
ATOM   1268 HD22 ASN A 417     -22.865 -33.528 -13.439  1.00  0.00           H  
ATOM   1269  N   GLN A 418     -27.050 -35.979 -12.577  1.00  0.00           N  
ATOM   1270  CA  GLN A 418     -28.182 -36.894 -12.751  1.00  0.00           C  
ATOM   1271  C   GLN A 418     -28.933 -36.583 -14.036  1.00  0.00           C  
ATOM   1272  CB  GLN A 418     -29.141 -36.759 -11.560  1.00  0.00           C  
ATOM   1273  O   GLN A 418     -29.357 -37.504 -14.725  1.00  0.00           O  
ATOM   1274  CG  GLN A 418     -29.971 -37.992 -11.223  1.00  0.00           C  
ATOM   1275  CD  GLN A 418     -31.314 -37.626 -10.608  1.00  0.00           C  
ATOM   1276  OE1 GLN A 418     -31.333 -36.597  -9.743  1.00  0.00           O  
ATOM   1277  NE2 GLN A 418     -32.354 -38.247 -10.910  1.00  0.00           N  
ATOM   1278  H   GLN A 418     -27.025 -35.434 -11.727  1.00  0.00           H  
ATOM   1279  HA  GLN A 418     -27.797 -37.912 -12.806  1.00  0.00           H  
ATOM   1280  HB2 GLN A 418     -29.830 -35.943 -11.778  1.00  0.00           H  
ATOM   1281  HB3 GLN A 418     -28.547 -36.507 -10.681  1.00  0.00           H  
ATOM   1282  HG2 GLN A 418     -29.416 -38.607 -10.515  1.00  0.00           H  
ATOM   1283  HG3 GLN A 418     -30.146 -38.559 -12.137  1.00  0.00           H  
ATOM   1284 HE21 GLN A 418     -33.238 -37.980 -10.502  1.00  0.00           H  
ATOM   1285 HE22 GLN A 418     -32.311 -39.016 -11.563  1.00  0.00           H  
ATOM   1286  N   TYR A 419     -29.082 -35.294 -14.381  1.00  0.00           N  
ATOM   1287  CA  TYR A 419     -29.776 -34.921 -15.619  1.00  0.00           C  
ATOM   1288  C   TYR A 419     -28.845 -34.732 -16.817  1.00  0.00           C  
ATOM   1289  CB  TYR A 419     -30.678 -33.710 -15.411  1.00  0.00           C  
ATOM   1290  O   TYR A 419     -29.247 -34.153 -17.824  1.00  0.00           O  
ATOM   1291  CG  TYR A 419     -31.868 -34.085 -14.563  1.00  0.00           C  
ATOM   1292  CD1 TYR A 419     -32.859 -34.927 -15.055  1.00  0.00           C  
ATOM   1293  CD2 TYR A 419     -31.949 -33.695 -13.232  1.00  0.00           C  
ATOM   1294  CE1 TYR A 419     -33.927 -35.326 -14.260  1.00  0.00           C  
ATOM   1295  CE2 TYR A 419     -33.009 -34.090 -12.426  1.00  0.00           C  
ATOM   1296  OH  TYR A 419     -35.061 -35.276 -12.152  1.00  0.00           O  
ATOM   1297  CZ  TYR A 419     -34.005 -34.896 -12.947  1.00  0.00           C  
ATOM   1298  H   TYR A 419     -28.711 -34.571 -13.780  1.00  0.00           H  
ATOM   1299  HA  TYR A 419     -30.406 -35.774 -15.872  1.00  0.00           H  
ATOM   1300  HB2 TYR A 419     -31.025 -33.349 -16.379  1.00  0.00           H  
ATOM   1301  HB3 TYR A 419     -30.114 -32.923 -14.911  1.00  0.00           H  
ATOM   1302  HD1 TYR A 419     -32.798 -35.278 -16.075  1.00  0.00           H  
ATOM   1303  HD2 TYR A 419     -31.172 -33.072 -12.815  1.00  0.00           H  
ATOM   1304  HE1 TYR A 419     -34.694 -35.970 -14.666  1.00  0.00           H  
ATOM   1305  HE2 TYR A 419     -33.055 -33.769 -11.396  1.00  0.00           H  
ATOM   1306  HH  TYR A 419     -35.712 -35.835 -12.582  1.00  0.00           H  
ATOM   1307  N   ASP A 420     -27.650 -35.321 -16.745  1.00  0.00           N  
ATOM   1308  CA  ASP A 420     -26.649 -35.288 -17.789  1.00  0.00           C  
ATOM   1309  C   ASP A 420     -25.885 -36.641 -17.776  1.00  0.00           C  
ATOM   1310  CB  ASP A 420     -25.714 -34.098 -17.542  1.00  0.00           C  
ATOM   1311  O   ASP A 420     -24.686 -36.682 -17.507  1.00  0.00           O  
ATOM   1312  CG  ASP A 420     -24.694 -33.898 -18.625  1.00  0.00           C  
ATOM   1313  OD1 ASP A 420     -24.990 -34.243 -19.789  1.00  0.00           O  
ATOM   1314  OD2 ASP A 420     -23.583 -33.410 -18.313  1.00  0.00           O1-
ATOM   1315  H   ASP A 420     -27.428 -35.827 -15.900  1.00  0.00           H  
ATOM   1316  HA  ASP A 420     -27.101 -35.158 -18.772  1.00  0.00           H  
ATOM   1317  HB2 ASP A 420     -25.189 -34.262 -16.601  1.00  0.00           H  
ATOM   1318  HB3 ASP A 420     -26.319 -33.194 -17.468  1.00  0.00           H  
ATOM   1319  N   LYS A 421     -26.599 -37.756 -18.011  1.00  0.00           N  
ATOM   1320  CA  LYS A 421     -25.978 -39.083 -18.000  1.00  0.00           C  
ATOM   1321  C   LYS A 421     -24.920 -39.198 -19.100  1.00  0.00           C  
ATOM   1322  CB  LYS A 421     -27.032 -40.194 -18.180  1.00  0.00           C  
ATOM   1323  O   LYS A 421     -23.861 -39.779 -18.877  1.00  0.00           O  
ATOM   1324  CG  LYS A 421     -28.123 -40.229 -17.111  1.00  0.00           C  
ATOM   1325  CD  LYS A 421     -27.582 -40.517 -15.708  1.00  0.00           C  
ATOM   1326  CE  LYS A 421     -28.716 -40.776 -14.733  1.00  0.00           C  
ATOM   1327  NZ  LYS A 421     -28.322 -40.526 -13.315  1.00  0.00           N1+
ATOM   1328  H   LYS A 421     -27.588 -37.677 -18.200  1.00  0.00           H  
ATOM   1329  HA  LYS A 421     -25.499 -39.210 -17.029  1.00  0.00           H  
ATOM   1330  HB2 LYS A 421     -26.516 -41.154 -18.168  1.00  0.00           H  
ATOM   1331  HB3 LYS A 421     -27.512 -40.051 -19.148  1.00  0.00           H  
ATOM   1332  HG2 LYS A 421     -28.840 -41.007 -17.373  1.00  0.00           H  
ATOM   1333  HG3 LYS A 421     -28.626 -39.262 -17.097  1.00  0.00           H  
ATOM   1334  HD2 LYS A 421     -27.005 -39.658 -15.365  1.00  0.00           H  
ATOM   1335  HD3 LYS A 421     -26.938 -41.395 -15.747  1.00  0.00           H  
ATOM   1336  HE2 LYS A 421     -29.029 -41.815 -14.830  1.00  0.00           H  
ATOM   1337  HE3 LYS A 421     -29.549 -40.120 -14.985  1.00  0.00           H  
ATOM   1338  HZ1 LYS A 421     -27.550 -41.128 -13.069  1.00  0.00           H  
ATOM   1339  HZ2 LYS A 421     -28.044 -39.561 -13.208  1.00  0.00           H  
ATOM   1340  HZ3 LYS A 421     -29.106 -40.719 -12.709  1.00  0.00           H  
ATOM   1341  N   ASP A 422     -25.189 -38.612 -20.271  1.00  0.00           N  
ATOM   1342  CA  ASP A 422     -24.273 -38.666 -21.408  1.00  0.00           C  
ATOM   1343  C   ASP A 422     -23.015 -37.781 -21.262  1.00  0.00           C  
ATOM   1344  CB  ASP A 422     -25.013 -38.302 -22.707  1.00  0.00           C  
ATOM   1345  O   ASP A 422     -22.215 -37.735 -22.198  1.00  0.00           O  
ATOM   1346  CG  ASP A 422     -26.355 -38.983 -22.870  1.00  0.00           C  
ATOM   1347  OD1 ASP A 422     -27.396 -38.270 -22.826  1.00  0.00           O  
ATOM   1348  OD2 ASP A 422     -26.374 -40.230 -23.027  1.00  0.00           O1-
ATOM   1349  H   ASP A 422     -26.060 -38.112 -20.374  1.00  0.00           H  
ATOM   1350  HA  ASP A 422     -23.916 -39.695 -21.443  1.00  0.00           H  
ATOM   1351  HB2 ASP A 422     -24.382 -38.584 -23.550  1.00  0.00           H  
ATOM   1352  HB3 ASP A 422     -25.173 -37.224 -22.718  1.00  0.00           H  
ATOM   1353  N   ASN A 423     -22.866 -37.053 -20.132  1.00  0.00           N  
ATOM   1354  CA  ASN A 423     -21.725 -36.162 -19.862  1.00  0.00           C  
ATOM   1355  C   ASN A 423     -21.512 -35.156 -21.022  1.00  0.00           C  
ATOM   1356  CB  ASN A 423     -20.466 -37.013 -19.630  1.00  0.00           C  
ATOM   1357  O   ASN A 423     -20.371 -34.913 -21.417  1.00  0.00           O  
ATOM   1358  CG  ASN A 423     -19.341 -36.334 -18.893  1.00  0.00           C  
ATOM   1359  ND2 ASN A 423     -18.119 -36.824 -19.113  1.00  0.00           N  
ATOM   1360  OD1 ASN A 423     -19.549 -35.382 -18.121  1.00  0.00           O  
ATOM   1361  H   ASN A 423     -23.585 -37.125 -19.426  1.00  0.00           H  
ATOM   1362  HA  ASN A 423     -21.933 -35.577 -18.966  1.00  0.00           H  
ATOM   1363  HB2 ASN A 423     -20.088 -37.323 -20.604  1.00  0.00           H  
ATOM   1364  HB3 ASN A 423     -20.758 -37.893 -19.057  1.00  0.00           H  
ATOM   1365 HD21 ASN A 423     -17.992 -37.599 -19.748  1.00  0.00           H  
ATOM   1366 HD22 ASN A 423     -17.321 -36.420 -18.644  1.00  0.00           H  
ATOM   1367  N   LYS A 424     -22.612 -34.614 -21.586  1.00  0.00           N  
ATOM   1368  CA  LYS A 424     -22.605 -33.701 -22.738  1.00  0.00           C  
ATOM   1369  C   LYS A 424     -22.932 -32.246 -22.405  1.00  0.00           C  
ATOM   1370  CB  LYS A 424     -23.694 -34.142 -23.744  1.00  0.00           C  
ATOM   1371  O   LYS A 424     -23.040 -31.439 -23.336  1.00  0.00           O  
ATOM   1372  CG  LYS A 424     -23.367 -35.364 -24.591  1.00  0.00           C  
ATOM   1373  CD  LYS A 424     -24.167 -35.359 -25.910  1.00  0.00           C  
ATOM   1374  CE  LYS A 424     -23.649 -36.394 -26.889  1.00  0.00           C  
ATOM   1375  NZ  LYS A 424     -24.244 -36.235 -28.244  1.00  0.00           N1+
ATOM   1376  H   LYS A 424     -23.508 -34.854 -21.186  1.00  0.00           H  
ATOM   1377  HA  LYS A 424     -21.587 -33.752 -23.125  1.00  0.00           H  
ATOM   1378  HB2 LYS A 424     -23.880 -33.308 -24.421  1.00  0.00           H  
ATOM   1379  HB3 LYS A 424     -24.600 -34.361 -23.179  1.00  0.00           H  
ATOM   1380  HG2 LYS A 424     -23.615 -36.264 -24.028  1.00  0.00           H  
ATOM   1381  HG3 LYS A 424     -22.302 -35.362 -24.821  1.00  0.00           H  
ATOM   1382  HD2 LYS A 424     -24.088 -34.372 -26.366  1.00  0.00           H  
ATOM   1383  HD3 LYS A 424     -25.212 -35.575 -25.689  1.00  0.00           H  
ATOM   1384  HE2 LYS A 424     -23.894 -37.387 -26.512  1.00  0.00           H  
ATOM   1385  HE3 LYS A 424     -22.567 -36.292 -26.967  1.00  0.00           H  
ATOM   1386  HZ1 LYS A 424     -25.248 -36.327 -28.184  1.00  0.00           H  
ATOM   1387  HZ2 LYS A 424     -24.011 -35.322 -28.609  1.00  0.00           H  
ATOM   1388  HZ3 LYS A 424     -23.877 -36.947 -28.859  1.00  0.00           H  
ATOM   1389  N   ARG A 425     -23.214 -31.922 -21.135  1.00  0.00           N  
ATOM   1390  CA  ARG A 425     -23.690 -30.581 -20.797  1.00  0.00           C  
ATOM   1391  C   ARG A 425     -22.742 -29.746 -19.943  1.00  0.00           C  
ATOM   1392  CB  ARG A 425     -25.088 -30.637 -20.191  1.00  0.00           C  
ATOM   1393  O   ARG A 425     -23.163 -28.761 -19.343  1.00  0.00           O  
ATOM   1394  CG  ARG A 425     -26.113 -31.009 -21.268  1.00  0.00           C  
ATOM   1395  CD  ARG A 425     -27.322 -31.696 -20.692  1.00  0.00           C  
ATOM   1396  NE  ARG A 425     -28.290 -32.093 -21.715  1.00  0.00           N  
ATOM   1397  NH1 ARG A 425     -29.406 -33.622 -23.032  1.00  0.00           N  
ATOM   1398  NH2 ARG A 425     -27.772 -34.342 -21.594  1.00  0.00           N1+
ATOM   1399  CZ  ARG A 425     -28.488 -33.349 -22.114  1.00  0.00           C  
ATOM   1400  H   ARG A 425     -23.097 -32.610 -20.405  1.00  0.00           H  
ATOM   1401  HA  ARG A 425     -23.730 -30.050 -21.748  1.00  0.00           H  
ATOM   1402  HB2 ARG A 425     -25.340 -29.662 -19.775  1.00  0.00           H  
ATOM   1403  HB3 ARG A 425     -25.108 -31.386 -19.400  1.00  0.00           H  
ATOM   1404  HG2 ARG A 425     -25.639 -31.677 -21.987  1.00  0.00           H  
ATOM   1405  HG3 ARG A 425     -26.435 -30.099 -21.775  1.00  0.00           H  
ATOM   1406  HD2 ARG A 425     -27.811 -31.015 -19.996  1.00  0.00           H  
ATOM   1407  HD3 ARG A 425     -26.994 -32.588 -20.158  1.00  0.00           H  
ATOM   1408  HE  ARG A 425     -28.844 -31.368 -22.147  1.00  0.00           H  
ATOM   1409 HH11 ARG A 425     -29.555 -34.576 -23.329  1.00  0.00           H  
ATOM   1410 HH12 ARG A 425     -29.956 -32.876 -23.434  1.00  0.00           H  
ATOM   1411 HH21 ARG A 425     -27.070 -34.146 -20.894  1.00  0.00           H  
ATOM   1412 HH22 ARG A 425     -27.930 -35.292 -21.899  1.00  0.00           H  
ATOM   1413  N   HIS A 426     -21.456 -30.112 -19.961  1.00  0.00           N  
ATOM   1414  CA  HIS A 426     -20.316 -29.384 -19.440  1.00  0.00           C  
ATOM   1415  C   HIS A 426     -20.390 -28.940 -17.961  1.00  0.00           C  
ATOM   1416  CB  HIS A 426     -20.044 -28.197 -20.375  1.00  0.00           C  
ATOM   1417  O   HIS A 426     -20.057 -27.805 -17.630  1.00  0.00           O  
ATOM   1418  CG  HIS A 426     -19.750 -28.665 -21.769  1.00  0.00           C  
ATOM   1419  ND1 HIS A 426     -18.625 -29.224 -22.274  1.00  0.00           N  
ATOM   1420  CD2 HIS A 426     -20.738 -28.711 -22.737  1.00  0.00           C  
ATOM   1421  NE2 HIS A 426     -20.169 -29.243 -23.808  1.00  0.00           N  
ATOM   1422  CE1 HIS A 426     -18.901 -29.566 -23.576  1.00  0.00           C  
ATOM   1423  H   HIS A 426     -21.255 -31.004 -20.390  1.00  0.00           H  
ATOM   1424  HA  HIS A 426     -19.485 -30.089 -19.425  1.00  0.00           H  
ATOM   1425  HB2 HIS A 426     -19.188 -27.637 -19.999  1.00  0.00           H  
ATOM   1426  HB3 HIS A 426     -20.921 -27.550 -20.394  1.00  0.00           H  
ATOM   1427  HD1 HIS A 426     -17.690 -29.373 -21.754  1.00  0.00           H  
ATOM   1428  HD2 HIS A 426     -21.762 -28.381 -22.639  1.00  0.00           H  
ATOM   1429  HE1 HIS A 426     -18.215 -30.014 -24.280  1.00  0.00           H  
ATOM   1430  N   ILE A 427     -20.770 -29.869 -17.087  1.00  0.00           N  
ATOM   1431  CA  ILE A 427     -20.747 -29.677 -15.645  1.00  0.00           C  
ATOM   1432  C   ILE A 427     -19.801 -30.760 -15.098  1.00  0.00           C  
ATOM   1433  CB  ILE A 427     -22.154 -29.763 -14.991  1.00  0.00           C  
ATOM   1434  O   ILE A 427     -19.884 -31.919 -15.535  1.00  0.00           O  
ATOM   1435  CG1 ILE A 427     -23.185 -28.815 -15.683  1.00  0.00           C  
ATOM   1436  CG2 ILE A 427     -22.062 -29.505 -13.468  1.00  0.00           C  
ATOM   1437  CD1 ILE A 427     -22.929 -27.313 -15.457  1.00  0.00           C  
ATOM   1438  H   ILE A 427     -21.092 -30.757 -17.445  1.00  0.00           H  
ATOM   1439  HA  ILE A 427     -20.402 -28.672 -15.403  1.00  0.00           H  
ATOM   1440  HB  ILE A 427     -22.527 -30.777 -15.138  1.00  0.00           H  
ATOM   1441 HG12 ILE A 427     -24.177 -29.052 -15.298  1.00  0.00           H  
ATOM   1442 HG13 ILE A 427     -23.156 -29.007 -16.756  1.00  0.00           H  
ATOM   1443 HG21 ILE A 427     -21.380 -30.226 -13.018  1.00  0.00           H  
ATOM   1444 HG22 ILE A 427     -21.691 -28.495 -13.292  1.00  0.00           H  
ATOM   1445 HG23 ILE A 427     -23.050 -29.611 -13.021  1.00  0.00           H  
ATOM   1446 HD11 ILE A 427     -22.953 -27.097 -14.389  1.00  0.00           H  
ATOM   1447 HD12 ILE A 427     -21.952 -27.046 -15.860  1.00  0.00           H  
ATOM   1448 HD13 ILE A 427     -23.701 -26.733 -15.962  1.00  0.00           H  
ATOM   1449  N   ILE A 428     -18.901 -30.388 -14.183  1.00  0.00           N  
ATOM   1450  CA  ILE A 428     -17.913 -31.308 -13.606  1.00  0.00           C  
ATOM   1451  C   ILE A 428     -18.595 -32.512 -12.939  1.00  0.00           C  
ATOM   1452  CB  ILE A 428     -16.961 -30.542 -12.650  1.00  0.00           C  
ATOM   1453  O   ILE A 428     -19.611 -32.373 -12.247  1.00  0.00           O  
ATOM   1454  CG1 ILE A 428     -15.683 -31.330 -12.292  1.00  0.00           C  
ATOM   1455  CG2 ILE A 428     -17.664 -30.109 -11.350  1.00  0.00           C  
ATOM   1456  CD1 ILE A 428     -14.729 -31.527 -13.476  1.00  0.00           C  
ATOM   1457  H   ILE A 428     -18.898 -29.423 -13.862  1.00  0.00           H  
ATOM   1458  HA  ILE A 428     -17.321 -31.696 -14.434  1.00  0.00           H  
ATOM   1459  HB  ILE A 428     -16.642 -29.631 -13.159  1.00  0.00           H  
ATOM   1460 HG12 ILE A 428     -15.948 -32.308 -11.890  1.00  0.00           H  
ATOM   1461 HG13 ILE A 428     -15.137 -30.785 -11.520  1.00  0.00           H  
ATOM   1462 HG21 ILE A 428     -18.560 -29.532 -11.577  1.00  0.00           H  
ATOM   1463 HG22 ILE A 428     -17.948 -30.980 -10.761  1.00  0.00           H  
ATOM   1464 HG23 ILE A 428     -16.995 -29.497 -10.746  1.00  0.00           H  
ATOM   1465 HD11 ILE A 428     -15.181 -32.165 -14.228  1.00  0.00           H  
ATOM   1466 HD12 ILE A 428     -14.491 -30.567 -13.929  1.00  0.00           H  
ATOM   1467 HD13 ILE A 428     -13.811 -31.998 -13.125  1.00  0.00           H  
ATOM   1468  N   ARG A 429     -18.054 -33.716 -13.146  1.00  0.00           N  
ATOM   1469  CA  ARG A 429     -18.587 -34.921 -12.510  1.00  0.00           C  
ATOM   1470  C   ARG A 429     -18.146 -35.036 -11.057  1.00  0.00           C  
ATOM   1471  CB  ARG A 429     -18.165 -36.192 -13.263  1.00  0.00           C  
ATOM   1472  O   ARG A 429     -16.945 -35.125 -10.799  1.00  0.00           O  
ATOM   1473  CG  ARG A 429     -19.085 -36.575 -14.383  1.00  0.00           C  
ATOM   1474  CD  ARG A 429     -19.687 -37.957 -14.130  1.00  0.00           C  
ATOM   1475  NE  ARG A 429     -20.436 -38.464 -15.288  1.00  0.00           N  
ATOM   1476  NH1 ARG A 429     -22.275 -37.109 -14.938  1.00  0.00           N  
ATOM   1477  NH2 ARG A 429     -22.259 -38.579 -16.696  1.00  0.00           N1+
ATOM   1478  CZ  ARG A 429     -21.659 -38.060 -15.634  1.00  0.00           C  
ATOM   1479  H   ARG A 429     -17.284 -33.802 -13.811  1.00  0.00           H  
ATOM   1480  HA  ARG A 429     -19.666 -34.807 -12.535  1.00  0.00           H  
ATOM   1481  HB2 ARG A 429     -18.120 -37.024 -12.561  1.00  0.00           H  
ATOM   1482  HB3 ARG A 429     -17.154 -36.074 -13.641  1.00  0.00           H  
ATOM   1483  HG2 ARG A 429     -18.525 -36.593 -15.318  1.00  0.00           H  
ATOM   1484  HG3 ARG A 429     -19.888 -35.841 -14.455  1.00  0.00           H  
ATOM   1485  HD2 ARG A 429     -20.363 -37.893 -13.277  1.00  0.00           H  
ATOM   1486  HD3 ARG A 429     -18.880 -38.654 -13.903  1.00  0.00           H  
ATOM   1487  HE  ARG A 429     -19.994 -39.168 -15.862  1.00  0.00           H  
ATOM   1488 HH11 ARG A 429     -21.827 -36.706 -14.127  1.00  0.00           H  
ATOM   1489 HH12 ARG A 429     -23.191 -36.789 -15.220  1.00  0.00           H  
ATOM   1490 HH21 ARG A 429     -23.175 -38.252 -16.969  1.00  0.00           H  
ATOM   1491 HH22 ARG A 429     -21.801 -39.302 -17.232  1.00  0.00           H  
ATOM   1492  N   LEU A 430     -19.107 -35.211 -10.146  1.00  0.00           N  
ATOM   1493  CA  LEU A 430     -18.814 -35.509  -8.764  1.00  0.00           C  
ATOM   1494  C   LEU A 430     -18.844 -37.045  -8.753  1.00  0.00           C  
ATOM   1495  CB  LEU A 430     -19.911 -34.936  -7.852  1.00  0.00           C  
ATOM   1496  O   LEU A 430     -19.915 -37.648  -8.882  1.00  0.00           O  
ATOM   1497  CG  LEU A 430     -19.781 -35.289  -6.368  1.00  0.00           C  
ATOM   1498  CD1 LEU A 430     -18.592 -34.577  -5.730  1.00  0.00           C  
ATOM   1499  CD2 LEU A 430     -21.039 -34.952  -5.614  1.00  0.00           C  
ATOM   1500  H   LEU A 430     -20.066 -35.064 -10.427  1.00  0.00           H  
ATOM   1501  HA  LEU A 430     -17.830 -35.138  -8.469  1.00  0.00           H  
ATOM   1502  HB2 LEU A 430     -20.872 -35.312  -8.204  1.00  0.00           H  
ATOM   1503  HB3 LEU A 430     -19.890 -33.850  -7.943  1.00  0.00           H  
ATOM   1504  HG  LEU A 430     -19.634 -36.367  -6.295  1.00  0.00           H  
ATOM   1505 HD11 LEU A 430     -17.672 -34.818  -6.260  1.00  0.00           H  
ATOM   1506 HD12 LEU A 430     -18.740 -33.498  -5.742  1.00  0.00           H  
ATOM   1507 HD13 LEU A 430     -18.485 -34.918  -4.709  1.00  0.00           H  
ATOM   1508 HD21 LEU A 430     -21.218 -33.878  -5.667  1.00  0.00           H  
ATOM   1509 HD22 LEU A 430     -21.882 -35.483  -6.057  1.00  0.00           H  
ATOM   1510 HD23 LEU A 430     -20.929 -35.251  -4.572  1.00  0.00           H  
ATOM   1511  N   LEU A 431     -17.667 -37.676  -8.743  1.00  0.00           N  
ATOM   1512  CA  LEU A 431     -17.578 -39.133  -8.756  1.00  0.00           C  
ATOM   1513  C   LEU A 431     -18.067 -39.709  -7.451  1.00  0.00           C  
ATOM   1514  CB  LEU A 431     -16.127 -39.586  -8.992  1.00  0.00           C  
ATOM   1515  O   LEU A 431     -18.745 -40.734  -7.458  1.00  0.00           O  
ATOM   1516  CG  LEU A 431     -15.497 -39.167 -10.314  1.00  0.00           C  
ATOM   1517  CD1 LEU A 431     -14.069 -39.696 -10.416  1.00  0.00           C  
ATOM   1518  CD2 LEU A 431     -16.334 -39.649 -11.504  1.00  0.00           C  
ATOM   1519  H   LEU A 431     -16.826 -37.129  -8.595  1.00  0.00           H  
ATOM   1520  HA  LEU A 431     -18.207 -39.496  -9.569  1.00  0.00           H  
ATOM   1521  HB2 LEU A 431     -16.107 -40.675  -8.945  1.00  0.00           H  
ATOM   1522  HB3 LEU A 431     -15.516 -39.176  -8.188  1.00  0.00           H  
ATOM   1523  HG  LEU A 431     -15.461 -38.080 -10.347  1.00  0.00           H  
ATOM   1524 HD11 LEU A 431     -13.476 -39.314  -9.585  1.00  0.00           H  
ATOM   1525 HD12 LEU A 431     -14.082 -40.786 -10.389  1.00  0.00           H  
ATOM   1526 HD13 LEU A 431     -13.616 -39.365 -11.349  1.00  0.00           H  
ATOM   1527 HD21 LEU A 431     -16.379 -40.738 -11.499  1.00  0.00           H  
ATOM   1528 HD22 LEU A 431     -17.343 -39.244 -11.426  1.00  0.00           H  
ATOM   1529 HD23 LEU A 431     -15.876 -39.308 -12.432  1.00  0.00           H  
ATOM   1530  N   SER A 432     -17.748 -39.046  -6.330  1.00  0.00           N  
ATOM   1531  CA  SER A 432     -18.097 -39.548  -5.007  1.00  0.00           C  
ATOM   1532  C   SER A 432     -17.869 -38.467  -3.913  1.00  0.00           C  
ATOM   1533  CB  SER A 432     -17.253 -40.791  -4.728  1.00  0.00           C  
ATOM   1534  O   SER A 432     -17.258 -37.444  -4.174  1.00  0.00           O  
ATOM   1535  OG  SER A 432     -17.114 -41.097  -3.354  1.00  0.00           O  
ATOM   1536  H   SER A 432     -17.250 -38.171  -6.405  1.00  0.00           H  
ATOM   1537  HA  SER A 432     -19.156 -39.803  -4.983  1.00  0.00           H  
ATOM   1538  HB2 SER A 432     -16.259 -40.631  -5.145  1.00  0.00           H  
ATOM   1539  HB3 SER A 432     -17.722 -41.642  -5.223  1.00  0.00           H  
ATOM   1540  HG  SER A 432     -16.563 -41.880  -3.285  1.00  0.00           H  
ATOM   1541  N   SER A 433     -18.372 -38.697  -2.704  1.00  0.00           N  
ATOM   1542  CA  SER A 433     -18.166 -37.808  -1.569  1.00  0.00           C  
ATOM   1543  C   SER A 433     -17.903 -38.679  -0.333  1.00  0.00           C  
ATOM   1544  CB  SER A 433     -19.372 -36.900  -1.351  1.00  0.00           C  
ATOM   1545  O   SER A 433     -18.576 -39.693  -0.151  1.00  0.00           O  
ATOM   1546  OG  SER A 433     -20.441 -37.591  -0.726  1.00  0.00           O  
ATOM   1547  H   SER A 433     -18.925 -39.531  -2.566  1.00  0.00           H  
ATOM   1548  HA  SER A 433     -17.314 -37.155  -1.758  1.00  0.00           H  
ATOM   1549  HB2 SER A 433     -19.711 -36.524  -2.316  1.00  0.00           H  
ATOM   1550  HB3 SER A 433     -19.075 -36.063  -0.719  1.00  0.00           H  
ATOM   1551  HG  SER A 433     -20.153 -38.494  -0.574  1.00  0.00           H  
ATOM   1552  N   ILE A 434     -16.904 -38.324   0.489  1.00  0.00           N  
ATOM   1553  CA  ILE A 434     -16.565 -39.131   1.663  1.00  0.00           C  
ATOM   1554  C   ILE A 434     -16.352 -38.290   2.920  1.00  0.00           C  
ATOM   1555  CB  ILE A 434     -15.301 -40.006   1.374  1.00  0.00           C  
ATOM   1556  O   ILE A 434     -16.106 -37.090   2.840  1.00  0.00           O  
ATOM   1557  CG1 ILE A 434     -14.091 -39.137   1.012  1.00  0.00           C  
ATOM   1558  CG2 ILE A 434     -15.561 -41.072   0.311  1.00  0.00           C  
ATOM   1559  CD1 ILE A 434     -12.791 -39.885   0.970  1.00  0.00           C  
ATOM   1560  H   ILE A 434     -16.376 -37.485   0.295  1.00  0.00           H  
ATOM   1561  HA  ILE A 434     -17.420 -39.778   1.858  1.00  0.00           H  
ATOM   1562  HB  ILE A 434     -15.067 -40.536   2.298  1.00  0.00           H  
ATOM   1563 HG12 ILE A 434     -14.005 -38.343   1.754  1.00  0.00           H  
ATOM   1564 HG13 ILE A 434     -14.266 -38.699   0.029  1.00  0.00           H  
ATOM   1565 HG21 ILE A 434     -16.397 -41.698   0.621  1.00  0.00           H  
ATOM   1566 HG22 ILE A 434     -15.800 -40.589  -0.637  1.00  0.00           H  
ATOM   1567 HG23 ILE A 434     -14.671 -41.689   0.190  1.00  0.00           H  
ATOM   1568 HD11 ILE A 434     -12.597 -40.332   1.945  1.00  0.00           H  
ATOM   1569 HD12 ILE A 434     -12.848 -40.670   0.216  1.00  0.00           H  
ATOM   1570 HD13 ILE A 434     -11.984 -39.197   0.719  1.00  0.00           H  
ATOM   1571  N   LYS A 435     -16.431 -38.923   4.088  1.00  0.00           N  
ATOM   1572  CA  LYS A 435     -16.129 -38.261   5.351  1.00  0.00           C  
ATOM   1573  C   LYS A 435     -14.795 -38.849   5.764  1.00  0.00           C  
ATOM   1574  CB  LYS A 435     -17.222 -38.521   6.406  1.00  0.00           C  
ATOM   1575  O   LYS A 435     -14.675 -40.069   5.843  1.00  0.00           O  
ATOM   1576  CG  LYS A 435     -18.442 -37.596   6.235  1.00  0.00           C  
ATOM   1577  CD  LYS A 435     -19.459 -37.690   7.389  1.00  0.00           C  
ATOM   1578  CE  LYS A 435     -20.555 -36.647   7.273  1.00  0.00           C  
ATOM   1579  NZ  LYS A 435     -21.299 -36.450   8.553  1.00  0.00           N  
ATOM   1580  H   LYS A 435     -16.709 -39.894   4.100  1.00  0.00           H  
ATOM   1581  HA  LYS A 435     -16.090 -37.176   5.254  1.00  0.00           H  
ATOM   1582  HB2 LYS A 435     -16.797 -38.359   7.396  1.00  0.00           H  
ATOM   1583  HB3 LYS A 435     -17.553 -39.556   6.318  1.00  0.00           H  
ATOM   1584  HG2 LYS A 435     -18.949 -37.863   5.308  1.00  0.00           H  
ATOM   1585  HG3 LYS A 435     -18.087 -36.567   6.172  1.00  0.00           H  
ATOM   1586  HD2 LYS A 435     -18.934 -37.544   8.333  1.00  0.00           H  
ATOM   1587  HD3 LYS A 435     -19.914 -38.680   7.376  1.00  0.00           H  
ATOM   1588  HE2 LYS A 435     -21.260 -36.965   6.505  1.00  0.00           H  
ATOM   1589  HE3 LYS A 435     -20.104 -35.698   6.982  1.00  0.00           H  
ATOM   1590  HZ1 LYS A 435     -20.914 -37.057   9.263  1.00  0.00           H  
ATOM   1591  HZ2 LYS A 435     -22.274 -36.672   8.413  1.00  0.00           H  
ATOM   1592  N   TYR A 436     -13.768 -38.010   5.941  1.00  0.00           N  
ATOM   1593  CA  TYR A 436     -12.437 -38.499   6.291  1.00  0.00           C  
ATOM   1594  C   TYR A 436     -11.722 -37.548   7.274  1.00  0.00           C  
ATOM   1595  CB  TYR A 436     -11.617 -38.721   5.004  1.00  0.00           C  
ATOM   1596  O   TYR A 436     -11.529 -36.376   6.948  1.00  0.00           O  
ATOM   1597  CG  TYR A 436     -10.141 -38.992   5.230  1.00  0.00           C  
ATOM   1598  CD2 TYR A 436      -9.191 -38.008   5.001  1.00  0.00           C  
ATOM   1599  CD1 TYR A 436      -9.696 -40.242   5.627  1.00  0.00           C  
ATOM   1600  CE2 TYR A 436      -7.840 -38.252   5.188  1.00  0.00           C  
ATOM   1601  CE1 TYR A 436      -8.346 -40.495   5.832  1.00  0.00           C  
ATOM   1602  OH  TYR A 436      -6.081 -39.730   5.811  1.00  0.00           O  
ATOM   1603  CZ  TYR A 436      -7.419 -39.499   5.601  1.00  0.00           C  
ATOM   1604  H   TYR A 436     -13.916 -37.017   5.830  1.00  0.00           H  
ATOM   1605  HA  TYR A 436     -12.536 -39.453   6.808  1.00  0.00           H  
ATOM   1606  HB2 TYR A 436     -11.707 -37.828   4.386  1.00  0.00           H  
ATOM   1607  HB3 TYR A 436     -12.041 -39.574   4.474  1.00  0.00           H  
ATOM   1608  HD1 TYR A 436     -10.413 -41.035   5.780  1.00  0.00           H  
ATOM   1609  HD2 TYR A 436      -9.511 -37.031   4.670  1.00  0.00           H  
ATOM   1610  HE1 TYR A 436      -8.023 -41.468   6.171  1.00  0.00           H  
ATOM   1611  HE2 TYR A 436      -7.119 -37.468   5.011  1.00  0.00           H  
ATOM   1612  HH  TYR A 436      -5.489 -39.227   5.247  1.00  0.00           H  
ATOM   1613  N   LYS A 437     -11.360 -38.052   8.484  1.00  0.00           N  
ATOM   1614  CA  LYS A 437     -10.678 -37.288   9.540  1.00  0.00           C  
ATOM   1615  C   LYS A 437     -11.414 -35.978   9.897  1.00  0.00           C  
ATOM   1616  CB  LYS A 437      -9.207 -36.988   9.155  1.00  0.00           C  
ATOM   1617  O   LYS A 437     -10.771 -34.943  10.046  1.00  0.00           O  
ATOM   1618  CG  LYS A 437      -8.407 -38.190   8.705  1.00  0.00           C  
ATOM   1619  CD  LYS A 437      -7.769 -38.922   9.851  1.00  0.00           C  
ATOM   1620  CE  LYS A 437      -6.593 -39.758   9.393  1.00  0.00           C  
ATOM   1621  NZ  LYS A 437      -5.474 -38.899   8.907  1.00  0.00           N1+
ATOM   1622  H   LYS A 437     -11.575 -39.021   8.671  1.00  0.00           H  
ATOM   1623  HA  LYS A 437     -10.689 -37.919  10.428  1.00  0.00           H  
ATOM   1624  HB2 LYS A 437      -8.711 -36.558  10.025  1.00  0.00           H  
ATOM   1625  HB3 LYS A 437      -9.211 -36.261   8.343  1.00  0.00           H  
ATOM   1626  HG2 LYS A 437      -7.623 -37.853   8.026  1.00  0.00           H  
ATOM   1627  HG3 LYS A 437      -9.072 -38.875   8.180  1.00  0.00           H  
ATOM   1628  HD2 LYS A 437      -8.511 -39.576  10.310  1.00  0.00           H  
ATOM   1629  HD3 LYS A 437      -7.422 -38.195  10.585  1.00  0.00           H  
ATOM   1630  HE2 LYS A 437      -6.916 -40.412   8.583  1.00  0.00           H  
ATOM   1631  HE3 LYS A 437      -6.240 -40.362  10.229  1.00  0.00           H  
ATOM   1632  HZ1 LYS A 437      -5.794 -38.336   8.132  1.00  0.00           H  
ATOM   1633  HZ2 LYS A 437      -5.163 -38.296   9.655  1.00  0.00           H  
ATOM   1634  HZ3 LYS A 437      -4.708 -39.483   8.605  1.00  0.00           H  
ATOM   1635  N   ASN A 438     -12.755 -36.032  10.012  1.00  0.00           N  
ATOM   1636  CA  ASN A 438     -13.648 -34.903  10.320  1.00  0.00           C  
ATOM   1637  C   ASN A 438     -13.851 -33.921   9.147  1.00  0.00           C  
ATOM   1638  CB  ASN A 438     -13.224 -34.151  11.594  1.00  0.00           C  
ATOM   1639  O   ASN A 438     -14.392 -32.834   9.350  1.00  0.00           O  
ATOM   1640  CG  ASN A 438     -13.147 -35.045  12.812  1.00  0.00           C  
ATOM   1641  OD1 ASN A 438     -14.270 -35.683  13.150  1.00  0.00           O  
ATOM   1642  ND2 ASN A 438     -12.088 -35.178  13.461  1.00  0.00           N  
ATOM   1643  H   ASN A 438     -13.189 -36.933   9.874  1.00  0.00           H  
ATOM   1644  HA  ASN A 438     -14.618 -35.366  10.503  1.00  0.00           H  
ATOM   1645  HB2 ASN A 438     -13.950 -33.361  11.789  1.00  0.00           H  
ATOM   1646  HB3 ASN A 438     -12.242 -33.709  11.425  1.00  0.00           H  
ATOM   1647 HD21 ASN A 438     -12.064 -35.783  14.269  1.00  0.00           H  
ATOM   1648 HD22 ASN A 438     -11.256 -34.680  13.178  1.00  0.00           H  
ATOM   1649  N   HIS A 439     -13.455 -34.305   7.926  1.00  0.00           N  
ATOM   1650  CA  HIS A 439     -13.612 -33.439   6.763  1.00  0.00           C  
ATOM   1651  C   HIS A 439     -14.492 -34.069   5.715  1.00  0.00           C  
ATOM   1652  CB  HIS A 439     -12.254 -33.144   6.101  1.00  0.00           C  
ATOM   1653  O   HIS A 439     -14.265 -35.211   5.338  1.00  0.00           O  
ATOM   1654  CG  HIS A 439     -11.281 -32.436   6.976  1.00  0.00           C  
ATOM   1655  CD2 HIS A 439     -10.309 -32.939   7.766  1.00  0.00           C  
ATOM   1656  ND1 HIS A 439     -11.255 -31.060   7.058  1.00  0.00           N1+
ATOM   1657  CE1 HIS A 439     -10.292 -30.775   7.916  1.00  0.00           C  
ATOM   1658  NE2 HIS A 439      -9.708 -31.874   8.377  1.00  0.00           N  
ATOM   1659  H   HIS A 439     -13.037 -35.217   7.808  1.00  0.00           H  
ATOM   1660  HA  HIS A 439     -14.067 -32.519   7.131  1.00  0.00           H  
ATOM   1661  HB2 HIS A 439     -12.432 -32.527   5.220  1.00  0.00           H  
ATOM   1662  HB3 HIS A 439     -11.811 -34.092   5.797  1.00  0.00           H  
ATOM   1663  HD1 HIS A 439     -11.889 -30.362   6.531  1.00  0.00           H  
ATOM   1664  HD2 HIS A 439     -10.055 -33.981   7.891  1.00  0.00           H  
ATOM   1665  HE2 HIS A 439      -8.959 -31.916   9.053  1.00  0.00           H  
ATOM   1666  HE1 HIS A 439     -10.014 -29.772   8.206  1.00  0.00           H  
ATOM   1667  N   LEU A 440     -15.429 -33.304   5.172  1.00  0.00           N  
ATOM   1668  CA  LEU A 440     -16.226 -33.760   4.044  1.00  0.00           C  
ATOM   1669  C   LEU A 440     -15.315 -33.549   2.796  1.00  0.00           C  
ATOM   1670  CB  LEU A 440     -17.520 -32.923   3.960  1.00  0.00           C  
ATOM   1671  O   LEU A 440     -14.701 -32.490   2.653  1.00  0.00           O  
ATOM   1672  CG  LEU A 440     -18.572 -33.343   2.926  1.00  0.00           C  
ATOM   1673  CD1 LEU A 440     -18.998 -34.785   3.107  1.00  0.00           C  
ATOM   1674  CD2 LEU A 440     -19.782 -32.423   2.993  1.00  0.00           C  
ATOM   1675  H   LEU A 440     -15.593 -32.382   5.551  1.00  0.00           H  
ATOM   1676  HA  LEU A 440     -16.535 -34.802   4.127  1.00  0.00           H  
ATOM   1677  HB2 LEU A 440     -17.230 -31.897   3.732  1.00  0.00           H  
ATOM   1678  HB3 LEU A 440     -17.995 -32.957   4.941  1.00  0.00           H  
ATOM   1679  HG  LEU A 440     -18.113 -33.256   1.941  1.00  0.00           H  
ATOM   1680 HD11 LEU A 440     -18.125 -35.433   3.037  1.00  0.00           H  
ATOM   1681 HD12 LEU A 440     -19.463 -34.906   4.085  1.00  0.00           H  
ATOM   1682 HD13 LEU A 440     -19.713 -35.053   2.329  1.00  0.00           H  
ATOM   1683 HD21 LEU A 440     -20.246 -32.505   3.976  1.00  0.00           H  
ATOM   1684 HD22 LEU A 440     -19.465 -31.394   2.825  1.00  0.00           H  
ATOM   1685 HD23 LEU A 440     -20.501 -32.712   2.226  1.00  0.00           H  
ATOM   1686  N   CYS A 441     -15.156 -34.583   1.962  1.00  0.00           N  
ATOM   1687  CA  CYS A 441     -14.304 -34.567   0.770  1.00  0.00           C  
ATOM   1688  C   CYS A 441     -15.156 -34.806  -0.477  1.00  0.00           C  
ATOM   1689  CB  CYS A 441     -13.194 -35.613   0.881  1.00  0.00           C  
ATOM   1690  O   CYS A 441     -16.005 -35.688  -0.469  1.00  0.00           O  
ATOM   1691  SG  CYS A 441     -12.276 -35.574   2.442  1.00  0.00           S  
ATOM   1692  H   CYS A 441     -15.659 -35.434   2.169  1.00  0.00           H  
ATOM   1693  HA  CYS A 441     -13.830 -33.589   0.689  1.00  0.00           H  
ATOM   1694  HB2 CYS A 441     -12.488 -35.448   0.067  1.00  0.00           H  
ATOM   1695  HB3 CYS A 441     -13.645 -36.600   0.776  1.00  0.00           H  
ATOM   1696  HG  CYS A 441     -13.113 -35.807   3.457  1.00  0.00           H  
ATOM   1697  N   LEU A 442     -14.976 -34.023  -1.541  1.00  0.00           N  
ATOM   1698  CA  LEU A 442     -15.683 -34.175  -2.820  1.00  0.00           C  
ATOM   1699  C   LEU A 442     -14.680 -34.660  -3.866  1.00  0.00           C  
ATOM   1700  CB  LEU A 442     -16.327 -32.849  -3.271  1.00  0.00           C  
ATOM   1701  O   LEU A 442     -13.677 -33.989  -4.106  1.00  0.00           O  
ATOM   1702  CG  LEU A 442     -17.617 -32.413  -2.558  1.00  0.00           C  
ATOM   1703  CD1 LEU A 442     -17.410 -32.108  -1.076  1.00  0.00           C  
ATOM   1704  CD2 LEU A 442     -18.160 -31.148  -3.231  1.00  0.00           C  
ATOM   1705  H   LEU A 442     -14.294 -33.274  -1.469  1.00  0.00           H  
ATOM   1706  HA  LEU A 442     -16.472 -34.924  -2.734  1.00  0.00           H  
ATOM   1707  HB2 LEU A 442     -16.568 -32.952  -4.329  1.00  0.00           H  
ATOM   1708  HB3 LEU A 442     -15.593 -32.052  -3.182  1.00  0.00           H  
ATOM   1709  HG  LEU A 442     -18.358 -33.205  -2.655  1.00  0.00           H  
ATOM   1710 HD11 LEU A 442     -17.233 -33.029  -0.526  1.00  0.00           H  
ATOM   1711 HD12 LEU A 442     -16.571 -31.426  -0.944  1.00  0.00           H  
ATOM   1712 HD13 LEU A 442     -18.308 -31.653  -0.675  1.00  0.00           H  
ATOM   1713 HD21 LEU A 442     -17.435 -30.336  -3.158  1.00  0.00           H  
ATOM   1714 HD22 LEU A 442     -18.374 -31.346  -4.280  1.00  0.00           H  
ATOM   1715 HD23 LEU A 442     -19.082 -30.829  -2.746  1.00  0.00           H  
ATOM   1716  N   VAL A 443     -14.945 -35.814  -4.475  1.00  0.00           N  
ATOM   1717  CA  VAL A 443     -14.064 -36.472  -5.449  1.00  0.00           C  
ATOM   1718  C   VAL A 443     -14.598 -36.193  -6.854  1.00  0.00           C  
ATOM   1719  CB  VAL A 443     -13.964 -37.995  -5.190  1.00  0.00           C  
ATOM   1720  O   VAL A 443     -15.763 -36.473  -7.138  1.00  0.00           O  
ATOM   1721  CG1 VAL A 443     -12.870 -38.601  -6.077  1.00  0.00           C  
ATOM   1722  CG2 VAL A 443     -13.739 -38.335  -3.715  1.00  0.00           C  
ATOM   1723  H   VAL A 443     -15.821 -36.281  -4.262  1.00  0.00           H  
ATOM   1724  HA  VAL A 443     -13.063 -36.052  -5.364  1.00  0.00           H  
ATOM   1725  HB  VAL A 443     -14.915 -38.438  -5.484  1.00  0.00           H  
ATOM   1726 HG11 VAL A 443     -13.069 -38.401  -7.130  1.00  0.00           H  
ATOM   1727 HG12 VAL A 443     -11.904 -38.175  -5.805  1.00  0.00           H  
ATOM   1728 HG13 VAL A 443     -12.844 -39.681  -5.935  1.00  0.00           H  
ATOM   1729 HG21 VAL A 443     -12.793 -37.907  -3.384  1.00  0.00           H  
ATOM   1730 HG22 VAL A 443     -14.553 -37.923  -3.119  1.00  0.00           H  
ATOM   1731 HG23 VAL A 443     -13.711 -39.418  -3.592  1.00  0.00           H  
ATOM   1732  N   PHE A 444     -13.750 -35.685  -7.747  1.00  0.00           N  
ATOM   1733  CA  PHE A 444     -14.107 -35.293  -9.114  1.00  0.00           C  
ATOM   1734  C   PHE A 444     -13.305 -36.054 -10.179  1.00  0.00           C  
ATOM   1735  CB  PHE A 444     -13.918 -33.778  -9.291  1.00  0.00           C  
ATOM   1736  O   PHE A 444     -12.174 -36.482  -9.932  1.00  0.00           O  
ATOM   1737  CG  PHE A 444     -14.751 -32.902  -8.373  1.00  0.00           C  
ATOM   1738  CD1 PHE A 444     -16.036 -32.481  -8.767  1.00  0.00           C  
ATOM   1739  CD2 PHE A 444     -14.231 -32.478  -7.137  1.00  0.00           C  
ATOM   1740  CE1 PHE A 444     -16.786 -31.623  -7.942  1.00  0.00           C  
ATOM   1741  CE2 PHE A 444     -14.986 -31.631  -6.308  1.00  0.00           C  
ATOM   1742  CZ  PHE A 444     -16.261 -31.199  -6.710  1.00  0.00           C  
ATOM   1743  H   PHE A 444     -12.807 -35.473  -7.440  1.00  0.00           H  
ATOM   1744  HA  PHE A 444     -15.157 -35.516  -9.281  1.00  0.00           H  
ATOM   1745  HB2 PHE A 444     -14.159 -33.516 -10.322  1.00  0.00           H  
ATOM   1746  HB3 PHE A 444     -12.865 -33.540  -9.143  1.00  0.00           H  
ATOM   1747  HD1 PHE A 444     -16.449 -32.811  -9.708  1.00  0.00           H  
ATOM   1748  HD2 PHE A 444     -13.253 -32.811  -6.816  1.00  0.00           H  
ATOM   1749  HE1 PHE A 444     -17.763 -31.283  -8.257  1.00  0.00           H  
ATOM   1750  HE2 PHE A 444     -14.587 -31.320  -5.356  1.00  0.00           H  
ATOM   1751  HZ  PHE A 444     -16.840 -30.540  -6.075  1.00  0.00           H  
ATOM   1752  N   GLU A 445     -13.870 -36.136 -11.390  1.00  0.00           N  
ATOM   1753  CA  GLU A 445     -13.137 -36.521 -12.611  1.00  0.00           C  
ATOM   1754  C   GLU A 445     -11.938 -35.589 -12.849  1.00  0.00           C  
ATOM   1755  CB  GLU A 445     -14.076 -36.520 -13.837  1.00  0.00           C  
ATOM   1756  O   GLU A 445     -11.989 -34.421 -12.474  1.00  0.00           O  
ATOM   1757  CG  GLU A 445     -14.462 -35.098 -14.289  1.00  0.00           C  
ATOM   1758  CD  GLU A 445     -15.513 -35.041 -15.402  1.00  0.00           C  
ATOM   1759  OE1 GLU A 445     -16.343 -34.104 -15.358  1.00  0.00           O  
ATOM   1760  OE2 GLU A 445     -15.524 -35.881 -16.331  1.00  0.00           O1-
ATOM   1761  H   GLU A 445     -14.787 -35.723 -11.505  1.00  0.00           H  
ATOM   1762  HA  GLU A 445     -12.748 -37.530 -12.478  1.00  0.00           H  
ATOM   1763  HB2 GLU A 445     -14.977 -37.085 -13.593  1.00  0.00           H  
ATOM   1764  HB3 GLU A 445     -13.572 -37.024 -14.662  1.00  0.00           H  
ATOM   1765  HG2 GLU A 445     -13.574 -34.576 -14.648  1.00  0.00           H  
ATOM   1766  HG3 GLU A 445     -14.847 -34.556 -13.421  1.00  0.00           H  
ATOM   1767  N   TRP A 446     -10.867 -36.068 -13.483  1.00  0.00           N  
ATOM   1768  CA  TRP A 446      -9.643 -35.285 -13.655  1.00  0.00           C  
ATOM   1769  C   TRP A 446      -9.657 -34.351 -14.874  1.00  0.00           C  
ATOM   1770  CB  TRP A 446      -8.426 -36.205 -13.675  1.00  0.00           C  
ATOM   1771  O   TRP A 446      -9.846 -34.773 -16.021  1.00  0.00           O  
ATOM   1772  CG  TRP A 446      -7.138 -35.460 -13.790  1.00  0.00           C  
ATOM   1773  CD1 TRP A 446      -6.379 -35.361 -14.902  1.00  0.00           C  
ATOM   1774  CD2 TRP A 446      -6.524 -34.576 -12.808  1.00  0.00           C  
ATOM   1775  CE2 TRP A 446      -5.395 -33.945 -13.407  1.00  0.00           C  
ATOM   1776  CE3 TRP A 446      -6.844 -34.203 -11.489  1.00  0.00           C  
ATOM   1777  NE1 TRP A 446      -5.353 -34.467 -14.680  1.00  0.00           N  
ATOM   1778  CH2 TRP A 446      -4.964 -32.642 -11.414  1.00  0.00           C  
ATOM   1779  CZ2 TRP A 446      -4.615 -32.997 -12.728  1.00  0.00           C  
ATOM   1780  CZ3 TRP A 446      -6.081 -33.243 -10.805  1.00  0.00           C  
ATOM   1781  H   TRP A 446     -10.858 -37.045 -13.760  1.00  0.00           H  
ATOM   1782  HA  TRP A 446      -9.536 -34.650 -12.775  1.00  0.00           H  
ATOM   1783  HB2 TRP A 446      -8.517 -36.911 -14.502  1.00  0.00           H  
ATOM   1784  HB3 TRP A 446      -8.406 -36.759 -12.740  1.00  0.00           H  
ATOM   1785  HD1 TRP A 446      -6.597 -35.841 -15.847  1.00  0.00           H  
ATOM   1786  HE1 TRP A 446      -4.764 -34.118 -15.442  1.00  0.00           H  
ATOM   1787  HE3 TRP A 446      -7.717 -34.627 -11.017  1.00  0.00           H  
ATOM   1788  HZ2 TRP A 446      -3.790 -32.528 -13.229  1.00  0.00           H  
ATOM   1789  HZ3 TRP A 446      -6.391 -32.953  -9.813  1.00  0.00           H  
ATOM   1790  HH2 TRP A 446      -4.404 -31.886 -10.880  1.00  0.00           H  
ATOM   1791  N   MET A 447      -9.291 -33.093 -14.625  1.00  0.00           N  
ATOM   1792  CA  MET A 447      -9.155 -32.022 -15.612  1.00  0.00           C  
ATOM   1793  C   MET A 447      -7.749 -31.406 -15.542  1.00  0.00           C  
ATOM   1794  CB  MET A 447     -10.248 -30.962 -15.383  1.00  0.00           C  
ATOM   1795  O   MET A 447      -7.082 -31.428 -14.505  1.00  0.00           O  
ATOM   1796  CG  MET A 447     -11.676 -31.529 -15.432  1.00  0.00           C  
ATOM   1797  SD  MET A 447     -12.229 -32.085 -17.067  1.00  0.00           S  
ATOM   1798  CE  MET A 447     -12.592 -30.472 -17.795  1.00  0.00           C  
ATOM   1799  H   MET A 447      -9.097 -32.834 -13.662  1.00  0.00           H  
ATOM   1800  HA  MET A 447      -9.287 -32.434 -16.612  1.00  0.00           H  
ATOM   1801  HB2 MET A 447     -10.153 -30.183 -16.134  1.00  0.00           H  
ATOM   1802  HB3 MET A 447     -10.096 -30.486 -14.417  1.00  0.00           H  
ATOM   1803  HG2 MET A 447     -12.363 -30.758 -15.088  1.00  0.00           H  
ATOM   1804  HG3 MET A 447     -11.760 -32.364 -14.735  1.00  0.00           H  
ATOM   1805  HE1 MET A 447     -13.397 -29.995 -17.250  1.00  0.00           H  
ATOM   1806  HE2 MET A 447     -11.722 -29.835 -17.708  1.00  0.00           H  
ATOM   1807  HE3 MET A 447     -12.872 -30.588 -18.842  1.00  0.00           H  
ATOM   1808  N   TRP A 448      -7.301 -30.793 -16.635  1.00  0.00           N  
ATOM   1809  CA  TRP A 448      -5.965 -30.199 -16.729  1.00  0.00           C  
ATOM   1810  C   TRP A 448      -5.781 -29.001 -15.788  1.00  0.00           C  
ATOM   1811  CB  TRP A 448      -5.734 -29.793 -18.183  1.00  0.00           C  
ATOM   1812  O   TRP A 448      -4.705 -28.817 -15.225  1.00  0.00           O  
ATOM   1813  CG  TRP A 448      -4.464 -29.069 -18.473  1.00  0.00           C  
ATOM   1814  CD1 TRP A 448      -3.317 -29.633 -18.900  1.00  0.00           C  
ATOM   1815  CD2 TRP A 448      -4.219 -27.633 -18.455  1.00  0.00           C  
ATOM   1816  CE2 TRP A 448      -2.888 -27.399 -18.914  1.00  0.00           C  
ATOM   1817  CE3 TRP A 448      -5.005 -26.504 -18.146  1.00  0.00           C  
ATOM   1818  NE1 TRP A 448      -2.372 -28.658 -19.133  1.00  0.00           N  
ATOM   1819  CH2 TRP A 448      -3.187 -25.003 -18.780  1.00  0.00           C  
ATOM   1820  CZ2 TRP A 448      -2.371 -26.108 -19.080  1.00  0.00           C  
ATOM   1821  CZ3 TRP A 448      -4.495 -25.204 -18.303  1.00  0.00           C  
ATOM   1822  H   TRP A 448      -7.937 -30.637 -17.408  1.00  0.00           H  
ATOM   1823  HA  TRP A 448      -5.221 -30.950 -16.460  1.00  0.00           H  
ATOM   1824  HB2 TRP A 448      -6.550 -29.153 -18.517  1.00  0.00           H  
ATOM   1825  HB3 TRP A 448      -5.758 -30.696 -18.782  1.00  0.00           H  
ATOM   1826  HD1 TRP A 448      -3.180 -30.689 -19.084  1.00  0.00           H  
ATOM   1827  HE1 TRP A 448      -1.472 -28.875 -19.537  1.00  0.00           H  
ATOM   1828  HE3 TRP A 448      -6.024 -26.643 -17.818  1.00  0.00           H  
ATOM   1829  HZ2 TRP A 448      -1.385 -25.978 -19.491  1.00  0.00           H  
ATOM   1830  HZ3 TRP A 448      -5.129 -24.357 -18.084  1.00  0.00           H  
ATOM   1831  HH2 TRP A 448      -2.827 -23.998 -18.946  1.00  0.00           H  
ATOM   1832  N   GLY A 449      -6.829 -28.210 -15.575  1.00  0.00           N  
ATOM   1833  CA  GLY A 449      -6.825 -27.016 -14.729  1.00  0.00           C  
ATOM   1834  C   GLY A 449      -7.981 -26.093 -15.102  1.00  0.00           C  
ATOM   1835  O   GLY A 449      -8.841 -26.482 -15.894  1.00  0.00           O  
ATOM   1836  H   GLY A 449      -7.680 -28.410 -16.086  1.00  0.00           H  
ATOM   1837  HA2 GLY A 449      -5.887 -26.475 -14.854  1.00  0.00           H  
ATOM   1838  HA3 GLY A 449      -6.929 -27.305 -13.683  1.00  0.00           H  
ATOM   1839  N   ASN A 450      -8.009 -24.876 -14.557  1.00  0.00           N  
ATOM   1840  CA  ASN A 450      -9.034 -23.876 -14.872  1.00  0.00           C  
ATOM   1841  C   ASN A 450      -8.610 -22.902 -15.988  1.00  0.00           C  
ATOM   1842  CB  ASN A 450      -9.549 -23.217 -13.575  1.00  0.00           C  
ATOM   1843  O   ASN A 450      -7.427 -22.785 -16.327  1.00  0.00           O  
ATOM   1844  CG  ASN A 450      -8.517 -22.453 -12.764  1.00  0.00           C  
ATOM   1845  ND2 ASN A 450      -8.854 -22.112 -11.542  1.00  0.00           N  
ATOM   1846  OD1 ASN A 450      -7.417 -22.169 -13.217  1.00  0.00           O  
ATOM   1847  H   ASN A 450      -7.264 -24.594 -13.937  1.00  0.00           H  
ATOM   1848  HA  ASN A 450      -9.884 -24.404 -15.286  1.00  0.00           H  
ATOM   1849  HB2 ASN A 450      -9.973 -23.987 -12.933  1.00  0.00           H  
ATOM   1850  HB3 ASN A 450     -10.357 -22.531 -13.819  1.00  0.00           H  
ATOM   1851 HD21 ASN A 450      -8.217 -21.598 -10.958  1.00  0.00           H  
ATOM   1852 HD22 ASN A 450      -9.808 -22.278 -11.218  1.00  0.00           H  
ATOM   1853  N   LEU A 451      -9.578 -22.192 -16.583  1.00  0.00           N  
ATOM   1854  CA  LEU A 451      -9.319 -21.270 -17.700  1.00  0.00           C  
ATOM   1855  C   LEU A 451      -8.430 -20.094 -17.306  1.00  0.00           C  
ATOM   1856  CB  LEU A 451     -10.625 -20.794 -18.349  1.00  0.00           C  
ATOM   1857  O   LEU A 451      -7.875 -19.441 -18.182  1.00  0.00           O  
ATOM   1858  CG  LEU A 451     -11.443 -21.887 -19.036  1.00  0.00           C  
ATOM   1859  CD1 LEU A 451     -12.674 -21.310 -19.663  1.00  0.00           C  
ATOM   1860  CD2 LEU A 451     -10.634 -22.610 -20.110  1.00  0.00           C  
ATOM   1861  H   LEU A 451     -10.537 -22.336 -16.274  1.00  0.00           H  
ATOM   1862  HA  LEU A 451      -8.752 -21.832 -18.442  1.00  0.00           H  
ATOM   1863  HB2 LEU A 451     -10.376 -20.039 -19.095  1.00  0.00           H  
ATOM   1864  HB3 LEU A 451     -11.245 -20.346 -17.572  1.00  0.00           H  
ATOM   1865  HG  LEU A 451     -11.721 -22.605 -18.265  1.00  0.00           H  
ATOM   1866 HD11 LEU A 451     -13.268 -20.807 -18.900  1.00  0.00           H  
ATOM   1867 HD12 LEU A 451     -12.388 -20.593 -20.432  1.00  0.00           H  
ATOM   1868 HD13 LEU A 451     -13.262 -22.110 -20.113  1.00  0.00           H  
ATOM   1869 HD21 LEU A 451     -10.349 -21.902 -20.888  1.00  0.00           H  
ATOM   1870 HD22 LEU A 451      -9.737 -23.039 -19.662  1.00  0.00           H  
ATOM   1871 HD23 LEU A 451     -11.238 -23.405 -20.546  1.00  0.00           H  
ATOM   1872  N   ARG A 452      -8.327 -19.787 -16.006  1.00  0.00           N  
ATOM   1873  CA  ARG A 452      -7.373 -18.820 -15.443  1.00  0.00           C  
ATOM   1874  C   ARG A 452      -5.925 -19.272 -15.713  1.00  0.00           C  
ATOM   1875  CB  ARG A 452      -7.667 -18.698 -13.933  1.00  0.00           C  
ATOM   1876  O   ARG A 452      -5.113 -18.512 -16.244  1.00  0.00           O  
ATOM   1877  CG  ARG A 452      -6.722 -17.772 -13.147  1.00  0.00           C  
ATOM   1878  CD  ARG A 452      -6.601 -16.348 -13.703  1.00  0.00           C  
ATOM   1879  NE  ARG A 452      -7.892 -15.799 -14.134  1.00  0.00           N  
ATOM   1880  NH1 ARG A 452      -8.194 -14.511 -12.248  1.00  0.00           N  
ATOM   1881  NH2 ARG A 452      -9.800 -14.540 -13.882  1.00  0.00           N1+
ATOM   1882  CZ  ARG A 452      -8.627 -14.954 -13.423  1.00  0.00           C  
ATOM   1883  H   ARG A 452      -8.925 -20.301 -15.369  1.00  0.00           H  
ATOM   1884  HA  ARG A 452      -7.542 -17.847 -15.920  1.00  0.00           H  
ATOM   1885  HB2 ARG A 452      -7.612 -19.682 -13.474  1.00  0.00           H  
ATOM   1886  HB3 ARG A 452      -8.691 -18.347 -13.799  1.00  0.00           H  
ATOM   1887  HG2 ARG A 452      -5.727 -18.216 -13.113  1.00  0.00           H  
ATOM   1888  HG3 ARG A 452      -7.081 -17.713 -12.121  1.00  0.00           H  
ATOM   1889  HD2 ARG A 452      -5.926 -16.358 -14.559  1.00  0.00           H  
ATOM   1890  HD3 ARG A 452      -6.192 -15.702 -12.926  1.00  0.00           H  
ATOM   1891  HE  ARG A 452      -8.246 -16.085 -15.036  1.00  0.00           H  
ATOM   1892 HH11 ARG A 452      -7.302 -14.820 -11.889  1.00  0.00           H  
ATOM   1893 HH12 ARG A 452      -8.757 -13.865 -11.713  1.00  0.00           H  
ATOM   1894 HH21 ARG A 452     -10.355 -13.894 -13.339  1.00  0.00           H  
ATOM   1895 HH22 ARG A 452     -10.138 -14.871 -14.774  1.00  0.00           H  
ATOM   1896  N   ILE A 453      -5.619 -20.546 -15.438  1.00  0.00           N  
ATOM   1897  CA  ILE A 453      -4.303 -21.155 -15.694  1.00  0.00           C  
ATOM   1898  C   ILE A 453      -4.023 -21.275 -17.200  1.00  0.00           C  
ATOM   1899  CB  ILE A 453      -4.174 -22.503 -14.940  1.00  0.00           C  
ATOM   1900  O   ILE A 453      -2.904 -20.972 -17.618  1.00  0.00           O  
ATOM   1901  CG1 ILE A 453      -4.109 -22.239 -13.416  1.00  0.00           C  
ATOM   1902  CG2 ILE A 453      -2.920 -23.290 -15.374  1.00  0.00           C  
ATOM   1903  CD1 ILE A 453      -4.251 -23.498 -12.552  1.00  0.00           C  
ATOM   1904  H   ILE A 453      -6.351 -21.135 -15.053  1.00  0.00           H  
ATOM   1905  HA  ILE A 453      -3.542 -20.483 -15.301  1.00  0.00           H  
ATOM   1906  HB  ILE A 453      -5.052 -23.114 -15.159  1.00  0.00           H  
ATOM   1907 HG12 ILE A 453      -4.909 -21.558 -13.128  1.00  0.00           H  
ATOM   1908 HG13 ILE A 453      -3.165 -21.751 -13.174  1.00  0.00           H  
ATOM   1909 HG21 ILE A 453      -2.980 -23.537 -16.432  1.00  0.00           H  
ATOM   1910 HG22 ILE A 453      -2.020 -22.705 -15.191  1.00  0.00           H  
ATOM   1911 HG23 ILE A 453      -2.862 -24.234 -14.835  1.00  0.00           H  
ATOM   1912 HD11 ILE A 453      -5.169 -24.027 -12.810  1.00  0.00           H  
ATOM   1913 HD12 ILE A 453      -3.397 -24.161 -12.684  1.00  0.00           H  
ATOM   1914 HD13 ILE A 453      -4.294 -23.203 -11.503  1.00  0.00           H  
ATOM   1915  N   ALA A 454      -5.029 -21.585 -18.024  1.00  0.00           N  
ATOM   1916  CA  ALA A 454      -4.885 -21.581 -19.486  1.00  0.00           C  
ATOM   1917  C   ALA A 454      -4.566 -20.183 -20.058  1.00  0.00           C  
ATOM   1918  CB  ALA A 454      -6.165 -22.148 -20.112  1.00  0.00           C  
ATOM   1919  O   ALA A 454      -3.795 -20.073 -20.999  1.00  0.00           O  
ATOM   1920  H   ALA A 454      -5.919 -21.861 -17.624  1.00  0.00           H  
ATOM   1921  HA  ALA A 454      -4.060 -22.237 -19.764  1.00  0.00           H  
ATOM   1922  HB1 ALA A 454      -6.382 -23.138 -19.710  1.00  0.00           H  
ATOM   1923  HB2 ALA A 454      -7.007 -21.484 -19.921  1.00  0.00           H  
ATOM   1924  HB3 ALA A 454      -6.032 -22.238 -21.193  1.00  0.00           H  
ATOM   1925  N   LEU A 455      -5.180 -19.138 -19.499  1.00  0.00           N  
ATOM   1926  CA  LEU A 455      -4.963 -17.765 -19.938  1.00  0.00           C  
ATOM   1927  C   LEU A 455      -3.512 -17.361 -19.594  1.00  0.00           C  
ATOM   1928  CB  LEU A 455      -5.976 -16.871 -19.203  1.00  0.00           C  
ATOM   1929  O   LEU A 455      -2.816 -16.780 -20.415  1.00  0.00           O  
ATOM   1930  CG  LEU A 455      -6.474 -15.600 -19.871  1.00  0.00           C  
ATOM   1931  CD1 LEU A 455      -6.993 -15.865 -21.272  1.00  0.00           C  
ATOM   1932  CD2 LEU A 455      -7.559 -14.949 -19.024  1.00  0.00           C  
ATOM   1933  H   LEU A 455      -5.823 -19.306 -18.739  1.00  0.00           H  
ATOM   1934  HA  LEU A 455      -5.104 -17.659 -21.014  1.00  0.00           H  
ATOM   1935  HB2 LEU A 455      -5.513 -16.574 -18.262  1.00  0.00           H  
ATOM   1936  HB3 LEU A 455      -6.852 -17.486 -18.999  1.00  0.00           H  
ATOM   1937  HG  LEU A 455      -5.626 -14.920 -19.956  1.00  0.00           H  
ATOM   1938 HD11 LEU A 455      -6.203 -16.316 -21.873  1.00  0.00           H  
ATOM   1939 HD12 LEU A 455      -7.844 -16.544 -21.222  1.00  0.00           H  
ATOM   1940 HD13 LEU A 455      -7.305 -14.925 -21.728  1.00  0.00           H  
ATOM   1941 HD21 LEU A 455      -8.408 -15.627 -18.938  1.00  0.00           H  
ATOM   1942 HD22 LEU A 455      -7.164 -14.733 -18.031  1.00  0.00           H  
ATOM   1943 HD23 LEU A 455      -7.881 -14.021 -19.497  1.00  0.00           H  
ATOM   1944  N   LYS A 456      -3.060 -17.701 -18.387  1.00  0.00           N  
ATOM   1945  CA  LYS A 456      -1.725 -17.425 -17.874  1.00  0.00           C  
ATOM   1946  C   LYS A 456      -0.645 -18.190 -18.663  1.00  0.00           C  
ATOM   1947  CB  LYS A 456      -1.694 -17.792 -16.381  1.00  0.00           C  
ATOM   1948  O   LYS A 456       0.395 -17.629 -18.995  1.00  0.00           O  
ATOM   1949  CG  LYS A 456      -0.380 -17.548 -15.672  1.00  0.00           C  
ATOM   1950  CD  LYS A 456      -0.515 -17.841 -14.166  1.00  0.00           C  
ATOM   1951  CE  LYS A 456      -0.899 -19.290 -13.831  1.00  0.00           C  
ATOM   1952  NZ  LYS A 456      -0.874 -19.530 -12.362  1.00  0.00           N1+
ATOM   1953  H   LYS A 456      -3.697 -18.192 -17.776  1.00  0.00           H  
ATOM   1954  HA  LYS A 456      -1.501 -16.365 -17.996  1.00  0.00           H  
ATOM   1955  HB2 LYS A 456      -1.960 -18.844 -16.285  1.00  0.00           H  
ATOM   1956  HB3 LYS A 456      -2.461 -17.205 -15.876  1.00  0.00           H  
ATOM   1957  HG2 LYS A 456      -0.086 -16.507 -15.810  1.00  0.00           H  
ATOM   1958  HG3 LYS A 456       0.394 -18.191 -16.093  1.00  0.00           H  
ATOM   1959  HD2 LYS A 456      -1.271 -17.172 -13.754  1.00  0.00           H  
ATOM   1960  HD3 LYS A 456       0.445 -17.640 -13.691  1.00  0.00           H  
ATOM   1961  HE2 LYS A 456      -0.195 -19.960 -14.333  1.00  0.00           H  
ATOM   1962  HE3 LYS A 456      -1.900 -19.486 -14.228  1.00  0.00           H  
ATOM   1963  HZ1 LYS A 456       0.052 -19.360 -11.987  1.00  0.00           H  
ATOM   1964  HZ2 LYS A 456      -1.519 -18.912 -11.885  1.00  0.00           H  
ATOM   1965  HZ3 LYS A 456      -1.132 -20.484 -12.140  1.00  0.00           H  
ATOM   1966  N   LYS A 457      -0.899 -19.456 -19.021  1.00  0.00           N  
ATOM   1967  CA  LYS A 457       0.047 -20.291 -19.783  1.00  0.00           C  
ATOM   1968  C   LYS A 457       0.032 -20.040 -21.289  1.00  0.00           C  
ATOM   1969  CB  LYS A 457      -0.192 -21.785 -19.508  1.00  0.00           C  
ATOM   1970  O   LYS A 457       1.098 -20.106 -21.900  1.00  0.00           O  
ATOM   1971  CG  LYS A 457       0.418 -22.215 -18.164  1.00  0.00           C  
ATOM   1972  CD  LYS A 457       0.363 -23.734 -17.927  1.00  0.00           C  
ATOM   1973  CE  LYS A 457       1.035 -24.587 -19.019  1.00  0.00           C  
ATOM   1974  NZ  LYS A 457       2.481 -24.277 -19.180  1.00  0.00           N1+
ATOM   1975  H   LYS A 457      -1.774 -19.866 -18.711  1.00  0.00           H  
ATOM   1976  HA  LYS A 457       1.063 -20.039 -19.473  1.00  0.00           H  
ATOM   1977  HB2 LYS A 457       0.283 -22.353 -20.309  1.00  0.00           H  
ATOM   1978  HB3 LYS A 457      -1.261 -22.007 -19.531  1.00  0.00           H  
ATOM   1979  HG2 LYS A 457      -0.117 -21.715 -17.355  1.00  0.00           H  
ATOM   1980  HG3 LYS A 457       1.460 -21.893 -18.126  1.00  0.00           H  
ATOM   1981  HD2 LYS A 457      -0.683 -24.029 -17.852  1.00  0.00           H  
ATOM   1982  HD3 LYS A 457       0.830 -23.952 -16.965  1.00  0.00           H  
ATOM   1983  HE2 LYS A 457       0.509 -24.426 -19.967  1.00  0.00           H  
ATOM   1984  HE3 LYS A 457       0.909 -25.642 -18.755  1.00  0.00           H  
ATOM   1985  HZ1 LYS A 457       2.604 -23.312 -19.461  1.00  0.00           H  
ATOM   1986  HZ2 LYS A 457       2.984 -24.427 -18.316  1.00  0.00           H  
ATOM   1987  HZ3 LYS A 457       2.891 -24.862 -19.897  1.00  0.00           H  
ATOM   1988  N   TYR A 458      -1.141 -19.858 -21.914  1.00  0.00           N  
ATOM   1989  CA  TYR A 458      -1.214 -19.777 -23.374  1.00  0.00           C  
ATOM   1990  C   TYR A 458      -1.632 -18.440 -23.940  1.00  0.00           C  
ATOM   1991  CB  TYR A 458      -2.124 -20.884 -23.930  1.00  0.00           C  
ATOM   1992  O   TYR A 458      -1.495 -18.239 -25.142  1.00  0.00           O  
ATOM   1993  CG  TYR A 458      -1.651 -22.259 -23.509  1.00  0.00           C  
ATOM   1994  CD1 TYR A 458      -0.532 -22.838 -24.090  1.00  0.00           C  
ATOM   1995  CD2 TYR A 458      -2.360 -22.962 -22.516  1.00  0.00           C  
ATOM   1996  CE1 TYR A 458      -0.062 -24.078 -23.674  1.00  0.00           C  
ATOM   1997  CE2 TYR A 458      -1.905 -24.220 -22.081  1.00  0.00           C  
ATOM   1998  OH  TYR A 458      -0.275 -25.979 -22.224  1.00  0.00           O  
ATOM   1999  CZ  TYR A 458      -0.746 -24.777 -22.656  1.00  0.00           C  
ATOM   2000  H   TYR A 458      -1.987 -19.776 -21.369  1.00  0.00           H  
ATOM   2001  HA  TYR A 458      -0.184 -19.915 -23.702  1.00  0.00           H  
ATOM   2002  HB2 TYR A 458      -2.124 -20.828 -25.019  1.00  0.00           H  
ATOM   2003  HB3 TYR A 458      -3.137 -20.729 -23.558  1.00  0.00           H  
ATOM   2004  HD1 TYR A 458      -0.016 -22.315 -24.881  1.00  0.00           H  
ATOM   2005  HD2 TYR A 458      -3.298 -22.564 -22.150  1.00  0.00           H  
ATOM   2006  HE1 TYR A 458       0.802 -24.517 -24.151  1.00  0.00           H  
ATOM   2007  HE2 TYR A 458      -2.497 -24.797 -21.393  1.00  0.00           H  
ATOM   2008  HH  TYR A 458       0.288 -26.367 -22.897  1.00  0.00           H  
ATOM   2009  N   GLY A 459      -2.111 -17.535 -23.096  1.00  0.00           N  
ATOM   2010  CA  GLY A 459      -2.570 -16.217 -23.514  1.00  0.00           C  
ATOM   2011  C   GLY A 459      -1.485 -15.288 -24.010  1.00  0.00           C  
ATOM   2012  O   GLY A 459      -1.768 -14.397 -24.818  1.00  0.00           O  
ATOM   2013  H   GLY A 459      -2.160 -17.772 -22.115  1.00  0.00           H  
ATOM   2014  HA2 GLY A 459      -3.057 -15.743 -22.662  1.00  0.00           H  
ATOM   2015  HA3 GLY A 459      -3.294 -16.351 -24.318  1.00  0.00           H  
ATOM   2016  N   ASN A 460      -0.248 -15.451 -23.504  1.00  0.00           N  
ATOM   2017  CA  ASN A 460       0.899 -14.596 -23.867  1.00  0.00           C  
ATOM   2018  C   ASN A 460       0.685 -13.125 -23.483  1.00  0.00           C  
ATOM   2019  CB  ASN A 460       1.245 -14.737 -25.342  1.00  0.00           C  
ATOM   2020  O   ASN A 460       1.150 -12.214 -24.178  1.00  0.00           O  
ATOM   2021  CG  ASN A 460       2.690 -14.509 -25.637  1.00  0.00           C  
ATOM   2022  ND2 ASN A 460       2.966 -14.000 -26.817  1.00  0.00           N  
ATOM   2023  OD1 ASN A 460       3.569 -14.770 -24.810  1.00  0.00           O  
ATOM   2024  H   ASN A 460      -0.097 -16.198 -22.841  1.00  0.00           H  
ATOM   2025  HA  ASN A 460       1.749 -14.949 -23.283  1.00  0.00           H  
ATOM   2026  HB2 ASN A 460       0.659 -14.011 -25.905  1.00  0.00           H  
ATOM   2027  HB3 ASN A 460       0.982 -15.745 -25.664  1.00  0.00           H  
ATOM   2028 HD21 ASN A 460       3.924 -13.809 -27.073  1.00  0.00           H  
ATOM   2029 HD22 ASN A 460       2.220 -13.800 -27.468  1.00  0.00           H  
ATOM   2030  N   GLY A 461      -0.019 -12.913 -22.373  1.00  0.00           N  
ATOM   2031  CA  GLY A 461      -0.368 -11.586 -21.887  1.00  0.00           C  
ATOM   2032  C   GLY A 461      -1.723 -11.100 -22.370  1.00  0.00           C  
ATOM   2033  O   GLY A 461      -2.182 -10.039 -21.953  1.00  0.00           O  
ATOM   2034  H   GLY A 461      -0.327 -13.714 -21.841  1.00  0.00           H  
ATOM   2035  HA2 GLY A 461       0.392 -10.883 -22.228  1.00  0.00           H  
ATOM   2036  HA3 GLY A 461      -0.378 -11.610 -20.797  1.00  0.00           H  
ATOM   2037  N   HIS A 462      -2.365 -11.838 -23.272  1.00  0.00           N  
ATOM   2038  CA  HIS A 462      -3.655 -11.451 -23.820  1.00  0.00           C  
ATOM   2039  C   HIS A 462      -4.602 -12.677 -23.805  1.00  0.00           C  
ATOM   2040  CB  HIS A 462      -3.494 -10.707 -25.177  1.00  0.00           C  
ATOM   2041  O   HIS A 462      -4.550 -13.428 -22.838  1.00  0.00           O  
ATOM   2042  CG  HIS A 462      -2.886  -9.346 -24.979  1.00  0.00           C  
ATOM   2043  ND1 HIS A 462      -3.406  -8.252 -24.364  1.00  0.00           N  
ATOM   2044  CD2 HIS A 462      -1.563  -9.089 -25.299  1.00  0.00           C  
ATOM   2045  NE2 HIS A 462      -1.336  -7.844 -24.912  1.00  0.00           N  
ATOM   2046  CE1 HIS A 462      -2.419  -7.297 -24.348  1.00  0.00           C  
ATOM   2047  H   HIS A 462      -1.941 -12.699 -23.588  1.00  0.00           H  
ATOM   2048  HA  HIS A 462      -4.144 -10.704 -23.194  1.00  0.00           H  
ATOM   2049  HB2 HIS A 462      -4.474 -10.595 -25.640  1.00  0.00           H  
ATOM   2050  HB3 HIS A 462      -2.848 -11.294 -25.830  1.00  0.00           H  
ATOM   2051  HD2 HIS A 462      -0.862  -9.764 -25.767  1.00  0.00           H  
ATOM   2052  HE2 HIS A 462      -0.393  -7.333 -25.036  1.00  0.00           H  
ATOM   2053  HE1 HIS A 462      -2.496  -6.360 -23.980  1.00  0.00           H  
ATOM   2054  N   GLY A 463      -5.497 -12.827 -24.775  1.00  0.00           N  
ATOM   2055  CA  GLY A 463      -6.507 -13.871 -24.729  1.00  0.00           C  
ATOM   2056  C   GLY A 463      -6.177 -15.166 -25.420  1.00  0.00           C  
ATOM   2057  O   GLY A 463      -5.124 -15.309 -26.036  1.00  0.00           O  
ATOM   2058  H   GLY A 463      -5.475 -12.199 -25.566  1.00  0.00           H  
ATOM   2059  HA2 GLY A 463      -7.413 -13.474 -25.188  1.00  0.00           H  
ATOM   2060  HA3 GLY A 463      -6.700 -14.097 -23.680  1.00  0.00           H  
ATOM   2061  N   LEU A 464      -7.072 -16.133 -25.289  1.00  0.00           N  
ATOM   2062  CA  LEU A 464      -6.931 -17.406 -25.965  1.00  0.00           C  
ATOM   2063  C   LEU A 464      -7.200 -17.194 -27.481  1.00  0.00           C  
ATOM   2064  CB  LEU A 464      -7.891 -18.430 -25.338  1.00  0.00           C  
ATOM   2065  O   LEU A 464      -7.666 -16.111 -27.887  1.00  0.00           O  
ATOM   2066  CG  LEU A 464      -7.720 -18.633 -23.811  1.00  0.00           C  
ATOM   2067  CD1 LEU A 464      -8.712 -19.668 -23.268  1.00  0.00           C  
ATOM   2068  CD2 LEU A 464      -6.296 -19.060 -23.454  1.00  0.00           C  
ATOM   2069  H   LEU A 464      -7.878 -15.978 -24.700  1.00  0.00           H  
ATOM   2070  HA  LEU A 464      -5.921 -17.800 -25.851  1.00  0.00           H  
ATOM   2071  HB2 LEU A 464      -7.729 -19.390 -25.828  1.00  0.00           H  
ATOM   2072  HB3 LEU A 464      -8.912 -18.095 -25.523  1.00  0.00           H  
ATOM   2073  HG  LEU A 464      -7.924 -17.669 -23.345  1.00  0.00           H  
ATOM   2074 HD11 LEU A 464      -9.729 -19.354 -23.502  1.00  0.00           H  
ATOM   2075 HD12 LEU A 464      -8.515 -20.636 -23.729  1.00  0.00           H  
ATOM   2076 HD13 LEU A 464      -8.597 -19.750 -22.187  1.00  0.00           H  
ATOM   2077 HD21 LEU A 464      -6.080 -20.024 -23.914  1.00  0.00           H  
ATOM   2078 HD22 LEU A 464      -5.590 -18.315 -23.822  1.00  0.00           H  
ATOM   2079 HD23 LEU A 464      -6.203 -19.145 -22.371  1.00  0.00           H  
ATOM   2080  N   ASN A 465      -6.849 -18.181 -28.321  1.00  0.00           N  
ATOM   2081  CA  ASN A 465      -7.056 -18.016 -29.761  1.00  0.00           C  
ATOM   2082  C   ASN A 465      -8.554 -17.938 -30.105  1.00  0.00           C  
ATOM   2083  CB  ASN A 465      -6.298 -19.058 -30.574  1.00  0.00           C  
ATOM   2084  O   ASN A 465      -9.405 -18.271 -29.272  1.00  0.00           O  
ATOM   2085  CG  ASN A 465      -6.726 -20.463 -30.319  1.00  0.00           C  
ATOM   2086  ND2 ASN A 465      -5.809 -21.291 -29.879  1.00  0.00           N  
ATOM   2087  OD1 ASN A 465      -7.869 -20.833 -30.544  1.00  0.00           O  
ATOM   2088  H   ASN A 465      -6.444 -19.033 -27.961  1.00  0.00           H  
ATOM   2089  HA  ASN A 465      -6.626 -17.057 -30.052  1.00  0.00           H  
ATOM   2090  HB2 ASN A 465      -5.238 -18.975 -30.333  1.00  0.00           H  
ATOM   2091  HB3 ASN A 465      -6.448 -18.842 -31.632  1.00  0.00           H  
ATOM   2092 HD21 ASN A 465      -4.872 -20.959 -29.701  1.00  0.00           H  
ATOM   2093 HD22 ASN A 465      -6.040 -22.261 -29.718  1.00  0.00           H  
ATOM   2094  N   ALA A 466      -8.877 -17.455 -31.307  1.00  0.00           N  
ATOM   2095  CA  ALA A 466     -10.266 -17.286 -31.715  1.00  0.00           C  
ATOM   2096  C   ALA A 466     -11.090 -18.587 -31.749  1.00  0.00           C  
ATOM   2097  CB  ALA A 466     -10.334 -16.568 -33.060  1.00  0.00           C  
ATOM   2098  O   ALA A 466     -12.304 -18.540 -31.555  1.00  0.00           O  
ATOM   2099  H   ALA A 466      -8.141 -17.200 -31.950  1.00  0.00           H  
ATOM   2100  HA  ALA A 466     -10.730 -16.677 -30.940  1.00  0.00           H  
ATOM   2101  HB1 ALA A 466      -9.807 -15.616 -32.991  1.00  0.00           H  
ATOM   2102  HB2 ALA A 466      -9.867 -17.187 -33.826  1.00  0.00           H  
ATOM   2103  HB3 ALA A 466     -11.376 -16.388 -33.324  1.00  0.00           H  
ATOM   2104  N   THR A 467     -10.440 -19.730 -31.983  1.00  0.00           N  
ATOM   2105  CA  THR A 467     -11.104 -21.022 -32.068  1.00  0.00           C  
ATOM   2106  C   THR A 467     -11.455 -21.547 -30.675  1.00  0.00           C  
ATOM   2107  CB  THR A 467     -10.265 -21.975 -32.937  1.00  0.00           C  
ATOM   2108  O   THR A 467     -12.589 -21.959 -30.457  1.00  0.00           O  
ATOM   2109  CG2 THR A 467     -10.692 -23.436 -32.808  1.00  0.00           C  
ATOM   2110  OG1 THR A 467     -10.439 -21.565 -34.298  1.00  0.00           O  
ATOM   2111  H   THR A 467      -9.438 -19.696 -32.107  1.00  0.00           H  
ATOM   2112  HA  THR A 467     -12.066 -20.929 -32.572  1.00  0.00           H  
ATOM   2113  HB  THR A 467      -9.228 -21.919 -32.607  1.00  0.00           H  
ATOM   2114 HG21 THR A 467     -10.599 -23.751 -31.769  1.00  0.00           H  
ATOM   2115 HG22 THR A 467     -11.728 -23.541 -33.129  1.00  0.00           H  
ATOM   2116 HG23 THR A 467     -10.053 -24.058 -33.435  1.00  0.00           H  
ATOM   2117  HG1 THR A 467     -10.141 -20.655 -34.367  1.00  0.00           H  
ATOM   2118  N   ALA A 468     -10.515 -21.477 -29.725  1.00  0.00           N  
ATOM   2119  CA  ALA A 468     -10.759 -21.887 -28.340  1.00  0.00           C  
ATOM   2120  C   ALA A 468     -11.859 -21.007 -27.725  1.00  0.00           C  
ATOM   2121  CB  ALA A 468      -9.481 -21.803 -27.520  1.00  0.00           C  
ATOM   2122  O   ALA A 468     -12.820 -21.547 -27.200  1.00  0.00           O  
ATOM   2123  H   ALA A 468      -9.600 -21.127 -29.973  1.00  0.00           H  
ATOM   2124  HA  ALA A 468     -11.092 -22.925 -28.333  1.00  0.00           H  
ATOM   2125  HB1 ALA A 468      -8.722 -22.447 -27.964  1.00  0.00           H  
ATOM   2126  HB2 ALA A 468      -9.123 -20.773 -27.509  1.00  0.00           H  
ATOM   2127  HB3 ALA A 468      -9.682 -22.129 -26.499  1.00  0.00           H  
ATOM   2128  N   VAL A 469     -11.805 -19.684 -27.916  1.00  0.00           N  
ATOM   2129  CA  VAL A 469     -12.838 -18.774 -27.406  1.00  0.00           C  
ATOM   2130  C   VAL A 469     -14.233 -19.154 -27.917  1.00  0.00           C  
ATOM   2131  CB  VAL A 469     -12.476 -17.284 -27.685  1.00  0.00           C  
ATOM   2132  O   VAL A 469     -15.165 -19.243 -27.131  1.00  0.00           O  
ATOM   2133  CG1 VAL A 469     -13.665 -16.345 -27.464  1.00  0.00           C  
ATOM   2134  CG2 VAL A 469     -11.277 -16.851 -26.840  1.00  0.00           C  
ATOM   2135  H   VAL A 469     -11.026 -19.297 -28.429  1.00  0.00           H  
ATOM   2136  HA  VAL A 469     -12.871 -18.885 -26.322  1.00  0.00           H  
ATOM   2137  HB  VAL A 469     -12.206 -17.212 -28.738  1.00  0.00           H  
ATOM   2138 HG11 VAL A 469     -14.496 -16.656 -28.097  1.00  0.00           H  
ATOM   2139 HG12 VAL A 469     -13.970 -16.385 -26.418  1.00  0.00           H  
ATOM   2140 HG13 VAL A 469     -13.375 -15.326 -27.719  1.00  0.00           H  
ATOM   2141 HG21 VAL A 469     -11.534 -16.918 -25.783  1.00  0.00           H  
ATOM   2142 HG22 VAL A 469     -10.430 -17.504 -27.050  1.00  0.00           H  
ATOM   2143 HG23 VAL A 469     -11.012 -15.822 -27.085  1.00  0.00           H  
ATOM   2144  N   HIS A 470     -14.352 -19.456 -29.215  1.00  0.00           N  
ATOM   2145  CA  HIS A 470     -15.610 -19.854 -29.839  1.00  0.00           C  
ATOM   2146  C   HIS A 470     -16.113 -21.181 -29.283  1.00  0.00           C  
ATOM   2147  CB  HIS A 470     -15.442 -19.937 -31.364  1.00  0.00           C  
ATOM   2148  O   HIS A 470     -17.295 -21.311 -28.992  1.00  0.00           O  
ATOM   2149  CG  HIS A 470     -16.697 -20.296 -32.093  1.00  0.00           C  
ATOM   2150  CD2 HIS A 470     -17.596 -19.495 -32.707  1.00  0.00           C  
ATOM   2151  ND1 HIS A 470     -17.091 -21.611 -32.248  1.00  0.00           N  
ATOM   2152  CE1 HIS A 470     -18.223 -21.571 -32.931  1.00  0.00           C  
ATOM   2153  NE2 HIS A 470     -18.561 -20.323 -33.244  1.00  0.00           N  
ATOM   2154  H   HIS A 470     -13.526 -19.406 -29.795  1.00  0.00           H  
ATOM   2155  HA  HIS A 470     -16.357 -19.095 -29.606  1.00  0.00           H  
ATOM   2156  HB2 HIS A 470     -14.688 -20.693 -31.586  1.00  0.00           H  
ATOM   2157  HB3 HIS A 470     -15.101 -18.967 -31.725  1.00  0.00           H  
ATOM   2158  HD2 HIS A 470     -17.565 -18.417 -32.766  1.00  0.00           H  
ATOM   2159  HE2 HIS A 470     -19.371 -20.036 -33.775  1.00  0.00           H  
ATOM   2160  HE1 HIS A 470     -18.801 -22.443 -33.201  1.00  0.00           H  
ATOM   2161  N   CYS A 471     -15.211 -22.157 -29.145  1.00  0.00           N  
ATOM   2162  CA  CYS A 471     -15.516 -23.470 -28.610  1.00  0.00           C  
ATOM   2163  C   CYS A 471     -16.011 -23.355 -27.167  1.00  0.00           C  
ATOM   2164  CB  CYS A 471     -14.289 -24.378 -28.707  1.00  0.00           C  
ATOM   2165  O   CYS A 471     -17.070 -23.874 -26.842  1.00  0.00           O  
ATOM   2166  SG  CYS A 471     -14.506 -26.005 -27.934  1.00  0.00           S  
ATOM   2167  H   CYS A 471     -14.260 -21.969 -29.430  1.00  0.00           H  
ATOM   2168  HA  CYS A 471     -16.314 -23.918 -29.202  1.00  0.00           H  
ATOM   2169  HB2 CYS A 471     -13.453 -23.876 -28.219  1.00  0.00           H  
ATOM   2170  HB3 CYS A 471     -14.057 -24.528 -29.761  1.00  0.00           H  
ATOM   2171  HG  CYS A 471     -14.791 -25.848 -26.638  1.00  0.00           H  
ATOM   2172  N   TYR A 472     -15.251 -22.667 -26.309  1.00  0.00           N  
ATOM   2173  CA  TYR A 472     -15.583 -22.535 -24.901  1.00  0.00           C  
ATOM   2174  C   TYR A 472     -16.811 -21.675 -24.656  1.00  0.00           C  
ATOM   2175  CB  TYR A 472     -14.377 -22.029 -24.087  1.00  0.00           C  
ATOM   2176  O   TYR A 472     -17.540 -21.941 -23.711  1.00  0.00           O  
ATOM   2177  CG  TYR A 472     -13.119 -22.864 -24.220  1.00  0.00           C  
ATOM   2178  CD1 TYR A 472     -13.180 -24.200 -24.593  1.00  0.00           C  
ATOM   2179  CD2 TYR A 472     -11.869 -22.310 -23.995  1.00  0.00           C  
ATOM   2180  CE1 TYR A 472     -12.026 -24.951 -24.779  1.00  0.00           C  
ATOM   2181  CE2 TYR A 472     -10.707 -23.062 -24.143  1.00  0.00           C  
ATOM   2182  OH  TYR A 472      -9.646 -25.136 -24.676  1.00  0.00           O  
ATOM   2183  CZ  TYR A 472     -10.788 -24.380 -24.545  1.00  0.00           C  
ATOM   2184  H   TYR A 472     -14.413 -22.221 -26.653  1.00  0.00           H  
ATOM   2185  HA  TYR A 472     -15.836 -23.536 -24.553  1.00  0.00           H  
ATOM   2186  HB2 TYR A 472     -14.662 -22.012 -23.035  1.00  0.00           H  
ATOM   2187  HB3 TYR A 472     -14.147 -21.016 -24.417  1.00  0.00           H  
ATOM   2188  HD1 TYR A 472     -14.144 -24.665 -24.741  1.00  0.00           H  
ATOM   2189  HD2 TYR A 472     -11.795 -21.274 -23.699  1.00  0.00           H  
ATOM   2190  HE1 TYR A 472     -12.095 -25.978 -25.105  1.00  0.00           H  
ATOM   2191  HE2 TYR A 472      -9.744 -22.615 -23.944  1.00  0.00           H  
ATOM   2192  HH  TYR A 472      -9.789 -26.042 -24.960  1.00  0.00           H  
ATOM   2193  N   THR A 473     -17.063 -20.665 -25.494  1.00  0.00           N  
ATOM   2194  CA  THR A 473     -18.239 -19.809 -25.324  1.00  0.00           C  
ATOM   2195  C   THR A 473     -19.510 -20.629 -25.500  1.00  0.00           C  
ATOM   2196  CB  THR A 473     -18.177 -18.608 -26.265  1.00  0.00           C  
ATOM   2197  O   THR A 473     -20.387 -20.595 -24.636  1.00  0.00           O  
ATOM   2198  CG2 THR A 473     -19.418 -17.749 -26.195  1.00  0.00           C  
ATOM   2199  OG1 THR A 473     -17.012 -17.836 -25.948  1.00  0.00           O  
ATOM   2200  H   THR A 473     -16.429 -20.488 -26.260  1.00  0.00           H  
ATOM   2201  HA  THR A 473     -18.250 -19.407 -24.311  1.00  0.00           H  
ATOM   2202  HB  THR A 473     -18.120 -18.979 -27.288  1.00  0.00           H  
ATOM   2203 HG21 THR A 473     -20.292 -18.352 -26.442  1.00  0.00           H  
ATOM   2204 HG22 THR A 473     -19.526 -17.348 -25.187  1.00  0.00           H  
ATOM   2205 HG23 THR A 473     -19.332 -16.927 -26.906  1.00  0.00           H  
ATOM   2206  HG1 THR A 473     -16.248 -18.409 -26.047  1.00  0.00           H  
ATOM   2207  N   LYS A 474     -19.545 -21.447 -26.565  1.00  0.00           N  
ATOM   2208  CA  LYS A 474     -20.642 -22.349 -26.889  1.00  0.00           C  
ATOM   2209  C   LYS A 474     -20.871 -23.375 -25.779  1.00  0.00           C  
ATOM   2210  CB  LYS A 474     -20.356 -23.080 -28.221  1.00  0.00           C  
ATOM   2211  O   LYS A 474     -22.004 -23.568 -25.347  1.00  0.00           O  
ATOM   2212  CG  LYS A 474     -21.550 -23.908 -28.716  1.00  0.00           C  
ATOM   2213  CD  LYS A 474     -21.187 -24.828 -29.867  1.00  0.00           C  
ATOM   2214  CE  LYS A 474     -20.978 -24.067 -31.159  1.00  0.00           C  
ATOM   2215  NZ  LYS A 474     -20.455 -24.943 -32.256  1.00  0.00           N1+
ATOM   2216  H   LYS A 474     -18.750 -21.436 -27.188  1.00  0.00           H  
ATOM   2217  HA  LYS A 474     -21.546 -21.748 -26.989  1.00  0.00           H  
ATOM   2218  HB2 LYS A 474     -19.506 -23.747 -28.076  1.00  0.00           H  
ATOM   2219  HB3 LYS A 474     -20.110 -22.337 -28.980  1.00  0.00           H  
ATOM   2220  HG2 LYS A 474     -22.333 -23.227 -29.048  1.00  0.00           H  
ATOM   2221  HG3 LYS A 474     -21.921 -24.514 -27.889  1.00  0.00           H  
ATOM   2222  HD2 LYS A 474     -21.993 -25.548 -30.009  1.00  0.00           H  
ATOM   2223  HD3 LYS A 474     -20.267 -25.357 -29.618  1.00  0.00           H  
ATOM   2224  HE2 LYS A 474     -20.263 -23.264 -30.981  1.00  0.00           H  
ATOM   2225  HE3 LYS A 474     -21.931 -23.642 -31.474  1.00  0.00           H  
ATOM   2226  HZ1 LYS A 474     -19.571 -25.343 -31.975  1.00  0.00           H  
ATOM   2227  HZ2 LYS A 474     -21.116 -25.684 -32.439  1.00  0.00           H  
ATOM   2228  HZ3 LYS A 474     -20.325 -24.393 -33.093  1.00  0.00           H  
ATOM   2229  N   GLN A 475     -19.802 -24.027 -25.318  1.00  0.00           N  
ATOM   2230  CA  GLN A 475     -19.880 -25.034 -24.269  1.00  0.00           C  
ATOM   2231  C   GLN A 475     -20.319 -24.441 -22.931  1.00  0.00           C  
ATOM   2232  CB  GLN A 475     -18.534 -25.734 -24.123  1.00  0.00           C  
ATOM   2233  O   GLN A 475     -21.036 -25.097 -22.181  1.00  0.00           O  
ATOM   2234  CG  GLN A 475     -18.195 -26.591 -25.326  1.00  0.00           C  
ATOM   2235  CD  GLN A 475     -16.902 -27.366 -25.166  1.00  0.00           C  
ATOM   2236  NE2 GLN A 475     -16.631 -28.241 -26.102  1.00  0.00           N  
ATOM   2237  OE1 GLN A 475     -16.132 -27.181 -24.225  1.00  0.00           O  
ATOM   2238  H   GLN A 475     -18.898 -23.812 -25.714  1.00  0.00           H  
ATOM   2239  HA  GLN A 475     -20.639 -25.759 -24.563  1.00  0.00           H  
ATOM   2240  HB2 GLN A 475     -18.564 -26.369 -23.238  1.00  0.00           H  
ATOM   2241  HB3 GLN A 475     -17.758 -24.978 -24.002  1.00  0.00           H  
ATOM   2242  HG2 GLN A 475     -18.104 -25.943 -26.198  1.00  0.00           H  
ATOM   2243  HG3 GLN A 475     -19.007 -27.301 -25.484  1.00  0.00           H  
ATOM   2244 HE21 GLN A 475     -15.777 -28.778 -26.059  1.00  0.00           H  
ATOM   2245 HE22 GLN A 475     -17.276 -28.379 -26.867  1.00  0.00           H  
ATOM   2246  N   LEU A 476     -19.920 -23.202 -22.645  1.00  0.00           N  
ATOM   2247  CA  LEU A 476     -20.313 -22.496 -21.427  1.00  0.00           C  
ATOM   2248  C   LEU A 476     -21.803 -22.188 -21.457  1.00  0.00           C  
ATOM   2249  CB  LEU A 476     -19.522 -21.190 -21.298  1.00  0.00           C  
ATOM   2250  O   LEU A 476     -22.468 -22.318 -20.430  1.00  0.00           O  
ATOM   2251  CG  LEU A 476     -19.739 -20.373 -20.017  1.00  0.00           C  
ATOM   2252  CD1 LEU A 476     -19.481 -21.237 -18.756  1.00  0.00           C  
ATOM   2253  CD2 LEU A 476     -18.850 -19.109 -20.017  1.00  0.00           C  
ATOM   2254  H   LEU A 476     -19.317 -22.728 -23.302  1.00  0.00           H  
ATOM   2255  HA  LEU A 476     -20.097 -23.133 -20.570  1.00  0.00           H  
ATOM   2256  HB2 LEU A 476     -19.792 -20.556 -22.143  1.00  0.00           H  
ATOM   2257  HB3 LEU A 476     -18.462 -21.439 -21.355  1.00  0.00           H  
ATOM   2258  HG  LEU A 476     -20.781 -20.053 -19.992  1.00  0.00           H  
ATOM   2259 HD11 LEU A 476     -20.144 -22.102 -18.766  1.00  0.00           H  
ATOM   2260 HD12 LEU A 476     -18.444 -21.574 -18.752  1.00  0.00           H  
ATOM   2261 HD13 LEU A 476     -19.673 -20.643 -17.863  1.00  0.00           H  
ATOM   2262 HD21 LEU A 476     -17.801 -19.403 -20.042  1.00  0.00           H  
ATOM   2263 HD22 LEU A 476     -19.079 -18.504 -20.894  1.00  0.00           H  
ATOM   2264 HD23 LEU A 476     -19.044 -18.529 -19.115  1.00  0.00           H  
ATOM   2265  N   PHE A 477     -22.335 -21.787 -22.627  1.00  0.00           N  
ATOM   2266  CA  PHE A 477     -23.753 -21.477 -22.723  1.00  0.00           C  
ATOM   2267  C   PHE A 477     -24.620 -22.770 -22.704  1.00  0.00           C  
ATOM   2268  CB  PHE A 477     -24.062 -20.526 -23.896  1.00  0.00           C  
ATOM   2269  O   PHE A 477     -25.766 -22.722 -22.253  1.00  0.00           O  
ATOM   2270  CG  PHE A 477     -23.817 -19.086 -23.504  1.00  0.00           C  
ATOM   2271  CD1 PHE A 477     -24.659 -18.441 -22.611  1.00  0.00           C  
ATOM   2272  CD2 PHE A 477     -22.709 -18.401 -23.971  1.00  0.00           C  
ATOM   2273  CE1 PHE A 477     -24.410 -17.133 -22.211  1.00  0.00           C  
ATOM   2274  CE2 PHE A 477     -22.460 -17.084 -23.575  1.00  0.00           C  
ATOM   2275  CZ  PHE A 477     -23.314 -16.455 -22.703  1.00  0.00           C  
ATOM   2276  H   PHE A 477     -21.746 -21.701 -23.443  1.00  0.00           H  
ATOM   2277  HA  PHE A 477     -24.037 -20.919 -21.831  1.00  0.00           H  
ATOM   2278  HB2 PHE A 477     -25.106 -20.644 -24.185  1.00  0.00           H  
ATOM   2279  HB3 PHE A 477     -23.420 -20.780 -24.740  1.00  0.00           H  
ATOM   2280  HD1 PHE A 477     -25.521 -18.962 -22.221  1.00  0.00           H  
ATOM   2281  HD2 PHE A 477     -22.027 -18.891 -24.651  1.00  0.00           H  
ATOM   2282  HE1 PHE A 477     -25.076 -16.647 -21.514  1.00  0.00           H  
ATOM   2283  HE2 PHE A 477     -21.595 -16.561 -23.955  1.00  0.00           H  
ATOM   2284  HZ  PHE A 477     -23.128 -15.434 -22.404  1.00  0.00           H  
ATOM   2285  N   ILE A 478     -24.050 -23.924 -23.088  1.00  0.00           N  
ATOM   2286  CA  ILE A 478     -24.729 -25.223 -22.992  1.00  0.00           C  
ATOM   2287  C   ILE A 478     -24.889 -25.558 -21.497  1.00  0.00           C  
ATOM   2288  CB  ILE A 478     -23.927 -26.320 -23.748  1.00  0.00           C  
ATOM   2289  O   ILE A 478     -25.962 -25.968 -21.072  1.00  0.00           O  
ATOM   2290  CG1 ILE A 478     -24.098 -26.201 -25.271  1.00  0.00           C  
ATOM   2291  CG2 ILE A 478     -24.265 -27.745 -23.259  1.00  0.00           C  
ATOM   2292  CD1 ILE A 478     -23.115 -27.140 -26.041  1.00  0.00           C  
ATOM   2293  H   ILE A 478     -23.111 -23.897 -23.460  1.00  0.00           H  
ATOM   2294  HA  ILE A 478     -25.711 -25.180 -23.463  1.00  0.00           H  
ATOM   2295  HB  ILE A 478     -22.877 -26.146 -23.515  1.00  0.00           H  
ATOM   2296 HG12 ILE A 478     -23.906 -25.170 -25.568  1.00  0.00           H  
ATOM   2297 HG13 ILE A 478     -25.121 -26.470 -25.533  1.00  0.00           H  
ATOM   2298 HG21 ILE A 478     -24.092 -27.811 -22.185  1.00  0.00           H  
ATOM   2299 HG22 ILE A 478     -25.311 -27.964 -23.473  1.00  0.00           H  
ATOM   2300 HG23 ILE A 478     -23.630 -28.466 -23.774  1.00  0.00           H  
ATOM   2301 HD11 ILE A 478     -22.088 -26.879 -25.786  1.00  0.00           H  
ATOM   2302 HD12 ILE A 478     -23.307 -28.176 -25.760  1.00  0.00           H  
ATOM   2303 HD13 ILE A 478     -23.264 -27.021 -27.114  1.00  0.00           H  
ATOM   2304  N   ALA A 479     -23.830 -25.345 -20.704  1.00  0.00           N  
ATOM   2305  CA  ALA A 479     -23.865 -25.557 -19.259  1.00  0.00           C  
ATOM   2306  C   ALA A 479     -24.902 -24.630 -18.592  1.00  0.00           C  
ATOM   2307  CB  ALA A 479     -22.484 -25.321 -18.652  1.00  0.00           C  
ATOM   2308  O   ALA A 479     -25.613 -25.086 -17.701  1.00  0.00           O  
ATOM   2309  H   ALA A 479     -22.969 -25.024 -21.124  1.00  0.00           H  
ATOM   2310  HA  ALA A 479     -24.159 -26.591 -19.076  1.00  0.00           H  
ATOM   2311  HB1 ALA A 479     -21.764 -25.996 -19.114  1.00  0.00           H  
ATOM   2312  HB2 ALA A 479     -22.181 -24.289 -18.829  1.00  0.00           H  
ATOM   2313  HB3 ALA A 479     -22.522 -25.509 -17.579  1.00  0.00           H  
ATOM   2314  N   LEU A 480     -25.009 -23.356 -19.029  1.00  0.00           N  
ATOM   2315  CA  LEU A 480     -25.966 -22.418 -18.437  1.00  0.00           C  
ATOM   2316  C   LEU A 480     -27.391 -22.846 -18.740  1.00  0.00           C  
ATOM   2317  CB  LEU A 480     -25.772 -20.962 -18.934  1.00  0.00           C  
ATOM   2318  O   LEU A 480     -28.259 -22.745 -17.880  1.00  0.00           O  
ATOM   2319  CG  LEU A 480     -24.488 -20.184 -18.677  1.00  0.00           C  
ATOM   2320  CD1 LEU A 480     -24.781 -18.708 -18.615  1.00  0.00           C  
ATOM   2321  CD2 LEU A 480     -23.783 -20.612 -17.430  1.00  0.00           C  
ATOM   2322  H   LEU A 480     -24.414 -23.042 -19.783  1.00  0.00           H  
ATOM   2323  HA  LEU A 480     -25.780 -22.438 -17.363  1.00  0.00           H  
ATOM   2324  HB2 LEU A 480     -26.577 -20.378 -18.488  1.00  0.00           H  
ATOM   2325  HB3 LEU A 480     -25.900 -20.990 -20.016  1.00  0.00           H  
ATOM   2326  HG  LEU A 480     -23.820 -20.400 -19.511  1.00  0.00           H  
ATOM   2327 HD11 LEU A 480     -25.256 -18.393 -19.544  1.00  0.00           H  
ATOM   2328 HD12 LEU A 480     -25.449 -18.505 -17.778  1.00  0.00           H  
ATOM   2329 HD13 LEU A 480     -23.850 -18.158 -18.478  1.00  0.00           H  
ATOM   2330 HD21 LEU A 480     -24.418 -20.413 -16.567  1.00  0.00           H  
ATOM   2331 HD22 LEU A 480     -23.566 -21.679 -17.483  1.00  0.00           H  
ATOM   2332 HD23 LEU A 480     -22.851 -20.056 -17.331  1.00  0.00           H  
ATOM   2333  N   ARG A 481     -27.634 -23.290 -19.977  1.00  0.00           N  
ATOM   2334  CA  ARG A 481     -28.924 -23.788 -20.416  1.00  0.00           C  
ATOM   2335  C   ARG A 481     -29.291 -25.035 -19.602  1.00  0.00           C  
ATOM   2336  CB  ARG A 481     -28.883 -24.106 -21.915  1.00  0.00           C  
ATOM   2337  O   ARG A 481     -30.431 -25.166 -19.171  1.00  0.00           O  
ATOM   2338  CG  ARG A 481     -30.160 -24.775 -22.403  1.00  0.00           C  
ATOM   2339  CD  ARG A 481     -30.276 -24.768 -23.901  1.00  0.00           C  
ATOM   2340  NE  ARG A 481     -29.428 -25.777 -24.526  1.00  0.00           N  
ATOM   2341  NH1 ARG A 481     -29.919 -25.107 -26.683  1.00  0.00           N  
ATOM   2342  NH2 ARG A 481     -28.489 -26.870 -26.328  1.00  0.00           N1+
ATOM   2343  CZ  ARG A 481     -29.284 -25.922 -25.842  1.00  0.00           C  
ATOM   2344  H   ARG A 481     -26.876 -23.278 -20.644  1.00  0.00           H  
ATOM   2345  HA  ARG A 481     -29.686 -23.026 -20.253  1.00  0.00           H  
ATOM   2346  HB2 ARG A 481     -28.043 -24.773 -22.108  1.00  0.00           H  
ATOM   2347  HB3 ARG A 481     -28.743 -23.176 -22.466  1.00  0.00           H  
ATOM   2348  HG2 ARG A 481     -31.015 -24.245 -21.984  1.00  0.00           H  
ATOM   2349  HG3 ARG A 481     -30.168 -25.808 -22.056  1.00  0.00           H  
ATOM   2350  HD2 ARG A 481     -29.983 -23.785 -24.271  1.00  0.00           H  
ATOM   2351  HD3 ARG A 481     -31.313 -24.964 -24.173  1.00  0.00           H  
ATOM   2352  HE  ARG A 481     -28.918 -26.406 -23.922  1.00  0.00           H  
ATOM   2353 HH11 ARG A 481     -30.525 -24.383 -26.324  1.00  0.00           H  
ATOM   2354 HH12 ARG A 481     -29.794 -25.213 -27.680  1.00  0.00           H  
ATOM   2355 HH21 ARG A 481     -28.371 -26.967 -27.326  1.00  0.00           H  
ATOM   2356 HH22 ARG A 481     -28.003 -27.493 -25.699  1.00  0.00           H  
ATOM   2357  N   HIS A 482     -28.329 -25.927 -19.371  1.00  0.00           N  
ATOM   2358  CA  HIS A 482     -28.549 -27.128 -18.575  1.00  0.00           C  
ATOM   2359  C   HIS A 482     -28.840 -26.762 -17.115  1.00  0.00           C  
ATOM   2360  CB  HIS A 482     -27.339 -28.075 -18.673  1.00  0.00           C  
ATOM   2361  O   HIS A 482     -29.804 -27.265 -16.549  1.00  0.00           O  
ATOM   2362  CG  HIS A 482     -27.461 -29.290 -17.807  1.00  0.00           C  
ATOM   2363  ND1 HIS A 482     -28.410 -30.256 -17.801  1.00  0.00           N  
ATOM   2364  CD2 HIS A 482     -26.547 -29.552 -16.797  1.00  0.00           C  
ATOM   2365  NE2 HIS A 482     -26.943 -30.686 -16.240  1.00  0.00           N  
ATOM   2366  CE1 HIS A 482     -28.062 -31.148 -16.808  1.00  0.00           C  
ATOM   2367  H   HIS A 482     -27.412 -25.765 -19.762  1.00  0.00           H  
ATOM   2368  HA  HIS A 482     -29.419 -27.649 -18.974  1.00  0.00           H  
ATOM   2369  HB2 HIS A 482     -26.446 -27.526 -18.374  1.00  0.00           H  
ATOM   2370  HB3 HIS A 482     -27.237 -28.398 -19.709  1.00  0.00           H  
ATOM   2371  HD2 HIS A 482     -25.690 -28.955 -16.522  1.00  0.00           H  
ATOM   2372  HE2 HIS A 482     -26.427 -31.177 -15.428  1.00  0.00           H  
ATOM   2373  HE1 HIS A 482     -28.559 -31.991 -16.557  1.00  0.00           H  
ATOM   2374  N   MET A 483     -28.056 -25.848 -16.527  1.00  0.00           N  
ATOM   2375  CA  MET A 483     -28.278 -25.422 -15.148  1.00  0.00           C  
ATOM   2376  C   MET A 483     -29.647 -24.781 -14.975  1.00  0.00           C  
ATOM   2377  CB  MET A 483     -27.165 -24.485 -14.665  1.00  0.00           C  
ATOM   2378  O   MET A 483     -30.321 -25.052 -13.987  1.00  0.00           O  
ATOM   2379  CG  MET A 483     -25.867 -25.209 -14.356  1.00  0.00           C  
ATOM   2380  SD  MET A 483     -24.618 -24.164 -13.542  1.00  0.00           S  
ATOM   2381  CE  MET A 483     -24.228 -23.040 -14.848  1.00  0.00           C  
ATOM   2382  H   MET A 483     -27.293 -25.444 -17.051  1.00  0.00           H  
ATOM   2383  HA  MET A 483     -28.252 -26.316 -14.526  1.00  0.00           H  
ATOM   2384  HB2 MET A 483     -27.505 -23.981 -13.760  1.00  0.00           H  
ATOM   2385  HB3 MET A 483     -26.973 -23.746 -15.442  1.00  0.00           H  
ATOM   2386  HG2 MET A 483     -25.448 -25.579 -15.292  1.00  0.00           H  
ATOM   2387  HG3 MET A 483     -26.091 -26.051 -13.701  1.00  0.00           H  
ATOM   2388  HE1 MET A 483     -23.843 -23.596 -15.703  1.00  0.00           H  
ATOM   2389  HE2 MET A 483     -25.127 -22.498 -15.142  1.00  0.00           H  
ATOM   2390  HE3 MET A 483     -23.473 -22.332 -14.505  1.00  0.00           H  
ATOM   2391  N   ARG A 484     -30.080 -23.976 -15.954  1.00  0.00           N  
ATOM   2392  CA  ARG A 484     -31.371 -23.303 -15.925  1.00  0.00           C  
ATOM   2393  C   ARG A 484     -32.512 -24.313 -15.997  1.00  0.00           C  
ATOM   2394  CB  ARG A 484     -31.462 -22.289 -17.063  1.00  0.00           C  
ATOM   2395  O   ARG A 484     -33.453 -24.205 -15.225  1.00  0.00           O  
ATOM   2396  CG  ARG A 484     -32.695 -21.420 -17.011  1.00  0.00           C  
ATOM   2397  CD  ARG A 484     -32.631 -20.327 -18.069  1.00  0.00           C  
ATOM   2398  NE  ARG A 484     -31.457 -19.480 -17.866  1.00  0.00           N  
ATOM   2399  NH1 ARG A 484     -30.362 -17.492 -17.491  1.00  0.00           N  
ATOM   2400  NH2 ARG A 484     -32.641 -17.509 -17.742  1.00  0.00           N1+
ATOM   2401  CZ  ARG A 484     -31.488 -18.166 -17.690  1.00  0.00           C  
ATOM   2402  H   ARG A 484     -29.480 -23.828 -16.753  1.00  0.00           H  
ATOM   2403  HA  ARG A 484     -31.463 -22.768 -14.980  1.00  0.00           H  
ATOM   2404  HB2 ARG A 484     -31.465 -22.833 -18.008  1.00  0.00           H  
ATOM   2405  HB3 ARG A 484     -30.585 -21.643 -17.018  1.00  0.00           H  
ATOM   2406  HG2 ARG A 484     -32.767 -20.960 -16.026  1.00  0.00           H  
ATOM   2407  HG3 ARG A 484     -33.575 -22.038 -17.188  1.00  0.00           H  
ATOM   2408  HD2 ARG A 484     -33.530 -19.714 -18.005  1.00  0.00           H  
ATOM   2409  HD3 ARG A 484     -32.574 -20.787 -19.056  1.00  0.00           H  
ATOM   2410  HE  ARG A 484     -30.553 -19.930 -17.859  1.00  0.00           H  
ATOM   2411 HH11 ARG A 484     -29.480 -17.983 -17.450  1.00  0.00           H  
ATOM   2412 HH12 ARG A 484     -30.387 -16.488 -17.381  1.00  0.00           H  
ATOM   2413 HH21 ARG A 484     -32.656 -16.505 -17.631  1.00  0.00           H  
ATOM   2414 HH22 ARG A 484     -33.503 -18.013 -17.893  1.00  0.00           H  
ATOM   2415  N   LYS A 485     -32.398 -25.339 -16.845  1.00  0.00           N  
ATOM   2416  CA  LYS A 485     -33.409 -26.401 -16.923  1.00  0.00           C  
ATOM   2417  C   LYS A 485     -33.522 -27.183 -15.598  1.00  0.00           C  
ATOM   2418  CB  LYS A 485     -33.155 -27.331 -18.125  1.00  0.00           C  
ATOM   2419  O   LYS A 485     -34.603 -27.659 -15.266  1.00  0.00           O  
ATOM   2420  CG  LYS A 485     -33.489 -26.668 -19.460  1.00  0.00           C  
ATOM   2421  CD  LYS A 485     -32.977 -27.488 -20.647  1.00  0.00           C  
ATOM   2422  CE  LYS A 485     -33.917 -27.498 -21.832  1.00  0.00           C  
ATOM   2423  NZ  LYS A 485     -35.135 -28.313 -21.558  1.00  0.00           N1+
ATOM   2424  H   LYS A 485     -31.591 -25.386 -17.451  1.00  0.00           H  
ATOM   2425  HA  LYS A 485     -34.374 -25.922 -17.086  1.00  0.00           H  
ATOM   2426  HB2 LYS A 485     -33.772 -28.222 -18.014  1.00  0.00           H  
ATOM   2427  HB3 LYS A 485     -32.103 -27.616 -18.130  1.00  0.00           H  
ATOM   2428  HG2 LYS A 485     -33.028 -25.681 -19.488  1.00  0.00           H  
ATOM   2429  HG3 LYS A 485     -34.571 -26.566 -19.542  1.00  0.00           H  
ATOM   2430  HD2 LYS A 485     -32.830 -28.516 -20.316  1.00  0.00           H  
ATOM   2431  HD3 LYS A 485     -32.023 -27.069 -20.968  1.00  0.00           H  
ATOM   2432  HE2 LYS A 485     -33.397 -27.918 -22.693  1.00  0.00           H  
ATOM   2433  HE3 LYS A 485     -34.219 -26.474 -22.053  1.00  0.00           H  
ATOM   2434  HZ1 LYS A 485     -34.864 -29.264 -21.352  1.00  0.00           H  
ATOM   2435  HZ2 LYS A 485     -35.629 -27.925 -20.767  1.00  0.00           H  
ATOM   2436  HZ3 LYS A 485     -35.737 -28.302 -22.369  1.00  0.00           H  
ATOM   2437  N   CYS A 486     -32.425 -27.272 -14.829  1.00  0.00           N  
ATOM   2438  CA  CYS A 486     -32.395 -27.886 -13.496  1.00  0.00           C  
ATOM   2439  C   CYS A 486     -32.776 -26.902 -12.373  1.00  0.00           C  
ATOM   2440  CB  CYS A 486     -31.034 -28.517 -13.230  1.00  0.00           C  
ATOM   2441  O   CYS A 486     -32.645 -27.243 -11.197  1.00  0.00           O  
ATOM   2442  SG  CYS A 486     -30.599 -29.834 -14.390  1.00  0.00           S  
ATOM   2443  H   CYS A 486     -31.563 -26.891 -15.192  1.00  0.00           H  
ATOM   2444  HA  CYS A 486     -33.155 -28.667 -13.490  1.00  0.00           H  
ATOM   2445  HB2 CYS A 486     -31.040 -28.934 -12.223  1.00  0.00           H  
ATOM   2446  HB3 CYS A 486     -30.275 -27.737 -13.296  1.00  0.00           H  
ATOM   2447  HG  CYS A 486     -30.558 -29.339 -15.630  1.00  0.00           H  
ATOM   2448  N   ARG A 487     -33.230 -25.684 -12.742  1.00  0.00           N  
ATOM   2449  CA  ARG A 487     -33.629 -24.565 -11.888  1.00  0.00           C  
ATOM   2450  C   ARG A 487     -32.521 -24.144 -10.925  1.00  0.00           C  
ATOM   2451  CB  ARG A 487     -34.956 -24.842 -11.158  1.00  0.00           C  
ATOM   2452  O   ARG A 487     -32.804 -23.812  -9.790  1.00  0.00           O  
ATOM   2453  CG  ARG A 487     -36.122 -25.217 -12.086  1.00  0.00           C  
ATOM   2454  CD  ARG A 487     -37.504 -24.698 -11.631  1.00  0.00           C  
ATOM   2455  NE  ARG A 487     -37.616 -24.517 -10.178  1.00  0.00           N  
ATOM   2456  NH1 ARG A 487     -38.413 -22.355 -10.319  1.00  0.00           N  
ATOM   2457  NH2 ARG A 487     -38.049 -23.306  -8.261  1.00  0.00           N1+
ATOM   2458  CZ  ARG A 487     -38.022 -23.394  -9.588  1.00  0.00           C  
ATOM   2459  H   ARG A 487     -33.303 -25.525 -13.737  1.00  0.00           H  
ATOM   2460  HA  ARG A 487     -33.802 -23.716 -12.549  1.00  0.00           H  
ATOM   2461  HB2 ARG A 487     -35.235 -23.945 -10.605  1.00  0.00           H  
ATOM   2462  HB3 ARG A 487     -34.797 -25.664 -10.461  1.00  0.00           H  
ATOM   2463  HG2 ARG A 487     -36.171 -26.304 -12.147  1.00  0.00           H  
ATOM   2464  HG3 ARG A 487     -35.914 -24.807 -13.074  1.00  0.00           H  
ATOM   2465  HD2 ARG A 487     -38.262 -25.414 -11.948  1.00  0.00           H  
ATOM   2466  HD3 ARG A 487     -37.687 -23.738 -12.113  1.00  0.00           H  
ATOM   2467  HE  ARG A 487     -37.368 -25.297  -9.586  1.00  0.00           H  
ATOM   2468 HH11 ARG A 487     -38.396 -22.412 -11.327  1.00  0.00           H  
ATOM   2469 HH12 ARG A 487     -38.727 -21.509  -9.866  1.00  0.00           H  
ATOM   2470 HH21 ARG A 487     -38.365 -22.455  -7.818  1.00  0.00           H  
ATOM   2471 HH22 ARG A 487     -37.754 -24.090  -7.697  1.00  0.00           H  
ATOM   2472  N   ILE A 488     -31.257 -24.192 -11.375  1.00  0.00           N  
ATOM   2473  CA  ILE A 488     -30.087 -23.820 -10.584  1.00  0.00           C  
ATOM   2474  C   ILE A 488     -29.451 -22.518 -11.127  1.00  0.00           C  
ATOM   2475  CB  ILE A 488     -29.026 -24.969 -10.617  1.00  0.00           C  
ATOM   2476  O   ILE A 488     -29.390 -22.305 -12.344  1.00  0.00           O  
ATOM   2477  CG1 ILE A 488     -29.482 -26.240  -9.864  1.00  0.00           C  
ATOM   2478  CG2 ILE A 488     -27.625 -24.510 -10.130  1.00  0.00           C  
ATOM   2479  CD1 ILE A 488     -29.566 -26.108  -8.349  1.00  0.00           C  
ATOM   2480  H   ILE A 488     -31.105 -24.506 -12.323  1.00  0.00           H  
ATOM   2481  HA  ILE A 488     -30.411 -23.654  -9.557  1.00  0.00           H  
ATOM   2482  HB  ILE A 488     -28.935 -25.236 -11.670  1.00  0.00           H  
ATOM   2483 HG12 ILE A 488     -28.776 -27.038 -10.093  1.00  0.00           H  
ATOM   2484 HG13 ILE A 488     -30.471 -26.513 -10.233  1.00  0.00           H  
ATOM   2485 HG21 ILE A 488     -27.301 -23.649 -10.715  1.00  0.00           H  
ATOM   2486 HG22 ILE A 488     -27.660 -24.202  -9.085  1.00  0.00           H  
ATOM   2487 HG23 ILE A 488     -26.911 -25.324 -10.257  1.00  0.00           H  
ATOM   2488 HD11 ILE A 488     -28.601 -25.840  -7.926  1.00  0.00           H  
ATOM   2489 HD12 ILE A 488     -30.300 -25.351  -8.079  1.00  0.00           H  
ATOM   2490 HD13 ILE A 488     -29.880 -27.059  -7.918  1.00  0.00           H  
ATOM   2491  N   MET A 489     -28.964 -21.664 -10.213  1.00  0.00           N  
ATOM   2492  CA  MET A 489     -28.124 -20.521 -10.546  1.00  0.00           C  
ATOM   2493  C   MET A 489     -26.774 -20.744  -9.869  1.00  0.00           C  
ATOM   2494  CB  MET A 489     -28.730 -19.141 -10.220  1.00  0.00           C  
ATOM   2495  O   MET A 489     -26.726 -21.030  -8.671  1.00  0.00           O  
ATOM   2496  CG  MET A 489     -29.230 -18.938  -8.794  1.00  0.00           C  
ATOM   2497  SD  MET A 489     -30.202 -17.414  -8.710  1.00  0.00           S  
ATOM   2498  CE  MET A 489     -30.728 -17.485  -7.068  1.00  0.00           C  
ATOM   2499  H   MET A 489     -29.066 -21.904  -9.230  1.00  0.00           H  
ATOM   2500  HA  MET A 489     -28.019 -20.452 -11.629  1.00  0.00           H  
ATOM   2501  HB2 MET A 489     -29.594 -18.996 -10.869  1.00  0.00           H  
ATOM   2502  HB3 MET A 489     -27.976 -18.386 -10.444  1.00  0.00           H  
ATOM   2503  HG2 MET A 489     -28.384 -18.879  -8.107  1.00  0.00           H  
ATOM   2504  HG3 MET A 489     -29.866 -19.776  -8.505  1.00  0.00           H  
ATOM   2505  HE1 MET A 489     -31.306 -18.393  -6.902  1.00  0.00           H  
ATOM   2506  HE2 MET A 489     -29.868 -17.481  -6.399  1.00  0.00           H  
ATOM   2507  HE3 MET A 489     -31.363 -16.626  -6.853  1.00  0.00           H  
ATOM   2508  N   HIS A 490     -25.694 -20.709 -10.641  1.00  0.00           N  
ATOM   2509  CA  HIS A 490     -24.334 -20.992 -10.175  1.00  0.00           C  
ATOM   2510  C   HIS A 490     -23.798 -19.923  -9.216  1.00  0.00           C  
ATOM   2511  CB  HIS A 490     -23.406 -21.116 -11.392  1.00  0.00           C  
ATOM   2512  O   HIS A 490     -23.184 -20.248  -8.205  1.00  0.00           O  
ATOM   2513  CG  HIS A 490     -22.021 -21.547 -11.059  1.00  0.00           C  
ATOM   2514  CD2 HIS A 490     -21.473 -22.781 -11.081  1.00  0.00           C  
ATOM   2515  ND1 HIS A 490     -21.055 -20.636 -10.698  1.00  0.00           N  
ATOM   2516  CE1 HIS A 490     -19.941 -21.339 -10.452  1.00  0.00           C  
ATOM   2517  NE2 HIS A 490     -20.163 -22.635 -10.685  1.00  0.00           N  
ATOM   2518  H   HIS A 490     -25.818 -20.446 -11.608  1.00  0.00           H  
ATOM   2519  HA  HIS A 490     -24.328 -21.940  -9.640  1.00  0.00           H  
ATOM   2520  HB2 HIS A 490     -23.353 -20.144 -11.883  1.00  0.00           H  
ATOM   2521  HB3 HIS A 490     -23.836 -21.846 -12.077  1.00  0.00           H  
ATOM   2522  HD2 HIS A 490     -21.971 -23.704 -11.338  1.00  0.00           H  
ATOM   2523  HE2 HIS A 490     -19.466 -23.365 -10.524  1.00  0.00           H  
ATOM   2524  HE1 HIS A 490     -19.002 -20.931 -10.100  1.00  0.00           H  
ATOM   2525  N   ALA A 491     -24.074 -18.655  -9.512  1.00  0.00           N  
ATOM   2526  CA  ALA A 491     -23.736 -17.462  -8.714  1.00  0.00           C  
ATOM   2527  C   ALA A 491     -22.236 -17.279  -8.417  1.00  0.00           C  
ATOM   2528  CB  ALA A 491     -24.633 -17.426  -7.468  1.00  0.00           C  
ATOM   2529  O   ALA A 491     -21.894 -16.541  -7.498  1.00  0.00           O  
ATOM   2530  H   ALA A 491     -24.537 -18.494 -10.395  1.00  0.00           H  
ATOM   2531  HA  ALA A 491     -24.008 -16.619  -9.350  1.00  0.00           H  
ATOM   2532  HB1 ALA A 491     -25.681 -17.508  -7.757  1.00  0.00           H  
ATOM   2533  HB2 ALA A 491     -24.379 -18.250  -6.801  1.00  0.00           H  
ATOM   2534  HB3 ALA A 491     -24.476 -16.489  -6.942  1.00  0.00           H  
ATOM   2535  N   ASP A 492     -21.342 -17.941  -9.180  1.00  0.00           N  
ATOM   2536  CA  ASP A 492     -19.908 -17.714  -9.029  1.00  0.00           C  
ATOM   2537  C   ASP A 492     -19.136 -18.069 -10.298  1.00  0.00           C  
ATOM   2538  CB  ASP A 492     -19.314 -18.393  -7.784  1.00  0.00           C  
ATOM   2539  O   ASP A 492     -18.030 -18.613 -10.246  1.00  0.00           O  
ATOM   2540  CG  ASP A 492     -18.042 -17.728  -7.272  1.00  0.00           C  
ATOM   2541  OD1 ASP A 492     -17.839 -16.520  -7.556  1.00  0.00           O  
ATOM   2542  OD2 ASP A 492     -17.218 -18.417  -6.643  1.00  0.00           O1-
ATOM   2543  H   ASP A 492     -21.670 -18.605  -9.867  1.00  0.00           H  
ATOM   2544  HA  ASP A 492     -19.791 -16.642  -8.868  1.00  0.00           H  
ATOM   2545  HB2 ASP A 492     -19.141 -19.452  -7.983  1.00  0.00           H  
ATOM   2546  HB3 ASP A 492     -20.037 -18.324  -6.979  1.00  0.00           H  
ATOM   2547  N   LEU A 493     -19.686 -17.729 -11.484  1.00  0.00           N  
ATOM   2548  CA  LEU A 493     -18.989 -18.034 -12.740  1.00  0.00           C  
ATOM   2549  C   LEU A 493     -17.883 -17.015 -13.016  1.00  0.00           C  
ATOM   2550  CB  LEU A 493     -19.948 -18.113 -13.934  1.00  0.00           C  
ATOM   2551  O   LEU A 493     -18.095 -15.798 -12.880  1.00  0.00           O  
ATOM   2552  CG  LEU A 493     -20.920 -19.284 -13.920  1.00  0.00           C  
ATOM   2553  CD1 LEU A 493     -21.993 -19.085 -14.937  1.00  0.00           C  
ATOM   2554  CD2 LEU A 493     -20.192 -20.642 -14.106  1.00  0.00           C  
ATOM   2555  H   LEU A 493     -20.581 -17.262 -11.507  1.00  0.00           H  
ATOM   2556  HA  LEU A 493     -18.538 -19.019 -12.616  1.00  0.00           H  
ATOM   2557  HB2 LEU A 493     -19.349 -18.186 -14.841  1.00  0.00           H  
ATOM   2558  HB3 LEU A 493     -20.532 -17.193 -13.957  1.00  0.00           H  
ATOM   2559  HG  LEU A 493     -21.391 -19.318 -12.937  1.00  0.00           H  
ATOM   2560 HD11 LEU A 493     -22.515 -18.149 -14.737  1.00  0.00           H  
ATOM   2561 HD12 LEU A 493     -21.548 -19.047 -15.932  1.00  0.00           H  
ATOM   2562 HD13 LEU A 493     -22.700 -19.913 -14.886  1.00  0.00           H  
ATOM   2563 HD21 LEU A 493     -19.701 -20.661 -15.079  1.00  0.00           H  
ATOM   2564 HD22 LEU A 493     -19.446 -20.765 -13.321  1.00  0.00           H  
ATOM   2565 HD23 LEU A 493     -20.917 -21.454 -14.049  1.00  0.00           H  
ATOM   2566  N   LYS A 494     -16.706 -17.533 -13.387  1.00  0.00           N  
ATOM   2567  CA  LYS A 494     -15.487 -16.799 -13.706  1.00  0.00           C  
ATOM   2568  C   LYS A 494     -14.417 -17.790 -14.237  1.00  0.00           C  
ATOM   2569  CB  LYS A 494     -14.972 -16.060 -12.458  1.00  0.00           C  
ATOM   2570  O   LYS A 494     -14.575 -18.993 -14.022  1.00  0.00           O  
ATOM   2571  CG  LYS A 494     -14.726 -17.017 -11.276  1.00  0.00           C  
ATOM   2572  CD  LYS A 494     -14.367 -16.263  -9.999  1.00  0.00           C  
ATOM   2573  CE  LYS A 494     -14.464 -17.238  -8.817  1.00  0.00           C  
ATOM   2574  NZ  LYS A 494     -14.175 -16.552  -7.547  1.00  0.00           N1+
ATOM   2575  H   LYS A 494     -16.657 -18.540 -13.453  1.00  0.00           H  
ATOM   2576  HA  LYS A 494     -15.698 -16.057 -14.477  1.00  0.00           H  
ATOM   2577  HB2 LYS A 494     -15.721 -15.327 -12.160  1.00  0.00           H  
ATOM   2578  HB3 LYS A 494     -14.046 -15.548 -12.720  1.00  0.00           H  
ATOM   2579  HG2 LYS A 494     -13.924 -17.712 -11.521  1.00  0.00           H  
ATOM   2580  HG3 LYS A 494     -15.630 -17.592 -11.077  1.00  0.00           H  
ATOM   2581  HD2 LYS A 494     -15.079 -15.440  -9.864  1.00  0.00           H  
ATOM   2582  HD3 LYS A 494     -13.355 -15.863 -10.083  1.00  0.00           H  
ATOM   2583  HE2 LYS A 494     -13.782 -18.084  -8.954  1.00  0.00           H  
ATOM   2584  HE3 LYS A 494     -15.486 -17.633  -8.776  1.00  0.00           H  
ATOM   2585  HZ1 LYS A 494     -13.200 -16.309  -7.474  1.00  0.00           H  
ATOM   2586  HZ2 LYS A 494     -14.767 -15.720  -7.488  1.00  0.00           H  
ATOM   2587  HZ3 LYS A 494     -14.362 -17.174  -6.753  1.00  0.00           H  
ATOM   2588  N   PRO A 495     -13.344 -17.300 -14.918  1.00  0.00           N  
ATOM   2589  CA  PRO A 495     -12.295 -18.213 -15.413  1.00  0.00           C  
ATOM   2590  C   PRO A 495     -11.706 -19.194 -14.389  1.00  0.00           C  
ATOM   2591  CB  PRO A 495     -11.176 -17.253 -15.845  1.00  0.00           C  
ATOM   2592  O   PRO A 495     -11.230 -20.262 -14.773  1.00  0.00           O  
ATOM   2593  CG  PRO A 495     -11.896 -16.034 -16.278  1.00  0.00           C  
ATOM   2594  CD  PRO A 495     -13.034 -15.898 -15.275  1.00  0.00           C  
ATOM   2595  HA  PRO A 495     -12.689 -18.846 -16.208  1.00  0.00           H  
ATOM   2596  HB2 PRO A 495     -10.600 -17.675 -16.668  1.00  0.00           H  
ATOM   2597  HB3 PRO A 495     -10.510 -17.034 -15.010  1.00  0.00           H  
ATOM   2598  HG2 PRO A 495     -12.284 -16.153 -17.290  1.00  0.00           H  
ATOM   2599  HG3 PRO A 495     -11.241 -15.164 -16.240  1.00  0.00           H  
ATOM   2600  HD2 PRO A 495     -12.716 -15.333 -14.399  1.00  0.00           H  
ATOM   2601  HD3 PRO A 495     -13.897 -15.411 -15.728  1.00  0.00           H  
ATOM   2602  N   ASP A 496     -11.729 -18.849 -13.103  1.00  0.00           N  
ATOM   2603  CA  ASP A 496     -11.254 -19.691 -12.004  1.00  0.00           C  
ATOM   2604  C   ASP A 496     -12.169 -20.907 -11.744  1.00  0.00           C  
ATOM   2605  CB  ASP A 496     -11.125 -18.824 -10.741  1.00  0.00           C  
ATOM   2606  O   ASP A 496     -11.678 -21.995 -11.453  1.00  0.00           O  
ATOM   2607  CG  ASP A 496     -10.433 -17.488 -11.022  1.00  0.00           C  
ATOM   2608  OD2 ASP A 496      -9.201 -17.405 -10.832  1.00  0.00           O1-
ATOM   2609  OD1 ASP A 496     -11.149 -16.577 -11.507  1.00  0.00           O  
ATOM   2610  H   ASP A 496     -11.966 -17.892 -12.855  1.00  0.00           H  
ATOM   2611  HA  ASP A 496     -10.261 -20.057 -12.259  1.00  0.00           H  
ATOM   2612  HB2 ASP A 496     -10.560 -19.375  -9.992  1.00  0.00           H  
ATOM   2613  HB3 ASP A 496     -12.118 -18.629 -10.334  1.00  0.00           H  
ATOM   2614  N   ASN A 497     -13.478 -20.770 -11.990  1.00  0.00           N  
ATOM   2615  CA  ASN A 497     -14.509 -21.789 -11.724  1.00  0.00           C  
ATOM   2616  C   ASN A 497     -14.968 -22.533 -13.003  1.00  0.00           C  
ATOM   2617  CB  ASN A 497     -15.657 -21.146 -10.917  1.00  0.00           C  
ATOM   2618  O   ASN A 497     -16.070 -23.085 -13.075  1.00  0.00           O  
ATOM   2619  CG  ASN A 497     -15.279 -20.791  -9.484  1.00  0.00           C  
ATOM   2620  ND2 ASN A 497     -16.152 -20.118  -8.778  1.00  0.00           N  
ATOM   2621  OD1 ASN A 497     -14.205 -21.087  -8.990  1.00  0.00           O  
ATOM   2622  H   ASN A 497     -13.788 -19.889 -12.381  1.00  0.00           H  
ATOM   2623  HA  ASN A 497     -14.068 -22.563 -11.090  1.00  0.00           H  
ATOM   2624  HB2 ASN A 497     -16.485 -21.852 -10.850  1.00  0.00           H  
ATOM   2625  HB3 ASN A 497     -16.015 -20.253 -11.426  1.00  0.00           H  
ATOM   2626 HD21 ASN A 497     -16.015 -20.049  -7.772  1.00  0.00           H  
ATOM   2627 HD22 ASN A 497     -17.008 -19.777  -9.192  1.00  0.00           H  
ATOM   2628  N   ILE A 498     -14.129 -22.531 -14.045  1.00  0.00           N  
ATOM   2629  CA  ILE A 498     -14.348 -23.267 -15.299  1.00  0.00           C  
ATOM   2630  C   ILE A 498     -13.098 -24.097 -15.587  1.00  0.00           C  
ATOM   2631  CB  ILE A 498     -14.676 -22.317 -16.476  1.00  0.00           C  
ATOM   2632  O   ILE A 498     -12.027 -23.540 -15.827  1.00  0.00           O  
ATOM   2633  CG1 ILE A 498     -15.878 -21.394 -16.159  1.00  0.00           C  
ATOM   2634  CG2 ILE A 498     -14.961 -23.157 -17.742  1.00  0.00           C  
ATOM   2635  CD1 ILE A 498     -16.132 -20.303 -17.208  1.00  0.00           C  
ATOM   2636  H   ILE A 498     -13.248 -22.048 -13.930  1.00  0.00           H  
ATOM   2637  HA  ILE A 498     -15.187 -23.953 -15.175  1.00  0.00           H  
ATOM   2638  HB  ILE A 498     -13.805 -21.685 -16.660  1.00  0.00           H  
ATOM   2639 HG12 ILE A 498     -15.718 -20.889 -15.211  1.00  0.00           H  
ATOM   2640 HG13 ILE A 498     -16.778 -22.001 -16.055  1.00  0.00           H  
ATOM   2641 HG21 ILE A 498     -14.101 -23.780 -17.988  1.00  0.00           H  
ATOM   2642 HG22 ILE A 498     -15.828 -23.791 -17.556  1.00  0.00           H  
ATOM   2643 HG23 ILE A 498     -15.174 -22.486 -18.574  1.00  0.00           H  
ATOM   2644 HD11 ILE A 498     -15.247 -19.686 -17.365  1.00  0.00           H  
ATOM   2645 HD12 ILE A 498     -16.407 -20.789 -18.144  1.00  0.00           H  
ATOM   2646 HD13 ILE A 498     -16.957 -19.676 -16.868  1.00  0.00           H  
ATOM   2647  N   LEU A 499     -13.234 -25.423 -15.580  1.00  0.00           N  
ATOM   2648  CA  LEU A 499     -12.155 -26.370 -15.858  1.00  0.00           C  
ATOM   2649  C   LEU A 499     -12.055 -26.702 -17.350  1.00  0.00           C  
ATOM   2650  CB  LEU A 499     -12.335 -27.634 -14.999  1.00  0.00           C  
ATOM   2651  O   LEU A 499     -13.027 -26.613 -18.095  1.00  0.00           O  
ATOM   2652  CG  LEU A 499     -12.130 -27.387 -13.494  1.00  0.00           C  
ATOM   2653  CD1 LEU A 499     -12.670 -28.567 -12.694  1.00  0.00           C  
ATOM   2654  CD2 LEU A 499     -10.663 -27.199 -13.118  1.00  0.00           C  
ATOM   2655  H   LEU A 499     -14.159 -25.809 -15.419  1.00  0.00           H  
ATOM   2656  HA  LEU A 499     -11.213 -25.913 -15.578  1.00  0.00           H  
ATOM   2657  HB2 LEU A 499     -11.624 -28.393 -15.324  1.00  0.00           H  
ATOM   2658  HB3 LEU A 499     -13.338 -28.023 -15.168  1.00  0.00           H  
ATOM   2659  HG  LEU A 499     -12.672 -26.495 -13.203  1.00  0.00           H  
ATOM   2660 HD11 LEU A 499     -13.730 -28.688 -12.898  1.00  0.00           H  
ATOM   2661 HD12 LEU A 499     -12.139 -29.476 -12.973  1.00  0.00           H  
ATOM   2662 HD13 LEU A 499     -12.538 -28.380 -11.629  1.00  0.00           H  
ATOM   2663 HD21 LEU A 499     -10.073 -28.060 -13.434  1.00  0.00           H  
ATOM   2664 HD22 LEU A 499     -10.284 -26.296 -13.584  1.00  0.00           H  
ATOM   2665 HD23 LEU A 499     -10.573 -27.083 -12.040  1.00  0.00           H  
ATOM   2666  N   ILE A 500     -10.892 -27.180 -17.772  1.00  0.00           N  
ATOM   2667  CA  ILE A 500     -10.626 -27.661 -19.127  1.00  0.00           C  
ATOM   2668  C   ILE A 500      -9.847 -28.976 -19.082  1.00  0.00           C  
ATOM   2669  CB  ILE A 500      -9.913 -26.543 -19.948  1.00  0.00           C  
ATOM   2670  O   ILE A 500      -9.039 -29.186 -18.177  1.00  0.00           O  
ATOM   2671  CG1 ILE A 500      -9.841 -26.872 -21.435  1.00  0.00           C  
ATOM   2672  CG2 ILE A 500      -8.501 -26.206 -19.438  1.00  0.00           C  
ATOM   2673  CD1 ILE A 500     -11.165 -27.026 -22.042  1.00  0.00           C  
ATOM   2674  H   ILE A 500     -10.116 -27.192 -17.115  1.00  0.00           H  
ATOM   2675  HA  ILE A 500     -11.553 -27.851 -19.668  1.00  0.00           H  
ATOM   2676  HB  ILE A 500     -10.534 -25.653 -19.841  1.00  0.00           H  
ATOM   2677 HG12 ILE A 500      -9.289 -27.803 -21.560  1.00  0.00           H  
ATOM   2678 HG13 ILE A 500      -9.314 -26.066 -21.946  1.00  0.00           H  
ATOM   2679 HG21 ILE A 500      -8.539 -25.904 -18.394  1.00  0.00           H  
ATOM   2680 HG22 ILE A 500      -7.842 -27.069 -19.547  1.00  0.00           H  
ATOM   2681 HG23 ILE A 500      -8.087 -25.380 -20.019  1.00  0.00           H  
ATOM   2682 HD11 ILE A 500     -11.704 -27.830 -21.540  1.00  0.00           H  
ATOM   2683 HD12 ILE A 500     -11.723 -26.095 -21.939  1.00  0.00           H  
ATOM   2684 HD13 ILE A 500     -11.054 -27.268 -23.099  1.00  0.00           H  
ATOM   2685  N   ASN A 501     -10.186 -29.924 -19.956  1.00  0.00           N  
ATOM   2686  CA  ASN A 501      -9.537 -31.245 -19.965  1.00  0.00           C  
ATOM   2687  C   ASN A 501      -8.121 -31.226 -20.575  1.00  0.00           C  
ATOM   2688  CB  ASN A 501     -10.444 -32.278 -20.650  1.00  0.00           C  
ATOM   2689  O   ASN A 501      -7.739 -30.275 -21.245  1.00  0.00           O  
ATOM   2690  CG  ASN A 501     -10.773 -31.971 -22.089  1.00  0.00           C  
ATOM   2691  ND2 ASN A 501     -11.386 -32.927 -22.765  1.00  0.00           N  
ATOM   2692  OD1 ASN A 501     -10.499 -30.882 -22.607  1.00  0.00           O  
ATOM   2693  H   ASN A 501     -10.895 -29.718 -20.645  1.00  0.00           H  
ATOM   2694  HA  ASN A 501      -9.420 -31.570 -18.931  1.00  0.00           H  
ATOM   2695  HB2 ASN A 501     -11.379 -32.344 -20.094  1.00  0.00           H  
ATOM   2696  HB3 ASN A 501      -9.932 -33.240 -20.616  1.00  0.00           H  
ATOM   2697 HD21 ASN A 501     -11.643 -32.778 -23.730  1.00  0.00           H  
ATOM   2698 HD22 ASN A 501     -11.597 -33.807 -22.316  1.00  0.00           H  
ATOM   2699  N   GLU A 502      -7.367 -32.320 -20.410  1.00  0.00           N  
ATOM   2700  CA  GLU A 502      -5.993 -32.469 -20.944  1.00  0.00           C  
ATOM   2701  C   GLU A 502      -5.941 -32.418 -22.491  1.00  0.00           C  
ATOM   2702  CB  GLU A 502      -5.379 -33.781 -20.402  1.00  0.00           C  
ATOM   2703  O   GLU A 502      -4.908 -32.089 -23.065  1.00  0.00           O  
ATOM   2704  CG  GLU A 502      -5.317 -33.939 -18.858  1.00  0.00           C  
ATOM   2705  CD  GLU A 502      -4.027 -33.466 -18.150  1.00  0.00           C  
ATOM   2706  OE1 GLU A 502      -3.956 -33.609 -16.903  1.00  0.00           O  
ATOM   2707  OE2 GLU A 502      -3.075 -32.995 -18.806  1.00  0.00           O1-
ATOM   2708  H   GLU A 502      -7.743 -33.085 -19.866  1.00  0.00           H  
ATOM   2709  HA  GLU A 502      -5.370 -31.640 -20.609  1.00  0.00           H  
ATOM   2710  HB2 GLU A 502      -4.384 -33.919 -20.825  1.00  0.00           H  
ATOM   2711  HB3 GLU A 502      -5.995 -34.597 -20.784  1.00  0.00           H  
ATOM   2712  HG2 GLU A 502      -5.427 -35.004 -18.644  1.00  0.00           H  
ATOM   2713  HG3 GLU A 502      -6.178 -33.449 -18.398  1.00  0.00           H  
ATOM   2714  N   LYS A 503      -7.060 -32.704 -23.181  1.00  0.00           N  
ATOM   2715  CA  LYS A 503      -7.224 -32.590 -24.642  1.00  0.00           C  
ATOM   2716  C   LYS A 503      -7.576 -31.163 -25.112  1.00  0.00           C  
ATOM   2717  CB  LYS A 503      -8.306 -33.562 -25.145  1.00  0.00           C  
ATOM   2718  O   LYS A 503      -7.499 -30.890 -26.308  1.00  0.00           O  
ATOM   2719  CG  LYS A 503      -7.893 -35.031 -25.130  1.00  0.00           C  
ATOM   2720  CD  LYS A 503      -9.105 -35.944 -25.317  1.00  0.00           C  
ATOM   2721  CE  LYS A 503      -8.725 -37.339 -25.760  1.00  0.00           C  
ATOM   2722  NZ  LYS A 503      -8.192 -37.357 -27.153  1.00  0.00           N1+
ATOM   2723  H   LYS A 503      -7.798 -33.155 -22.660  1.00  0.00           H  
ATOM   2724  HA  LYS A 503      -6.253 -32.846 -25.067  1.00  0.00           H  
ATOM   2725  HB2 LYS A 503      -8.559 -33.290 -26.170  1.00  0.00           H  
ATOM   2726  HB3 LYS A 503      -9.186 -33.449 -24.512  1.00  0.00           H  
ATOM   2727  HG2 LYS A 503      -7.420 -35.258 -24.175  1.00  0.00           H  
ATOM   2728  HG3 LYS A 503      -7.184 -35.210 -25.938  1.00  0.00           H  
ATOM   2729  HD2 LYS A 503      -9.759 -35.505 -26.071  1.00  0.00           H  
ATOM   2730  HD3 LYS A 503      -9.639 -36.013 -24.369  1.00  0.00           H  
ATOM   2731  HE2 LYS A 503      -9.608 -37.976 -25.713  1.00  0.00           H  
ATOM   2732  HE3 LYS A 503      -7.961 -37.726 -25.086  1.00  0.00           H  
ATOM   2733  HZ1 LYS A 503      -8.893 -36.999 -27.786  1.00  0.00           H  
ATOM   2734  HZ2 LYS A 503      -7.365 -36.779 -27.205  1.00  0.00           H  
ATOM   2735  HZ3 LYS A 503      -7.957 -38.305 -27.411  1.00  0.00           H  
ATOM   2736  N   PHE A 504      -8.038 -30.296 -24.193  1.00  0.00           N  
ATOM   2737  CA  PHE A 504      -8.400 -28.892 -24.417  1.00  0.00           C  
ATOM   2738  C   PHE A 504      -9.661 -28.678 -25.255  1.00  0.00           C  
ATOM   2739  CB  PHE A 504      -7.233 -28.092 -25.007  1.00  0.00           C  
ATOM   2740  O   PHE A 504      -9.920 -27.551 -25.663  1.00  0.00           O  
ATOM   2741  CG  PHE A 504      -6.043 -27.988 -24.089  1.00  0.00           C  
ATOM   2742  CD1 PHE A 504      -6.203 -27.465 -22.789  1.00  0.00           C  
ATOM   2743  CD2 PHE A 504      -4.772 -28.304 -24.537  1.00  0.00           C  
ATOM   2744  CE1 PHE A 504      -5.098 -27.316 -21.935  1.00  0.00           C  
ATOM   2745  CE2 PHE A 504      -3.663 -28.183 -23.685  1.00  0.00           C  
ATOM   2746  CZ  PHE A 504      -3.820 -27.687 -22.381  1.00  0.00           C  
ATOM   2747  H   PHE A 504      -8.147 -30.648 -23.252  1.00  0.00           H  
ATOM   2748  HA  PHE A 504      -8.634 -28.515 -23.421  1.00  0.00           H  
ATOM   2749  HB2 PHE A 504      -7.585 -27.085 -25.230  1.00  0.00           H  
ATOM   2750  HB3 PHE A 504      -6.914 -28.578 -25.929  1.00  0.00           H  
ATOM   2751  HD1 PHE A 504      -7.172 -27.136 -22.456  1.00  0.00           H  
ATOM   2752  HD2 PHE A 504      -4.631 -28.635 -25.555  1.00  0.00           H  
ATOM   2753  HE1 PHE A 504      -5.231 -26.889 -20.954  1.00  0.00           H  
ATOM   2754  HE2 PHE A 504      -2.689 -28.447 -24.051  1.00  0.00           H  
ATOM   2755  HZ  PHE A 504      -2.961 -27.560 -21.743  1.00  0.00           H  
ATOM   2756  N   ASN A 505     -10.463 -29.728 -25.474  1.00  0.00           N  
ATOM   2757  CA  ASN A 505     -11.667 -29.609 -26.285  1.00  0.00           C  
ATOM   2758  C   ASN A 505     -12.985 -29.604 -25.509  1.00  0.00           C  
ATOM   2759  CB  ASN A 505     -11.696 -30.712 -27.346  1.00  0.00           C  
ATOM   2760  O   ASN A 505     -14.036 -29.403 -26.119  1.00  0.00           O  
ATOM   2761  CG  ASN A 505     -11.541 -32.102 -26.791  1.00  0.00           C  
ATOM   2762  ND2 ASN A 505     -11.406 -33.076 -27.671  1.00  0.00           N  
ATOM   2763  OD1 ASN A 505     -11.529 -32.329 -25.580  1.00  0.00           O  
ATOM   2764  H   ASN A 505     -10.228 -30.622 -25.068  1.00  0.00           H  
ATOM   2765  HA  ASN A 505     -11.600 -28.622 -26.743  1.00  0.00           H  
ATOM   2766  HB2 ASN A 505     -10.883 -30.532 -28.050  1.00  0.00           H  
ATOM   2767  HB3 ASN A 505     -12.650 -30.657 -27.871  1.00  0.00           H  
ATOM   2768 HD21 ASN A 505     -11.290 -34.029 -27.356  1.00  0.00           H  
ATOM   2769 HD22 ASN A 505     -11.419 -32.869 -28.659  1.00  0.00           H  
ATOM   2770  N   ALA A 506     -12.955 -29.878 -24.200  1.00  0.00           N  
ATOM   2771  CA  ALA A 506     -14.181 -29.943 -23.407  1.00  0.00           C  
ATOM   2772  C   ALA A 506     -14.059 -29.235 -22.069  1.00  0.00           C  
ATOM   2773  CB  ALA A 506     -14.587 -31.388 -23.187  1.00  0.00           C  
ATOM   2774  O   ALA A 506     -13.229 -29.622 -21.235  1.00  0.00           O  
ATOM   2775  H   ALA A 506     -12.066 -30.044 -23.750  1.00  0.00           H  
ATOM   2776  HA  ALA A 506     -14.950 -29.422 -23.977  1.00  0.00           H  
ATOM   2777  HB1 ALA A 506     -14.714 -31.881 -24.151  1.00  0.00           H  
ATOM   2778  HB2 ALA A 506     -13.812 -31.900 -22.616  1.00  0.00           H  
ATOM   2779  HB3 ALA A 506     -15.527 -31.421 -22.636  1.00  0.00           H  
ATOM   2780  N   LEU A 507     -14.899 -28.217 -21.843  1.00  0.00           N  
ATOM   2781  CA  LEU A 507     -14.861 -27.518 -20.571  1.00  0.00           C  
ATOM   2782  C   LEU A 507     -15.878 -28.084 -19.580  1.00  0.00           C  
ATOM   2783  CB  LEU A 507     -14.960 -25.982 -20.713  1.00  0.00           C  
ATOM   2784  O   LEU A 507     -16.849 -28.715 -19.976  1.00  0.00           O  
ATOM   2785  CG  LEU A 507     -16.248 -25.351 -21.206  1.00  0.00           C  
ATOM   2786  CD1 LEU A 507     -17.329 -25.348 -20.126  1.00  0.00           C  
ATOM   2787  CD2 LEU A 507     -15.990 -23.926 -21.524  1.00  0.00           C  
ATOM   2788  H   LEU A 507     -15.557 -27.936 -22.556  1.00  0.00           H  
ATOM   2789  HA  LEU A 507     -13.872 -27.704 -20.152  1.00  0.00           H  
ATOM   2790  HB2 LEU A 507     -14.175 -25.678 -21.405  1.00  0.00           H  
ATOM   2791  HB3 LEU A 507     -14.759 -25.561 -19.728  1.00  0.00           H  
ATOM   2792  HG  LEU A 507     -16.581 -25.928 -22.068  1.00  0.00           H  
ATOM   2793 HD11 LEU A 507     -17.533 -26.372 -19.814  1.00  0.00           H  
ATOM   2794 HD12 LEU A 507     -16.985 -24.768 -19.269  1.00  0.00           H  
ATOM   2795 HD13 LEU A 507     -18.240 -24.901 -20.525  1.00  0.00           H  
ATOM   2796 HD21 LEU A 507     -15.661 -23.407 -20.624  1.00  0.00           H  
ATOM   2797 HD22 LEU A 507     -15.214 -23.859 -22.286  1.00  0.00           H  
ATOM   2798 HD23 LEU A 507     -16.905 -23.465 -21.896  1.00  0.00           H  
ATOM   2799  N   LYS A 508     -15.639 -27.870 -18.289  1.00  0.00           N  
ATOM   2800  CA  LYS A 508     -16.561 -28.310 -17.259  1.00  0.00           C  
ATOM   2801  C   LYS A 508     -16.702 -27.179 -16.272  1.00  0.00           C  
ATOM   2802  CB  LYS A 508     -16.047 -29.556 -16.511  1.00  0.00           C  
ATOM   2803  O   LYS A 508     -15.720 -26.794 -15.637  1.00  0.00           O  
ATOM   2804  CG  LYS A 508     -16.001 -30.850 -17.333  1.00  0.00           C  
ATOM   2805  CD  LYS A 508     -17.375 -31.232 -17.884  1.00  0.00           C  
ATOM   2806  CE  LYS A 508     -17.293 -32.516 -18.670  1.00  0.00           C  
ATOM   2807  NZ  LYS A 508     -17.360 -33.696 -17.779  1.00  0.00           N1+
ATOM   2808  H   LYS A 508     -14.793 -27.388 -18.019  1.00  0.00           H  
ATOM   2809  HA  LYS A 508     -17.512 -28.579 -17.719  1.00  0.00           H  
ATOM   2810  HB2 LYS A 508     -16.702 -29.729 -15.660  1.00  0.00           H  
ATOM   2811  HB3 LYS A 508     -15.057 -29.353 -16.106  1.00  0.00           H  
ATOM   2812  HG2 LYS A 508     -15.625 -31.653 -16.699  1.00  0.00           H  
ATOM   2813  HG3 LYS A 508     -15.319 -30.722 -18.173  1.00  0.00           H  
ATOM   2814  HD2 LYS A 508     -17.701 -30.429 -18.546  1.00  0.00           H  
ATOM   2815  HD3 LYS A 508     -18.098 -31.354 -17.077  1.00  0.00           H  
ATOM   2816  HE2 LYS A 508     -16.351 -32.538 -19.218  1.00  0.00           H  
ATOM   2817  HE3 LYS A 508     -18.124 -32.555 -19.374  1.00  0.00           H  
ATOM   2818  HZ1 LYS A 508     -16.632 -33.735 -17.063  1.00  0.00           H  
ATOM   2819  HZ2 LYS A 508     -18.235 -33.688 -17.274  1.00  0.00           H  
ATOM   2820  HZ3 LYS A 508     -17.298 -34.539 -18.332  1.00  0.00           H  
ATOM   2821  N   VAL A 509     -17.910 -26.654 -16.076  1.00  0.00           N  
ATOM   2822  CA  VAL A 509     -18.177 -25.676 -15.007  1.00  0.00           C  
ATOM   2823  C   VAL A 509     -18.021 -26.411 -13.663  1.00  0.00           C  
ATOM   2824  CB  VAL A 509     -19.571 -25.028 -15.192  1.00  0.00           C  
ATOM   2825  O   VAL A 509     -18.520 -27.531 -13.515  1.00  0.00           O  
ATOM   2826  CG1 VAL A 509     -20.023 -24.321 -13.915  1.00  0.00           C  
ATOM   2827  CG2 VAL A 509     -19.634 -24.083 -16.388  1.00  0.00           C  
ATOM   2828  H   VAL A 509     -18.679 -26.957 -16.657  1.00  0.00           H  
ATOM   2829  HA  VAL A 509     -17.429 -24.883 -15.042  1.00  0.00           H  
ATOM   2830  HB  VAL A 509     -20.264 -25.850 -15.370  1.00  0.00           H  
ATOM   2831 HG11 VAL A 509     -20.002 -25.025 -13.083  1.00  0.00           H  
ATOM   2832 HG12 VAL A 509     -19.352 -23.489 -13.703  1.00  0.00           H  
ATOM   2833 HG13 VAL A 509     -21.037 -23.945 -14.048  1.00  0.00           H  
ATOM   2834 HG21 VAL A 509     -18.947 -23.251 -16.231  1.00  0.00           H  
ATOM   2835 HG22 VAL A 509     -19.351 -24.622 -17.292  1.00  0.00           H  
ATOM   2836 HG23 VAL A 509     -20.649 -23.701 -16.496  1.00  0.00           H  
ATOM   2837  N   CYS A 510     -17.331 -25.803 -12.695  1.00  0.00           N  
ATOM   2838  CA  CYS A 510     -17.090 -26.363 -11.359  1.00  0.00           C  
ATOM   2839  C   CYS A 510     -17.333 -25.324 -10.248  1.00  0.00           C  
ATOM   2840  CB  CYS A 510     -15.674 -26.955 -11.325  1.00  0.00           C  
ATOM   2841  O   CYS A 510     -17.920 -24.277 -10.512  1.00  0.00           O  
ATOM   2842  SG  CYS A 510     -14.445 -25.626 -11.366  1.00  0.00           S  
ATOM   2843  H   CYS A 510     -16.962 -24.869 -12.859  1.00  0.00           H  
ATOM   2844  HA  CYS A 510     -17.798 -27.171 -11.174  1.00  0.00           H  
ATOM   2845  HB2 CYS A 510     -15.539 -27.613 -12.183  1.00  0.00           H  
ATOM   2846  HB3 CYS A 510     -15.541 -27.536 -10.412  1.00  0.00           H  
ATOM   2847  HG  CYS A 510     -13.418 -26.318 -10.854  1.00  0.00           H  
ATOM   2848  N   ASP A 511     -16.976 -25.660  -9.005  1.00  0.00           N  
ATOM   2849  CA  ASP A 511     -17.301 -24.929  -7.771  1.00  0.00           C  
ATOM   2850  C   ASP A 511     -18.771 -24.494  -7.690  1.00  0.00           C  
ATOM   2851  CB  ASP A 511     -16.330 -23.774  -7.478  1.00  0.00           C  
ATOM   2852  O   ASP A 511     -19.135 -23.344  -7.946  1.00  0.00           O  
ATOM   2853  CG  ASP A 511     -16.618 -23.162  -6.097  1.00  0.00           C  
ATOM   2854  OD1 ASP A 511     -17.167 -23.884  -5.228  1.00  0.00           O  
ATOM   2855  OD2 ASP A 511     -16.322 -21.965  -5.887  1.00  0.00           O1-
ATOM   2856  H   ASP A 511     -16.481 -26.533  -8.872  1.00  0.00           H  
ATOM   2857  HA  ASP A 511     -17.150 -25.639  -6.958  1.00  0.00           H  
ATOM   2858  HB2 ASP A 511     -16.432 -23.012  -8.251  1.00  0.00           H  
ATOM   2859  HB3 ASP A 511     -15.307 -24.150  -7.491  1.00  0.00           H  
ATOM   2860  N   LEU A 512     -19.634 -25.428  -7.294  1.00  0.00           N  
ATOM   2861  CA  LEU A 512     -21.050 -25.182  -7.020  1.00  0.00           C  
ATOM   2862  C   LEU A 512     -21.261 -24.671  -5.571  1.00  0.00           C  
ATOM   2863  CB  LEU A 512     -21.890 -26.421  -7.443  1.00  0.00           C  
ATOM   2864  O   LEU A 512     -22.383 -24.713  -5.062  1.00  0.00           O  
ATOM   2865  CG  LEU A 512     -22.190 -26.607  -8.959  1.00  0.00           C  
ATOM   2866  CD2 LEU A 512     -20.924 -26.598  -9.824  1.00  0.00           C  
ATOM   2867  CD1 LEU A 512     -23.067 -25.483  -9.470  1.00  0.00           C  
ATOM   2868  H   LEU A 512     -19.266 -26.353  -7.088  1.00  0.00           H  
ATOM   2869  HA  LEU A 512     -21.368 -24.353  -7.644  1.00  0.00           H  
ATOM   2870  HB2 LEU A 512     -22.852 -26.381  -6.933  1.00  0.00           H  
ATOM   2871  HB3 LEU A 512     -21.387 -27.318  -7.079  1.00  0.00           H  
ATOM   2872  HG  LEU A 512     -22.716 -27.556  -9.061  1.00  0.00           H  
ATOM   2873 HD11 LEU A 512     -23.995 -25.454  -8.907  1.00  0.00           H  
ATOM   2874 HD12 LEU A 512     -22.539 -24.535  -9.367  1.00  0.00           H  
ATOM   2875 HD13 LEU A 512     -23.303 -25.655 -10.520  1.00  0.00           H  
ATOM   2876 HD21 LEU A 512     -20.467 -25.609  -9.820  1.00  0.00           H  
ATOM   2877 HD22 LEU A 512     -20.200 -27.312  -9.439  1.00  0.00           H  
ATOM   2878 HD23 LEU A 512     -21.169 -26.845 -10.848  1.00  0.00           H  
ATOM   2879  N   GLY A 513     -20.209 -24.178  -4.897  1.00  0.00           N  
ATOM   2880  CA  GLY A 513     -20.221 -23.697  -3.508  1.00  0.00           C  
ATOM   2881  C   GLY A 513     -20.996 -22.395  -3.248  1.00  0.00           C  
ATOM   2882  O   GLY A 513     -21.375 -22.131  -2.108  1.00  0.00           O  
ATOM   2883  H   GLY A 513     -19.306 -24.149  -5.363  1.00  0.00           H  
ATOM   2884  HA2 GLY A 513     -19.187 -23.530  -3.203  1.00  0.00           H  
ATOM   2885  HA3 GLY A 513     -20.638 -24.472  -2.868  1.00  0.00           H  
ATOM   2886  N   SER A 514     -21.341 -21.625  -4.284  1.00  0.00           N  
ATOM   2887  CA  SER A 514     -22.273 -20.482  -4.210  1.00  0.00           C  
ATOM   2888  C   SER A 514     -23.675 -20.805  -4.751  1.00  0.00           C  
ATOM   2889  CB  SER A 514     -21.706 -19.302  -4.999  1.00  0.00           C  
ATOM   2890  O   SER A 514     -24.629 -20.054  -4.518  1.00  0.00           O  
ATOM   2891  OG  SER A 514     -20.538 -18.778  -4.389  1.00  0.00           O  
ATOM   2892  H   SER A 514     -20.962 -21.861  -5.197  1.00  0.00           H  
ATOM   2893  HA  SER A 514     -22.388 -20.163  -3.174  1.00  0.00           H  
ATOM   2894  HB2 SER A 514     -22.463 -18.520  -5.039  1.00  0.00           H  
ATOM   2895  HB3 SER A 514     -21.489 -19.616  -6.019  1.00  0.00           H  
ATOM   2896  HG  SER A 514     -19.789 -19.387  -4.583  1.00  0.00           H  
ATOM   2897  N   ALA A 515     -23.818 -21.914  -5.478  1.00  0.00           N  
ATOM   2898  CA  ALA A 515     -25.008 -22.212  -6.259  1.00  0.00           C  
ATOM   2899  C   ALA A 515     -26.248 -22.494  -5.398  1.00  0.00           C  
ATOM   2900  CB  ALA A 515     -24.698 -23.379  -7.199  1.00  0.00           C  
ATOM   2901  O   ALA A 515     -26.142 -23.025  -4.288  1.00  0.00           O  
ATOM   2902  H   ALA A 515     -22.982 -22.447  -5.681  1.00  0.00           H  
ATOM   2903  HA  ALA A 515     -25.215 -21.330  -6.863  1.00  0.00           H  
ATOM   2904  HB1 ALA A 515     -23.797 -23.154  -7.770  1.00  0.00           H  
ATOM   2905  HB2 ALA A 515     -24.537 -24.288  -6.621  1.00  0.00           H  
ATOM   2906  HB3 ALA A 515     -25.530 -23.530  -7.887  1.00  0.00           H  
ATOM   2907  N   SER A 516     -27.431 -22.210  -5.941  1.00  0.00           N  
ATOM   2908  CA  SER A 516     -28.732 -22.482  -5.313  1.00  0.00           C  
ATOM   2909  C   SER A 516     -29.819 -22.778  -6.346  1.00  0.00           C  
ATOM   2910  CB  SER A 516     -29.163 -21.295  -4.444  1.00  0.00           C  
ATOM   2911  O   SER A 516     -29.619 -22.588  -7.546  1.00  0.00           O  
ATOM   2912  OG  SER A 516     -29.326 -20.117  -5.218  1.00  0.00           O  
ATOM   2913  H   SER A 516     -27.442 -21.785  -6.865  1.00  0.00           H  
ATOM   2914  HA  SER A 516     -28.646 -23.355  -4.667  1.00  0.00           H  
ATOM   2915  HB2 SER A 516     -28.409 -21.131  -3.676  1.00  0.00           H  
ATOM   2916  HB3 SER A 516     -30.103 -21.532  -3.952  1.00  0.00           H  
ATOM   2917  HG  SER A 516     -30.268 -20.046  -5.450  1.00  0.00           H  
ATOM   2918  N   ASP A 517     -30.997 -23.187  -5.870  1.00  0.00           N  
ATOM   2919  CA  ASP A 517     -32.232 -23.151  -6.658  1.00  0.00           C  
ATOM   2920  C   ASP A 517     -32.578 -21.686  -7.021  1.00  0.00           C  
ATOM   2921  CB  ASP A 517     -33.355 -23.769  -5.824  1.00  0.00           C  
ATOM   2922  O   ASP A 517     -32.337 -20.787  -6.210  1.00  0.00           O  
ATOM   2923  CG  ASP A 517     -34.612 -24.010  -6.614  1.00  0.00           C  
ATOM   2924  OD2 ASP A 517     -35.515 -23.142  -6.567  1.00  0.00           O1-
ATOM   2925  OD1 ASP A 517     -34.691 -25.061  -7.291  1.00  0.00           O  
ATOM   2926  H   ASP A 517     -31.104 -23.284  -4.871  1.00  0.00           H  
ATOM   2927  HA  ASP A 517     -32.087 -23.769  -7.549  1.00  0.00           H  
ATOM   2928  HB2 ASP A 517     -33.586 -23.088  -5.005  1.00  0.00           H  
ATOM   2929  HB3 ASP A 517     -33.013 -24.721  -5.419  1.00  0.00           H  
ATOM   2930  N   ILE A 518     -33.017 -21.424  -8.266  1.00  0.00           N  
ATOM   2931  CA  ILE A 518     -33.312 -20.061  -8.714  1.00  0.00           C  
ATOM   2932  C   ILE A 518     -34.303 -19.319  -7.785  1.00  0.00           C  
ATOM   2933  CB  ILE A 518     -33.759 -20.009 -10.206  1.00  0.00           C  
ATOM   2934  O   ILE A 518     -34.287 -18.092  -7.762  1.00  0.00           O  
ATOM   2935  CG1 ILE A 518     -35.075 -20.789 -10.408  1.00  0.00           C  
ATOM   2936  CG2 ILE A 518     -32.653 -20.548 -11.116  1.00  0.00           C  
ATOM   2937  CD1 ILE A 518     -35.645 -20.801 -11.863  1.00  0.00           C  
ATOM   2938  H   ILE A 518     -33.147 -22.190  -8.911  1.00  0.00           H  
ATOM   2939  HA  ILE A 518     -32.369 -19.518  -8.647  1.00  0.00           H  
ATOM   2940  HB  ILE A 518     -33.942 -18.969 -10.477  1.00  0.00           H  
ATOM   2941 HG12 ILE A 518     -35.829 -20.346  -9.758  1.00  0.00           H  
ATOM   2942 HG13 ILE A 518     -34.900 -21.823 -10.109  1.00  0.00           H  
ATOM   2943 HG21 ILE A 518     -31.747 -19.958 -10.976  1.00  0.00           H  
ATOM   2944 HG22 ILE A 518     -32.451 -21.589 -10.865  1.00  0.00           H  
ATOM   2945 HG23 ILE A 518     -32.973 -20.481 -12.156  1.00  0.00           H  
ATOM   2946 HD11 ILE A 518     -35.830 -19.778 -12.189  1.00  0.00           H  
ATOM   2947 HD12 ILE A 518     -34.924 -21.270 -12.532  1.00  0.00           H  
ATOM   2948 HD13 ILE A 518     -36.578 -21.363 -11.883  1.00  0.00           H  
ATOM   2949  N   SER A 519     -35.127 -20.040  -7.010  1.00  0.00           N  
ATOM   2950  CA  SER A 519     -36.078 -19.393  -6.094  1.00  0.00           C  
ATOM   2951  C   SER A 519     -35.448 -18.931  -4.783  1.00  0.00           C  
ATOM   2952  CB  SER A 519     -37.271 -20.297  -5.802  1.00  0.00           C  
ATOM   2953  O   SER A 519     -36.113 -18.241  -4.017  1.00  0.00           O  
ATOM   2954  OG  SER A 519     -36.865 -21.458  -5.095  1.00  0.00           O  
ATOM   2955  H   SER A 519     -35.093 -21.048  -7.057  1.00  0.00           H  
ATOM   2956  HA  SER A 519     -36.417 -18.499  -6.617  1.00  0.00           H  
ATOM   2957  HB2 SER A 519     -37.732 -20.595  -6.744  1.00  0.00           H  
ATOM   2958  HB3 SER A 519     -37.996 -19.748  -5.201  1.00  0.00           H  
ATOM   2959  HG  SER A 519     -36.229 -21.924  -5.643  1.00  0.00           H  
ATOM   2960  N   GLU A 520     -34.199 -19.304  -4.502  1.00  0.00           N  
ATOM   2961  CA  GLU A 520     -33.516 -18.850  -3.292  1.00  0.00           C  
ATOM   2962  C   GLU A 520     -32.754 -17.574  -3.637  1.00  0.00           C  
ATOM   2963  CB  GLU A 520     -32.628 -20.008  -2.807  1.00  0.00           C  
ATOM   2964  O   GLU A 520     -31.537 -17.597  -3.853  1.00  0.00           O  
ATOM   2965  CG  GLU A 520     -32.047 -19.746  -1.413  1.00  0.00           C  
ATOM   2966  CD  GLU A 520     -31.118 -20.859  -0.921  1.00  0.00           C  
ATOM   2967  OE1 GLU A 520     -30.872 -21.852  -1.645  1.00  0.00           O  
ATOM   2968  OE2 GLU A 520     -30.571 -20.729   0.195  1.00  0.00           O1-
ATOM   2969  H   GLU A 520     -33.712 -19.916  -5.142  1.00  0.00           H  
ATOM   2970  HA  GLU A 520     -34.233 -18.655  -2.494  1.00  0.00           H  
ATOM   2971  HB2 GLU A 520     -31.822 -20.169  -3.521  1.00  0.00           H  
ATOM   2972  HB3 GLU A 520     -33.231 -20.917  -2.758  1.00  0.00           H  
ATOM   2973  HG2 GLU A 520     -32.868 -19.616  -0.706  1.00  0.00           H  
ATOM   2974  HG3 GLU A 520     -31.476 -18.823  -1.442  1.00  0.00           H  
ATOM   2975  N   ASN A 521     -33.503 -16.481  -3.822  1.00  0.00           N  
ATOM   2976  CA  ASN A 521     -32.937 -15.229  -4.282  1.00  0.00           C  
ATOM   2977  C   ASN A 521     -33.100 -14.068  -3.295  1.00  0.00           C  
ATOM   2978  CB  ASN A 521     -33.512 -14.880  -5.671  1.00  0.00           C  
ATOM   2979  O   ASN A 521     -33.522 -12.978  -3.702  1.00  0.00           O  
ATOM   2980  CG  ASN A 521     -35.034 -14.758  -5.724  1.00  0.00           C  
ATOM   2981  ND2 ASN A 521     -35.556 -14.453  -6.893  1.00  0.00           N  
ATOM   2982  OD1 ASN A 521     -35.760 -14.923  -4.729  1.00  0.00           O  
ATOM   2983  H   ASN A 521     -34.491 -16.524  -3.616  1.00  0.00           H  
ATOM   2984  HA  ASN A 521     -31.860 -15.377  -4.358  1.00  0.00           H  
ATOM   2985  HB2 ASN A 521     -33.210 -15.661  -6.369  1.00  0.00           H  
ATOM   2986  HB3 ASN A 521     -33.085 -13.928  -5.985  1.00  0.00           H  
ATOM   2987 HD21 ASN A 521     -34.956 -14.321  -7.695  1.00  0.00           H  
ATOM   2988 HD22 ASN A 521     -36.556 -14.351  -6.988  1.00  0.00           H  
ATOM   2989  N   GLU A 522     -32.700 -14.251  -2.019  1.00  0.00           N  
ATOM   2990  CA  GLU A 522     -32.793 -13.140  -1.041  1.00  0.00           C  
ATOM   2991  C   GLU A 522     -31.991 -11.916  -1.500  1.00  0.00           C  
ATOM   2992  CB  GLU A 522     -32.273 -13.542   0.357  1.00  0.00           C  
ATOM   2993  O   GLU A 522     -30.916 -12.070  -2.068  1.00  0.00           O  
ATOM   2994  CG  GLU A 522     -32.793 -12.583   1.415  1.00  0.00           C  
ATOM   2995  CD  GLU A 522     -31.846 -11.800   2.312  1.00  0.00           C  
ATOM   2996  OE1 GLU A 522     -31.041 -12.441   3.031  1.00  0.00           O  
ATOM   2997  OE2 GLU A 522     -31.964 -10.548   2.349  1.00  0.00           O1-
ATOM   2998  H   GLU A 522     -32.336 -15.148  -1.729  1.00  0.00           H  
ATOM   2999  HA  GLU A 522     -33.854 -12.897  -0.979  1.00  0.00           H  
ATOM   3000  HB2 GLU A 522     -31.183 -13.517   0.355  1.00  0.00           H  
ATOM   3001  HB3 GLU A 522     -32.613 -14.551   0.590  1.00  0.00           H  
ATOM   3002  HG2 GLU A 522     -33.428 -13.171   2.077  1.00  0.00           H  
ATOM   3003  HG3 GLU A 522     -33.400 -11.845   0.890  1.00  0.00           H  
ATOM   3004  N   ILE A 523     -32.515 -10.729  -1.261  1.00  0.00           N  
ATOM   3005  CA  ILE A 523     -31.868  -9.478  -1.620  1.00  0.00           C  
ATOM   3006  C   ILE A 523     -30.494  -9.333  -0.956  1.00  0.00           C  
ATOM   3007  CB  ILE A 523     -32.826  -8.301  -1.331  1.00  0.00           C  
ATOM   3008  O   ILE A 523     -30.359  -9.424   0.261  1.00  0.00           O  
ATOM   3009  CG1 ILE A 523     -34.000  -8.331  -2.339  1.00  0.00           C  
ATOM   3010  CG2 ILE A 523     -32.088  -6.946  -1.354  1.00  0.00           C  
ATOM   3011  CD1 ILE A 523     -35.054  -7.221  -2.128  1.00  0.00           C  
ATOM   3012  H   ILE A 523     -33.415 -10.687  -0.804  1.00  0.00           H  
ATOM   3013  HA  ILE A 523     -31.660  -9.473  -2.690  1.00  0.00           H  
ATOM   3014  HB  ILE A 523     -33.227  -8.415  -0.324  1.00  0.00           H  
ATOM   3015 HG12 ILE A 523     -34.499  -9.296  -2.251  1.00  0.00           H  
ATOM   3016 HG13 ILE A 523     -33.589  -8.224  -3.343  1.00  0.00           H  
ATOM   3017 HG21 ILE A 523     -31.288  -6.955  -0.614  1.00  0.00           H  
ATOM   3018 HG22 ILE A 523     -31.665  -6.780  -2.345  1.00  0.00           H  
ATOM   3019 HG23 ILE A 523     -32.790  -6.146  -1.120  1.00  0.00           H  
ATOM   3020 HD11 ILE A 523     -35.479  -7.309  -1.128  1.00  0.00           H  
ATOM   3021 HD12 ILE A 523     -34.581  -6.245  -2.238  1.00  0.00           H  
ATOM   3022 HD13 ILE A 523     -35.846  -7.326  -2.870  1.00  0.00           H  
ATOM   3023  N   THR A 524     -29.464  -9.204  -1.776  1.00  0.00           N  
ATOM   3024  CA  THR A 524     -28.094  -9.049  -1.293  1.00  0.00           C  
ATOM   3025  C   THR A 524     -27.273  -8.362  -2.360  1.00  0.00           C  
ATOM   3026  CB  THR A 524     -27.461 -10.409  -0.904  1.00  0.00           C  
ATOM   3027  O   THR A 524     -27.477  -8.629  -3.551  1.00  0.00           O  
ATOM   3028  CG2 THR A 524     -27.399 -11.400  -2.074  1.00  0.00           C  
ATOM   3029  OG1 THR A 524     -26.155 -10.178  -0.380  1.00  0.00           O  
ATOM   3030  H   THR A 524     -29.631  -9.213  -2.772  1.00  0.00           H  
ATOM   3031  HA  THR A 524     -28.110  -8.440  -0.389  1.00  0.00           H  
ATOM   3032  HB  THR A 524     -28.100 -10.869  -0.150  1.00  0.00           H  
ATOM   3033 HG21 THR A 524     -28.404 -11.568  -2.461  1.00  0.00           H  
ATOM   3034 HG22 THR A 524     -26.769 -10.991  -2.864  1.00  0.00           H  
ATOM   3035 HG23 THR A 524     -26.980 -12.345  -1.728  1.00  0.00           H  
ATOM   3036  HG1 THR A 524     -25.793 -11.028  -0.119  1.00  0.00           H  
ATOM   3037  N   SER A 525     -26.362  -7.475  -1.958  1.00  0.00           N  
ATOM   3038  CA  SER A 525     -25.480  -6.843  -2.936  1.00  0.00           C  
ATOM   3039  C   SER A 525     -24.127  -7.578  -3.037  1.00  0.00           C  
ATOM   3040  CB  SER A 525     -25.297  -5.351  -2.653  1.00  0.00           C  
ATOM   3041  O   SER A 525     -23.279  -7.178  -3.831  1.00  0.00           O  
ATOM   3042  OG  SER A 525     -24.886  -5.075  -1.323  1.00  0.00           O  
ATOM   3043  H   SER A 525     -26.282  -7.241  -0.979  1.00  0.00           H  
ATOM   3044  HA  SER A 525     -25.964  -6.925  -3.909  1.00  0.00           H  
ATOM   3045  HB2 SER A 525     -26.246  -4.846  -2.833  1.00  0.00           H  
ATOM   3046  HB3 SER A 525     -24.543  -4.960  -3.336  1.00  0.00           H  
ATOM   3047  HG  SER A 525     -24.041  -5.509  -1.184  1.00  0.00           H  
ATOM   3048  N   PTR A 526     -23.926  -8.658  -2.248  1.00  0.00           N  
ATOM   3049  CA  PTR A 526     -22.649  -9.359  -2.237  1.00  0.00           C  
ATOM   3050  C   PTR A 526     -22.652 -10.769  -2.765  1.00  0.00           C  
ATOM   3051  O   PTR A 526     -21.819 -11.566  -2.349  1.00  0.00           O  
ATOM   3052  CB  PTR A 526     -21.914  -9.228  -0.888  1.00  0.00           C  
ATOM   3053  CG  PTR A 526     -21.351  -7.843  -0.684  1.00  0.00           C  
ATOM   3054  CD1 PTR A 526     -22.181  -6.794  -0.321  1.00  0.00           C  
ATOM   3055  CD2 PTR A 526     -20.027  -7.559  -0.985  1.00  0.00           C  
ATOM   3056  CE1 PTR A 526     -21.715  -5.494  -0.283  1.00  0.00           C  
ATOM   3057  CE2 PTR A 526     -19.536  -6.269  -0.898  1.00  0.00           C  
ATOM   3058  CZ  PTR A 526     -20.394  -5.228  -0.584  1.00  0.00           C  
ATOM   3059  OH  PTR A 526     -19.966  -3.883  -0.451  1.00  0.00           O  
ATOM   3060  P   PTR A 526     -18.810  -3.091  -1.201  1.00  0.00           P1+
ATOM   3061  O1P PTR A 526     -17.611  -3.229  -0.327  1.00  0.00           O1-
ATOM   3062  O3P PTR A 526     -18.570  -3.600  -2.616  1.00  0.00           O1-
ATOM   3063  O2P PTR A 526     -19.344  -1.694  -1.293  1.00  0.00           O1-
ATOM   3064  H   PTR A 526     -24.676  -8.985  -1.655  1.00  0.00           H  
ATOM   3065  HA  PTR A 526     -22.067  -8.822  -2.986  1.00  0.00           H  
ATOM   3066  HB2 PTR A 526     -21.096  -9.948  -0.861  1.00  0.00           H  
ATOM   3067  HB3 PTR A 526     -22.615  -9.445  -0.082  1.00  0.00           H  
ATOM   3068  HD1 PTR A 526     -23.210  -6.996  -0.063  1.00  0.00           H  
ATOM   3069  HD2 PTR A 526     -19.369  -8.358  -1.292  1.00  0.00           H  
ATOM   3070  HE1 PTR A 526     -22.383  -4.687  -0.018  1.00  0.00           H  
ATOM   3071  HE2 PTR A 526     -18.488  -6.074  -1.074  1.00  0.00           H  
ATOM   3072  N   LEU A 527     -23.548 -11.080  -3.687  1.00  0.00           N  
ATOM   3073  CA  LEU A 527     -23.558 -12.408  -4.302  1.00  0.00           C  
ATOM   3074  C   LEU A 527     -22.681 -12.317  -5.553  1.00  0.00           C  
ATOM   3075  CB  LEU A 527     -24.991 -12.838  -4.666  1.00  0.00           C  
ATOM   3076  O   LEU A 527     -22.657 -11.267  -6.203  1.00  0.00           O  
ATOM   3077  CG  LEU A 527     -25.107 -14.293  -5.147  1.00  0.00           C  
ATOM   3078  CD1 LEU A 527     -25.090 -15.286  -3.986  1.00  0.00           C  
ATOM   3079  CD2 LEU A 527     -26.403 -14.446  -5.926  1.00  0.00           C  
ATOM   3080  H   LEU A 527     -24.233 -10.393  -3.970  1.00  0.00           H  
ATOM   3081  HA  LEU A 527     -23.126 -13.144  -3.621  1.00  0.00           H  
ATOM   3082  HB2 LEU A 527     -25.349 -12.177  -5.455  1.00  0.00           H  
ATOM   3083  HB3 LEU A 527     -25.613 -12.715  -3.780  1.00  0.00           H  
ATOM   3084  HG  LEU A 527     -24.290 -14.530  -5.821  1.00  0.00           H  
ATOM   3085 HD11 LEU A 527     -24.142 -15.219  -3.452  1.00  0.00           H  
ATOM   3086 HD12 LEU A 527     -25.912 -15.080  -3.300  1.00  0.00           H  
ATOM   3087 HD13 LEU A 527     -25.195 -16.301  -4.370  1.00  0.00           H  
ATOM   3088 HD21 LEU A 527     -27.255 -14.231  -5.282  1.00  0.00           H  
ATOM   3089 HD22 LEU A 527     -26.403 -13.757  -6.771  1.00  0.00           H  
ATOM   3090 HD23 LEU A 527     -26.500 -15.463  -6.301  1.00  0.00           H  
ATOM   3091  N   VAL A 528     -21.951 -13.406  -5.900  1.00  0.00           N  
ATOM   3092  CA  VAL A 528     -21.054 -13.501  -7.069  1.00  0.00           C  
ATOM   3093  C   VAL A 528     -19.735 -12.781  -6.775  1.00  0.00           C  
ATOM   3094  CB  VAL A 528     -21.712 -13.066  -8.435  1.00  0.00           C  
ATOM   3095  O   VAL A 528     -19.749 -11.760  -6.080  1.00  0.00           O  
ATOM   3096  CG1 VAL A 528     -20.860 -13.457  -9.630  1.00  0.00           C  
ATOM   3097  CG2 VAL A 528     -23.117 -13.631  -8.585  1.00  0.00           C  
ATOM   3098  H   VAL A 528     -22.027 -14.221  -5.309  1.00  0.00           H  
ATOM   3099  HA  VAL A 528     -20.841 -14.559  -7.223  1.00  0.00           H  
ATOM   3100  HB  VAL A 528     -21.778 -11.978  -8.412  1.00  0.00           H  
ATOM   3101 HG11 VAL A 528     -19.866 -13.021  -9.526  1.00  0.00           H  
ATOM   3102 HG12 VAL A 528     -20.777 -14.543  -9.677  1.00  0.00           H  
ATOM   3103 HG13 VAL A 528     -21.325 -13.088 -10.544  1.00  0.00           H  
ATOM   3104 HG21 VAL A 528     -23.070 -14.720  -8.610  1.00  0.00           H  
ATOM   3105 HG22 VAL A 528     -23.729 -13.313  -7.741  1.00  0.00           H  
ATOM   3106 HG23 VAL A 528     -23.559 -13.265  -9.512  1.00  0.00           H  
ATOM   3107  N   SER A 529     -18.585 -13.271  -7.311  1.00  0.00           N  
ATOM   3108  CA  SER A 529     -17.304 -12.554  -7.136  1.00  0.00           C  
ATOM   3109  C   SER A 529     -17.427 -11.213  -7.833  1.00  0.00           C  
ATOM   3110  CB  SER A 529     -16.142 -13.331  -7.730  1.00  0.00           C  
ATOM   3111  O   SER A 529     -17.966 -11.151  -8.943  1.00  0.00           O  
ATOM   3112  OG  SER A 529     -16.125 -14.609  -7.126  1.00  0.00           O  
ATOM   3113  H   SER A 529     -18.606 -14.134  -7.835  1.00  0.00           H  
ATOM   3114  HA  SER A 529     -17.104 -12.431  -6.072  1.00  0.00           H  
ATOM   3115  HB2 SER A 529     -15.206 -12.812  -7.526  1.00  0.00           H  
ATOM   3116  HB3 SER A 529     -16.275 -13.431  -8.807  1.00  0.00           H  
ATOM   3117  HG  SER A 529     -16.965 -15.032  -7.318  1.00  0.00           H  
ATOM   3118  N   ARG A 530     -17.053 -10.138  -7.130  1.00  0.00           N  
ATOM   3119  CA  ARG A 530     -17.286  -8.778  -7.554  1.00  0.00           C  
ATOM   3120  C   ARG A 530     -17.138  -8.478  -9.048  1.00  0.00           C  
ATOM   3121  CB  ARG A 530     -16.438  -7.795  -6.762  1.00  0.00           C  
ATOM   3122  O   ARG A 530     -18.073  -7.897  -9.605  1.00  0.00           O  
ATOM   3123  CG  ARG A 530     -16.926  -6.353  -6.954  1.00  0.00           C  
ATOM   3124  CD  ARG A 530     -15.932  -5.325  -6.512  1.00  0.00           C  
ATOM   3125  NE  ARG A 530     -15.451  -5.605  -5.158  1.00  0.00           N  
ATOM   3126  NH1 ARG A 530     -13.253  -5.839  -5.796  1.00  0.00           N  
ATOM   3127  NH2 ARG A 530     -13.842  -6.144  -3.608  1.00  0.00           N1+
ATOM   3128  CZ  ARG A 530     -14.186  -5.862  -4.855  1.00  0.00           C  
ATOM   3129  H   ARG A 530     -16.580 -10.287  -6.250  1.00  0.00           H  
ATOM   3130  HA  ARG A 530     -18.348  -8.648  -7.344  1.00  0.00           H  
ATOM   3131  HB2 ARG A 530     -15.404  -7.867  -7.099  1.00  0.00           H  
ATOM   3132  HB3 ARG A 530     -16.494  -8.050  -5.704  1.00  0.00           H  
ATOM   3133  HG2 ARG A 530     -17.841  -6.219  -6.378  1.00  0.00           H  
ATOM   3134  HG3 ARG A 530     -17.136  -6.198  -8.012  1.00  0.00           H  
ATOM   3135  HD2 ARG A 530     -16.405  -4.343  -6.526  1.00  0.00           H  
ATOM   3136  HD3 ARG A 530     -15.085  -5.330  -7.199  1.00  0.00           H  
ATOM   3137  HE  ARG A 530     -16.126  -5.602  -4.407  1.00  0.00           H  
ATOM   3138 HH11 ARG A 530     -13.504  -5.625  -6.751  1.00  0.00           H  
ATOM   3139 HH12 ARG A 530     -12.291  -6.035  -5.558  1.00  0.00           H  
ATOM   3140 HH21 ARG A 530     -12.877  -6.339  -3.382  1.00  0.00           H  
ATOM   3141 HH22 ARG A 530     -14.545  -6.164  -2.883  1.00  0.00           H  
ATOM   3142  N   PHE A 531     -16.006  -8.842  -9.695  1.00  0.00           N  
ATOM   3143  CA  PHE A 531     -15.783  -8.473 -11.107  1.00  0.00           C  
ATOM   3144  C   PHE A 531     -16.830  -9.044 -12.065  1.00  0.00           C  
ATOM   3145  CB  PHE A 531     -14.380  -8.876 -11.606  1.00  0.00           C  
ATOM   3146  O   PHE A 531     -17.019  -8.507 -13.161  1.00  0.00           O  
ATOM   3147  CG  PHE A 531     -13.180  -8.430 -10.803  1.00  0.00           C  
ATOM   3148  CD1 PHE A 531     -13.226  -7.277 -10.028  1.00  0.00           C  
ATOM   3149  CD2 PHE A 531     -11.993  -9.147 -10.844  1.00  0.00           C  
ATOM   3150  CE1 PHE A 531     -12.105  -6.856  -9.310  1.00  0.00           C  
ATOM   3151  CE2 PHE A 531     -10.887  -8.739 -10.103  1.00  0.00           C  
ATOM   3152  CZ  PHE A 531     -10.940  -7.584  -9.362  1.00  0.00           C  
ATOM   3153  H   PHE A 531     -15.302  -9.375  -9.204  1.00  0.00           H  
ATOM   3154  HA  PHE A 531     -15.874  -7.387 -11.115  1.00  0.00           H  
ATOM   3155  HB2 PHE A 531     -14.265  -8.469 -12.611  1.00  0.00           H  
ATOM   3156  HB3 PHE A 531     -14.353  -9.965 -11.649  1.00  0.00           H  
ATOM   3157  HD1 PHE A 531     -14.138  -6.701  -9.981  1.00  0.00           H  
ATOM   3158  HD2 PHE A 531     -11.926 -10.033 -11.458  1.00  0.00           H  
ATOM   3159  HE1 PHE A 531     -12.153  -5.957  -8.713  1.00  0.00           H  
ATOM   3160  HE2 PHE A 531      -9.985  -9.333 -10.111  1.00  0.00           H  
ATOM   3161  HZ  PHE A 531     -10.068  -7.248  -8.821  1.00  0.00           H  
ATOM   3162  N   TYR A 532     -17.519 -10.116 -11.645  1.00  0.00           N  
ATOM   3163  CA  TYR A 532     -18.515 -10.848 -12.440  1.00  0.00           C  
ATOM   3164  C   TYR A 532     -19.959 -10.651 -11.931  1.00  0.00           C  
ATOM   3165  CB  TYR A 532     -18.145 -12.353 -12.442  1.00  0.00           C  
ATOM   3166  O   TYR A 532     -20.859 -11.350 -12.398  1.00  0.00           O  
ATOM   3167  CG  TYR A 532     -16.676 -12.556 -12.729  1.00  0.00           C  
ATOM   3168  CD2 TYR A 532     -16.211 -12.642 -14.035  1.00  0.00           C  
ATOM   3169  CD1 TYR A 532     -15.734 -12.485 -11.707  1.00  0.00           C  
ATOM   3170  CE2 TYR A 532     -14.852 -12.686 -14.313  1.00  0.00           C  
ATOM   3171  CE1 TYR A 532     -14.373 -12.514 -11.974  1.00  0.00           C  
ATOM   3172  OH  TYR A 532     -12.591 -12.724 -13.533  1.00  0.00           O  
ATOM   3173  CZ  TYR A 532     -13.935 -12.633 -13.276  1.00  0.00           C  
ATOM   3174  H   TYR A 532     -17.339 -10.446 -10.708  1.00  0.00           H  
ATOM   3175  HA  TYR A 532     -18.493 -10.446 -13.453  1.00  0.00           H  
ATOM   3176  HB2 TYR A 532     -18.730 -12.862 -13.208  1.00  0.00           H  
ATOM   3177  HB3 TYR A 532     -18.378 -12.777 -11.465  1.00  0.00           H  
ATOM   3178  HD1 TYR A 532     -16.070 -12.406 -10.684  1.00  0.00           H  
ATOM   3179  HD2 TYR A 532     -16.920 -12.675 -14.849  1.00  0.00           H  
ATOM   3180  HE1 TYR A 532     -13.660 -12.444 -11.166  1.00  0.00           H  
ATOM   3181  HE2 TYR A 532     -14.510 -12.761 -15.335  1.00  0.00           H  
ATOM   3182  HH  TYR A 532     -12.314 -12.364 -14.379  1.00  0.00           H  
ATOM   3183  N   ARG A 533     -20.164  -9.746 -10.952  1.00  0.00           N  
ATOM   3184  CA  ARG A 533     -21.443  -9.462 -10.300  1.00  0.00           C  
ATOM   3185  C   ARG A 533     -22.317  -8.554 -11.153  1.00  0.00           C  
ATOM   3186  CB  ARG A 533     -21.182  -8.807  -8.936  1.00  0.00           C  
ATOM   3187  O   ARG A 533     -21.889  -7.488 -11.576  1.00  0.00           O  
ATOM   3188  CG  ARG A 533     -22.405  -8.588  -8.049  1.00  0.00           C  
ATOM   3189  CD  ARG A 533     -21.965  -8.004  -6.707  1.00  0.00           C  
ATOM   3190  NE  ARG A 533     -21.063  -8.926  -6.013  1.00  0.00           N  
ATOM   3191  NH1 ARG A 533     -20.056  -7.317  -4.721  1.00  0.00           N  
ATOM   3192  NH2 ARG A 533     -19.415  -9.496  -4.514  1.00  0.00           N1+
ATOM   3193  CZ  ARG A 533     -20.176  -8.578  -5.090  1.00  0.00           C  
ATOM   3194  H   ARG A 533     -19.362  -9.216 -10.641  1.00  0.00           H  
ATOM   3195  HA  ARG A 533     -21.976 -10.403 -10.166  1.00  0.00           H  
ATOM   3196  HB2 ARG A 533     -20.723  -7.835  -9.116  1.00  0.00           H  
ATOM   3197  HB3 ARG A 533     -20.484  -9.442  -8.390  1.00  0.00           H  
ATOM   3198  HG2 ARG A 533     -22.908  -9.540  -7.883  1.00  0.00           H  
ATOM   3199  HG3 ARG A 533     -23.090  -7.896  -8.539  1.00  0.00           H  
ATOM   3200  HD2 ARG A 533     -22.844  -7.829  -6.087  1.00  0.00           H  
ATOM   3201  HD3 ARG A 533     -21.448  -7.060  -6.880  1.00  0.00           H  
ATOM   3202  HE  ARG A 533     -21.121  -9.904  -6.257  1.00  0.00           H  
ATOM   3203 HH11 ARG A 533     -20.631  -6.608  -5.153  1.00  0.00           H  
ATOM   3204 HH12 ARG A 533     -19.389  -7.061  -4.007  1.00  0.00           H  
ATOM   3205 HH21 ARG A 533     -18.752  -9.227  -3.801  1.00  0.00           H  
ATOM   3206 HH22 ARG A 533     -19.497 -10.465  -4.788  1.00  0.00           H  
ATOM   3207  N   ALA A 534     -23.529  -9.007 -11.421  1.00  0.00           N  
ATOM   3208  CA  ALA A 534     -24.523  -8.334 -12.237  1.00  0.00           C  
ATOM   3209  C   ALA A 534     -25.049  -7.071 -11.568  1.00  0.00           C  
ATOM   3210  CB  ALA A 534     -25.674  -9.292 -12.518  1.00  0.00           C  
ATOM   3211  O   ALA A 534     -25.106  -6.991 -10.342  1.00  0.00           O  
ATOM   3212  H   ALA A 534     -23.786  -9.899 -11.023  1.00  0.00           H  
ATOM   3213  HA  ALA A 534     -24.048  -8.033 -13.171  1.00  0.00           H  
ATOM   3214  HB1 ALA A 534     -25.293 -10.178 -13.026  1.00  0.00           H  
ATOM   3215  HB2 ALA A 534     -26.141  -9.585 -11.578  1.00  0.00           H  
ATOM   3216  HB3 ALA A 534     -26.411  -8.798 -13.151  1.00  0.00           H  
ATOM   3217  N   PRO A 535     -25.488  -6.089 -12.365  1.00  0.00           N  
ATOM   3218  CA  PRO A 535     -26.048  -4.865 -11.772  1.00  0.00           C  
ATOM   3219  C   PRO A 535     -27.307  -5.077 -10.924  1.00  0.00           C  
ATOM   3220  CB  PRO A 535     -26.335  -3.980 -12.986  1.00  0.00           C  
ATOM   3221  O   PRO A 535     -27.492  -4.368  -9.939  1.00  0.00           O  
ATOM   3222  CG  PRO A 535     -26.438  -4.909 -14.149  1.00  0.00           C  
ATOM   3223  CD  PRO A 535     -25.492  -6.040 -13.841  1.00  0.00           C  
ATOM   3224  HA  PRO A 535     -25.350  -4.430 -11.057  1.00  0.00           H  
ATOM   3225  HB2 PRO A 535     -25.523  -3.269 -13.138  1.00  0.00           H  
ATOM   3226  HB3 PRO A 535     -27.271  -3.438 -12.848  1.00  0.00           H  
ATOM   3227  HG2 PRO A 535     -26.142  -4.404 -15.068  1.00  0.00           H  
ATOM   3228  HG3 PRO A 535     -27.457  -5.281 -14.251  1.00  0.00           H  
ATOM   3229  HD2 PRO A 535     -25.855  -6.978 -14.262  1.00  0.00           H  
ATOM   3230  HD3 PRO A 535     -24.494  -5.831 -14.227  1.00  0.00           H  
ATOM   3231  N   GLU A 536     -28.162  -6.049 -11.273  1.00  0.00           N  
ATOM   3232  CA  GLU A 536     -29.387  -6.314 -10.506  1.00  0.00           C  
ATOM   3233  C   GLU A 536     -29.107  -6.799  -9.068  1.00  0.00           C  
ATOM   3234  CB  GLU A 536     -30.342  -7.261 -11.256  1.00  0.00           C  
ATOM   3235  O   GLU A 536     -29.891  -6.488  -8.182  1.00  0.00           O  
ATOM   3236  CG  GLU A 536     -29.796  -8.653 -11.494  1.00  0.00           C  
ATOM   3237  CD  GLU A 536     -29.153  -8.876 -12.848  1.00  0.00           C  
ATOM   3238  OE1 GLU A 536     -29.117 -10.042 -13.308  1.00  0.00           O  
ATOM   3239  OE2 GLU A 536     -28.675  -7.885 -13.445  1.00  0.00           O1-
ATOM   3240  H   GLU A 536     -27.959  -6.614 -12.085  1.00  0.00           H  
ATOM   3241  HA  GLU A 536     -29.893  -5.354 -10.407  1.00  0.00           H  
ATOM   3242  HB2 GLU A 536     -30.570  -6.816 -12.224  1.00  0.00           H  
ATOM   3243  HB3 GLU A 536     -31.258  -7.351 -10.673  1.00  0.00           H  
ATOM   3244  HG2 GLU A 536     -30.620  -9.359 -11.393  1.00  0.00           H  
ATOM   3245  HG3 GLU A 536     -29.047  -8.856 -10.728  1.00  0.00           H  
ATOM   3246  N   ILE A 537     -27.970  -7.484  -8.819  1.00  0.00           N  
ATOM   3247  CA  ILE A 537     -27.578  -7.887  -7.463  1.00  0.00           C  
ATOM   3248  C   ILE A 537     -27.139  -6.631  -6.676  1.00  0.00           C  
ATOM   3249  CB  ILE A 537     -26.430  -8.932  -7.520  1.00  0.00           C  
ATOM   3250  O   ILE A 537     -27.592  -6.422  -5.554  1.00  0.00           O  
ATOM   3251  CG1 ILE A 537     -26.911 -10.305  -8.037  1.00  0.00           C  
ATOM   3252  CG2 ILE A 537     -25.693  -9.070  -6.177  1.00  0.00           C  
ATOM   3253  CD1 ILE A 537     -25.760 -11.138  -8.456  1.00  0.00           C  
ATOM   3254  H   ILE A 537     -27.368  -7.728  -9.593  1.00  0.00           H  
ATOM   3255  HA  ILE A 537     -28.425  -8.351  -6.957  1.00  0.00           H  
ATOM   3256  HB  ILE A 537     -25.711  -8.547  -8.243  1.00  0.00           H  
ATOM   3257 HG12 ILE A 537     -27.573 -10.155  -8.890  1.00  0.00           H  
ATOM   3258 HG13 ILE A 537     -27.453 -10.817  -7.242  1.00  0.00           H  
ATOM   3259 HG21 ILE A 537     -25.320  -8.094  -5.865  1.00  0.00           H  
ATOM   3260 HG22 ILE A 537     -26.380  -9.454  -5.423  1.00  0.00           H  
ATOM   3261 HG23 ILE A 537     -24.856  -9.759  -6.291  1.00  0.00           H  
ATOM   3262 HD11 ILE A 537     -25.214 -10.630  -9.251  1.00  0.00           H  
ATOM   3263 HD12 ILE A 537     -25.098 -11.297  -7.605  1.00  0.00           H  
ATOM   3264 HD13 ILE A 537     -26.121 -12.100  -8.820  1.00  0.00           H  
ATOM   3265  N   ILE A 538     -26.263  -5.789  -7.271  1.00  0.00           N  
ATOM   3266  CA  ILE A 538     -25.745  -4.566  -6.637  1.00  0.00           C  
ATOM   3267  C   ILE A 538     -26.864  -3.577  -6.323  1.00  0.00           C  
ATOM   3268  CB  ILE A 538     -24.699  -3.896  -7.562  1.00  0.00           C  
ATOM   3269  O   ILE A 538     -26.858  -2.934  -5.269  1.00  0.00           O  
ATOM   3270  CG1 ILE A 538     -23.484  -4.808  -7.818  1.00  0.00           C  
ATOM   3271  CG2 ILE A 538     -24.281  -2.495  -7.053  1.00  0.00           C  
ATOM   3272  CD1 ILE A 538     -22.558  -4.314  -8.944  1.00  0.00           C  
ATOM   3273  H   ILE A 538     -25.946  -6.013  -8.204  1.00  0.00           H  
ATOM   3274  HA  ILE A 538     -25.276  -4.852  -5.696  1.00  0.00           H  
ATOM   3275  HB  ILE A 538     -25.185  -3.744  -8.526  1.00  0.00           H  
ATOM   3276 HG12 ILE A 538     -23.850  -5.800  -8.085  1.00  0.00           H  
ATOM   3277 HG13 ILE A 538     -22.902  -4.871  -6.898  1.00  0.00           H  
ATOM   3278 HG21 ILE A 538     -25.166  -1.868  -6.948  1.00  0.00           H  
ATOM   3279 HG22 ILE A 538     -23.787  -2.592  -6.086  1.00  0.00           H  
ATOM   3280 HG23 ILE A 538     -23.595  -2.039  -7.767  1.00  0.00           H  
ATOM   3281 HD11 ILE A 538     -23.122  -4.245  -9.874  1.00  0.00           H  
ATOM   3282 HD12 ILE A 538     -22.163  -3.332  -8.685  1.00  0.00           H  
ATOM   3283 HD13 ILE A 538     -21.734  -5.016  -9.071  1.00  0.00           H  
ATOM   3284  N   LEU A 539     -27.806  -3.423  -7.255  1.00  0.00           N  
ATOM   3285  CA  LEU A 539     -28.889  -2.456  -7.091  1.00  0.00           C  
ATOM   3286  C   LEU A 539     -29.986  -2.921  -6.119  1.00  0.00           C  
ATOM   3287  CB  LEU A 539     -29.464  -2.029  -8.455  1.00  0.00           C  
ATOM   3288  O   LEU A 539     -30.759  -2.093  -5.680  1.00  0.00           O  
ATOM   3289  CG  LEU A 539     -28.471  -1.196  -9.311  1.00  0.00           C  
ATOM   3290  CD1 LEU A 539     -28.991  -0.971 -10.732  1.00  0.00           C  
ATOM   3291  CD2 LEU A 539     -28.160   0.135  -8.664  1.00  0.00           C  
ATOM   3292  H   LEU A 539     -27.770  -3.987  -8.092  1.00  0.00           H  
ATOM   3293  HA  LEU A 539     -28.447  -1.576  -6.623  1.00  0.00           H  
ATOM   3294  HB2 LEU A 539     -30.357  -1.429  -8.281  1.00  0.00           H  
ATOM   3295  HB3 LEU A 539     -29.732  -2.926  -9.013  1.00  0.00           H  
ATOM   3296  HG  LEU A 539     -27.552  -1.779  -9.370  1.00  0.00           H  
ATOM   3297 HD11 LEU A 539     -29.190  -1.934 -11.203  1.00  0.00           H  
ATOM   3298 HD12 LEU A 539     -29.911  -0.388 -10.694  1.00  0.00           H  
ATOM   3299 HD13 LEU A 539     -28.243  -0.431 -11.311  1.00  0.00           H  
ATOM   3300 HD21 LEU A 539     -29.072   0.729  -8.598  1.00  0.00           H  
ATOM   3301 HD22 LEU A 539     -27.762  -0.032  -7.663  1.00  0.00           H  
ATOM   3302 HD23 LEU A 539     -27.422   0.667  -9.264  1.00  0.00           H  
ATOM   3303  N   GLY A 540     -29.996  -4.196  -5.734  1.00  0.00           N  
ATOM   3304  CA  GLY A 540     -30.966  -4.726  -4.788  1.00  0.00           C  
ATOM   3305  C   GLY A 540     -32.261  -5.192  -5.406  1.00  0.00           C  
ATOM   3306  O   GLY A 540     -33.344  -4.847  -4.926  1.00  0.00           O  
ATOM   3307  H   GLY A 540     -29.301  -4.822  -6.115  1.00  0.00           H  
ATOM   3308  HA2 GLY A 540     -31.197  -3.944  -4.065  1.00  0.00           H  
ATOM   3309  HA3 GLY A 540     -30.511  -5.573  -4.274  1.00  0.00           H  
ATOM   3310  N   PHE A 541     -32.165  -5.938  -6.502  1.00  0.00           N  
ATOM   3311  CA  PHE A 541     -33.322  -6.547  -7.164  1.00  0.00           C  
ATOM   3312  C   PHE A 541     -33.398  -8.010  -6.756  1.00  0.00           C  
ATOM   3313  CB  PHE A 541     -33.172  -6.497  -8.692  1.00  0.00           C  
ATOM   3314  O   PHE A 541     -32.406  -8.564  -6.262  1.00  0.00           O  
ATOM   3315  CG  PHE A 541     -33.521  -5.169  -9.302  1.00  0.00           C  
ATOM   3316  CD1 PHE A 541     -34.818  -4.889  -9.696  1.00  0.00           C  
ATOM   3317  CD2 PHE A 541     -32.558  -4.184  -9.454  1.00  0.00           C  
ATOM   3318  CE1 PHE A 541     -35.144  -3.652 -10.227  1.00  0.00           C  
ATOM   3319  CE2 PHE A 541     -32.879  -2.959 -10.022  1.00  0.00           C  
ATOM   3320  CZ  PHE A 541     -34.169  -2.699 -10.399  1.00  0.00           C  
ATOM   3321  H   PHE A 541     -31.249  -6.093  -6.898  1.00  0.00           H  
ATOM   3322  HA  PHE A 541     -34.217  -5.998  -6.870  1.00  0.00           H  
ATOM   3323  HB2 PHE A 541     -33.826  -7.254  -9.125  1.00  0.00           H  
ATOM   3324  HB3 PHE A 541     -32.136  -6.726  -8.941  1.00  0.00           H  
ATOM   3325  HD1 PHE A 541     -35.584  -5.643  -9.588  1.00  0.00           H  
ATOM   3326  HD2 PHE A 541     -31.546  -4.372  -9.127  1.00  0.00           H  
ATOM   3327  HE1 PHE A 541     -36.165  -3.436 -10.506  1.00  0.00           H  
ATOM   3328  HE2 PHE A 541     -32.112  -2.212 -10.166  1.00  0.00           H  
ATOM   3329  HZ  PHE A 541     -34.421  -1.743 -10.833  1.00  0.00           H  
ATOM   3330  N   ARG A 542     -34.573  -8.650  -6.974  1.00  0.00           N  
ATOM   3331  CA  ARG A 542     -34.751 -10.090  -6.787  1.00  0.00           C  
ATOM   3332  C   ARG A 542     -34.203 -10.656  -8.087  1.00  0.00           C  
ATOM   3333  CB  ARG A 542     -36.235 -10.434  -6.667  1.00  0.00           C  
ATOM   3334  O   ARG A 542     -34.775 -10.432  -9.148  1.00  0.00           O  
ATOM   3335  CG  ARG A 542     -36.803 -10.137  -5.294  1.00  0.00           C  
ATOM   3336  CD  ARG A 542     -36.307 -11.125  -4.268  1.00  0.00           C  
ATOM   3337  NE  ARG A 542     -37.028 -10.961  -3.009  1.00  0.00           N  
ATOM   3338  NH1 ARG A 542     -37.719 -11.608  -0.908  1.00  0.00           N  
ATOM   3339  NH2 ARG A 542     -36.332 -12.973  -2.123  1.00  0.00           N1+
ATOM   3340  CZ  ARG A 542     -37.027 -11.845  -2.017  1.00  0.00           C  
ATOM   3341  H   ARG A 542     -35.366  -8.105  -7.281  1.00  0.00           H  
ATOM   3342  HA  ARG A 542     -34.266 -10.474  -5.890  1.00  0.00           H  
ATOM   3343  HB2 ARG A 542     -36.363 -11.497  -6.873  1.00  0.00           H  
ATOM   3344  HB3 ARG A 542     -36.787  -9.852  -7.405  1.00  0.00           H  
ATOM   3345  HG2 ARG A 542     -37.891 -10.190  -5.341  1.00  0.00           H  
ATOM   3346  HG3 ARG A 542     -36.501  -9.133  -4.995  1.00  0.00           H  
ATOM   3347  HD2 ARG A 542     -35.243 -10.960  -4.096  1.00  0.00           H  
ATOM   3348  HD3 ARG A 542     -36.462 -12.137  -4.641  1.00  0.00           H  
ATOM   3349  HE  ARG A 542     -37.566 -10.115  -2.883  1.00  0.00           H  
ATOM   3350 HH11 ARG A 542     -37.714 -12.282  -0.156  1.00  0.00           H  
ATOM   3351 HH12 ARG A 542     -38.250 -10.754  -0.817  1.00  0.00           H  
ATOM   3352 HH21 ARG A 542     -35.802 -13.163  -2.962  1.00  0.00           H  
ATOM   3353 HH22 ARG A 542     -36.333 -13.640  -1.365  1.00  0.00           H  
ATOM   3354  N   TYR A 543     -33.058 -11.269  -8.027  1.00  0.00           N  
ATOM   3355  CA  TYR A 543     -32.330 -11.774  -9.190  1.00  0.00           C  
ATOM   3356  C   TYR A 543     -32.685 -13.243  -9.544  1.00  0.00           C  
ATOM   3357  CB  TYR A 543     -30.799 -11.621  -8.930  1.00  0.00           C  
ATOM   3358  O   TYR A 543     -33.266 -13.955  -8.730  1.00  0.00           O  
ATOM   3359  CG  TYR A 543     -30.393 -12.195  -7.587  1.00  0.00           C  
ATOM   3360  CD1 TYR A 543     -30.421 -11.411  -6.436  1.00  0.00           C  
ATOM   3361  CD2 TYR A 543     -30.145 -13.550  -7.438  1.00  0.00           C  
ATOM   3362  CE1 TYR A 543     -30.169 -11.957  -5.185  1.00  0.00           C  
ATOM   3363  CE2 TYR A 543     -29.922 -14.111  -6.188  1.00  0.00           C  
ATOM   3364  OH  TYR A 543     -29.681 -13.882  -3.844  1.00  0.00           O  
ATOM   3365  CZ  TYR A 543     -29.923 -13.310  -5.066  1.00  0.00           C  
ATOM   3366  H   TYR A 543     -32.644 -11.405  -7.116  1.00  0.00           H  
ATOM   3367  HA  TYR A 543     -32.630 -11.182 -10.055  1.00  0.00           H  
ATOM   3368  HB2 TYR A 543     -30.542 -10.562  -8.953  1.00  0.00           H  
ATOM   3369  HB3 TYR A 543     -30.254 -12.144  -9.716  1.00  0.00           H  
ATOM   3370  HD1 TYR A 543     -30.643 -10.357  -6.519  1.00  0.00           H  
ATOM   3371  HD2 TYR A 543     -30.125 -14.183  -8.313  1.00  0.00           H  
ATOM   3372  HE1 TYR A 543     -30.165 -11.326  -4.309  1.00  0.00           H  
ATOM   3373  HE2 TYR A 543     -29.748 -15.173  -6.095  1.00  0.00           H  
ATOM   3374  HH  TYR A 543     -30.109 -13.450  -3.102  1.00  0.00           H  
ATOM   3375  N   ASP A 544     -32.303 -13.702 -10.747  1.00  0.00           N  
ATOM   3376  CA  ASP A 544     -32.521 -15.101 -11.144  1.00  0.00           C  
ATOM   3377  C   ASP A 544     -31.265 -15.637 -11.896  1.00  0.00           C  
ATOM   3378  CB  ASP A 544     -33.838 -15.269 -11.926  1.00  0.00           C  
ATOM   3379  O   ASP A 544     -30.187 -15.061 -11.732  1.00  0.00           O  
ATOM   3380  CG  ASP A 544     -33.920 -14.411 -13.176  1.00  0.00           C  
ATOM   3381  OD1 ASP A 544     -32.856 -14.005 -13.688  1.00  0.00           O  
ATOM   3382  OD2 ASP A 544     -35.055 -14.137 -13.637  1.00  0.00           O1-
ATOM   3383  H   ASP A 544     -31.855 -13.070 -11.395  1.00  0.00           H  
ATOM   3384  HA  ASP A 544     -32.644 -15.718 -10.254  1.00  0.00           H  
ATOM   3385  HB2 ASP A 544     -34.665 -15.000 -11.269  1.00  0.00           H  
ATOM   3386  HB3 ASP A 544     -33.933 -16.314 -12.220  1.00  0.00           H  
ATOM   3387  N   ALA A 545     -31.386 -16.702 -12.712  1.00  0.00           N  
ATOM   3388  CA  ALA A 545     -30.238 -17.233 -13.447  1.00  0.00           C  
ATOM   3389  C   ALA A 545     -29.679 -16.252 -14.491  1.00  0.00           C  
ATOM   3390  CB  ALA A 545     -30.569 -18.581 -14.076  1.00  0.00           C  
ATOM   3391  O   ALA A 545     -28.626 -16.521 -15.044  1.00  0.00           O  
ATOM   3392  H   ALA A 545     -32.288 -17.143 -12.819  1.00  0.00           H  
ATOM   3393  HA  ALA A 545     -29.444 -17.378 -12.714  1.00  0.00           H  
ATOM   3394  HB1 ALA A 545     -30.900 -19.272 -13.301  1.00  0.00           H  
ATOM   3395  HB2 ALA A 545     -31.363 -18.453 -14.812  1.00  0.00           H  
ATOM   3396  HB3 ALA A 545     -29.681 -18.982 -14.565  1.00  0.00           H  
ATOM   3397  N   GLN A 546     -30.320 -15.097 -14.717  1.00  0.00           N  
ATOM   3398  CA  GLN A 546     -29.768 -14.068 -15.609  1.00  0.00           C  
ATOM   3399  C   GLN A 546     -28.429 -13.512 -15.075  1.00  0.00           C  
ATOM   3400  CB  GLN A 546     -30.782 -12.935 -15.886  1.00  0.00           C  
ATOM   3401  O   GLN A 546     -27.638 -12.981 -15.855  1.00  0.00           O  
ATOM   3402  CG  GLN A 546     -31.955 -13.377 -16.758  1.00  0.00           C  
ATOM   3403  CD  GLN A 546     -31.533 -13.798 -18.152  1.00  0.00           C  
ATOM   3404  NE2 GLN A 546     -31.567 -12.859 -19.102  1.00  0.00           N  
ATOM   3405  OE1 GLN A 546     -31.198 -14.964 -18.406  1.00  0.00           O  
ATOM   3406  H   GLN A 546     -31.206 -14.929 -14.262  1.00  0.00           H  
ATOM   3407  HA  GLN A 546     -29.564 -14.553 -16.564  1.00  0.00           H  
ATOM   3408  HB2 GLN A 546     -30.262 -12.121 -16.391  1.00  0.00           H  
ATOM   3409  HB3 GLN A 546     -31.174 -12.580 -14.933  1.00  0.00           H  
ATOM   3410  HG2 GLN A 546     -32.656 -12.547 -16.843  1.00  0.00           H  
ATOM   3411  HG3 GLN A 546     -32.448 -14.221 -16.275  1.00  0.00           H  
ATOM   3412 HE21 GLN A 546     -31.843 -11.916 -18.870  1.00  0.00           H  
ATOM   3413 HE22 GLN A 546     -31.316 -13.093 -20.052  1.00  0.00           H  
ATOM   3414  N   ILE A 547     -28.155 -13.667 -13.768  1.00  0.00           N  
ATOM   3415  CA  ILE A 547     -26.885 -13.252 -13.180  1.00  0.00           C  
ATOM   3416  C   ILE A 547     -25.727 -14.081 -13.761  1.00  0.00           C  
ATOM   3417  CB  ILE A 547     -26.908 -13.340 -11.626  1.00  0.00           C  
ATOM   3418  O   ILE A 547     -24.592 -13.581 -13.808  1.00  0.00           O  
ATOM   3419  CG1 ILE A 547     -26.970 -14.810 -11.128  1.00  0.00           C  
ATOM   3420  CG2 ILE A 547     -28.023 -12.497 -11.032  1.00  0.00           C  
ATOM   3421  CD1 ILE A 547     -26.606 -14.990  -9.732  1.00  0.00           C  
ATOM   3422  H   ILE A 547     -28.854 -14.086 -13.171  1.00  0.00           H  
ATOM   3423  HA  ILE A 547     -26.728 -12.205 -13.439  1.00  0.00           H  
ATOM   3424  HB  ILE A 547     -25.965 -12.924 -11.270  1.00  0.00           H  
ATOM   3425 HG12 ILE A 547     -26.289 -15.405 -11.737  1.00  0.00           H  
ATOM   3426 HG13 ILE A 547     -27.989 -15.173 -11.264  1.00  0.00           H  
ATOM   3427 HG21 ILE A 547     -27.911 -11.464 -11.360  1.00  0.00           H  
ATOM   3428 HG22 ILE A 547     -28.987 -12.882 -11.365  1.00  0.00           H  
ATOM   3429 HG23 ILE A 547     -27.971 -12.540  -9.944  1.00  0.00           H  
ATOM   3430 HD11 ILE A 547     -25.588 -14.633  -9.573  1.00  0.00           H  
ATOM   3431 HD12 ILE A 547     -27.292 -14.424  -9.102  1.00  0.00           H  
ATOM   3432 HD13 ILE A 547     -26.665 -16.048  -9.475  1.00  0.00           H  
ATOM   3433  N   ASP A 548     -26.009 -15.343 -14.193  1.00  0.00           N  
ATOM   3434  CA  ASP A 548     -25.033 -16.250 -14.768  1.00  0.00           C  
ATOM   3435  C   ASP A 548     -24.679 -15.884 -16.184  1.00  0.00           C  
ATOM   3436  CB  ASP A 548     -25.538 -17.691 -14.708  1.00  0.00           C  
ATOM   3437  O   ASP A 548     -23.546 -16.094 -16.588  1.00  0.00           O  
ATOM   3438  CG  ASP A 548     -25.508 -18.277 -13.306  1.00  0.00           C  
ATOM   3439  OD1 ASP A 548     -24.756 -17.742 -12.443  1.00  0.00           O  
ATOM   3440  OD2 ASP A 548     -26.203 -19.287 -13.076  1.00  0.00           O1-
ATOM   3441  H   ASP A 548     -26.961 -15.669 -14.107  1.00  0.00           H  
ATOM   3442  HA  ASP A 548     -24.126 -16.162 -14.171  1.00  0.00           H  
ATOM   3443  HB2 ASP A 548     -24.911 -18.305 -15.354  1.00  0.00           H  
ATOM   3444  HB3 ASP A 548     -26.565 -17.714 -15.071  1.00  0.00           H  
ATOM   3445  N   VAL A 549     -25.654 -15.373 -16.956  1.00  0.00           N  
ATOM   3446  CA  VAL A 549     -25.421 -14.899 -18.309  1.00  0.00           C  
ATOM   3447  C   VAL A 549     -24.482 -13.672 -18.237  1.00  0.00           C  
ATOM   3448  CB  VAL A 549     -26.760 -14.558 -19.018  1.00  0.00           C  
ATOM   3449  O   VAL A 549     -23.589 -13.540 -19.076  1.00  0.00           O  
ATOM   3450  CG1 VAL A 549     -26.512 -13.790 -20.316  1.00  0.00           C  
ATOM   3451  CG2 VAL A 549     -27.569 -15.822 -19.284  1.00  0.00           C  
ATOM   3452  H   VAL A 549     -26.589 -15.316 -16.579  1.00  0.00           H  
ATOM   3453  HA  VAL A 549     -24.948 -15.681 -18.903  1.00  0.00           H  
ATOM   3454  HB  VAL A 549     -27.339 -13.917 -18.353  1.00  0.00           H  
ATOM   3455 HG11 VAL A 549     -25.959 -12.877 -20.098  1.00  0.00           H  
ATOM   3456 HG12 VAL A 549     -25.933 -14.410 -21.000  1.00  0.00           H  
ATOM   3457 HG13 VAL A 549     -27.467 -13.535 -20.776  1.00  0.00           H  
ATOM   3458 HG21 VAL A 549     -27.008 -16.479 -19.949  1.00  0.00           H  
ATOM   3459 HG22 VAL A 549     -27.761 -16.336 -18.342  1.00  0.00           H  
ATOM   3460 HG23 VAL A 549     -28.517 -15.555 -19.752  1.00  0.00           H  
ATOM   3461  N   TRP A 550     -24.646 -12.809 -17.204  1.00  0.00           N  
ATOM   3462  CA  TRP A 550     -23.790 -11.646 -17.013  1.00  0.00           C  
ATOM   3463  C   TRP A 550     -22.349 -12.086 -16.766  1.00  0.00           C  
ATOM   3464  CB  TRP A 550     -24.309 -10.768 -15.868  1.00  0.00           C  
ATOM   3465  O   TRP A 550     -21.438 -11.630 -17.469  1.00  0.00           O  
ATOM   3466  CG  TRP A 550     -23.470  -9.551 -15.642  1.00  0.00           C  
ATOM   3467  CD1 TRP A 550     -22.309  -9.472 -14.931  1.00  0.00           C  
ATOM   3468  CD2 TRP A 550     -23.685  -8.257 -16.209  1.00  0.00           C  
ATOM   3469  CE2 TRP A 550     -22.631  -7.427 -15.769  1.00  0.00           C  
ATOM   3470  CE3 TRP A 550     -24.687  -7.704 -17.020  1.00  0.00           C  
ATOM   3471  NE1 TRP A 550     -21.777  -8.211 -15.034  1.00  0.00           N  
ATOM   3472  CH2 TRP A 550     -23.542  -5.574 -16.912  1.00  0.00           C  
ATOM   3473  CZ2 TRP A 550     -22.562  -6.073 -16.098  1.00  0.00           C  
ATOM   3474  CZ3 TRP A 550     -24.618  -6.362 -17.331  1.00  0.00           C  
ATOM   3475  H   TRP A 550     -25.390 -12.979 -16.542  1.00  0.00           H  
ATOM   3476  HA  TRP A 550     -23.811 -11.045 -17.922  1.00  0.00           H  
ATOM   3477  HB2 TRP A 550     -24.318 -11.359 -14.952  1.00  0.00           H  
ATOM   3478  HB3 TRP A 550     -25.325 -10.451 -16.105  1.00  0.00           H  
ATOM   3479  HD1 TRP A 550     -21.872 -10.284 -14.369  1.00  0.00           H  
ATOM   3480  HE1 TRP A 550     -20.900  -7.909 -14.634  1.00  0.00           H  
ATOM   3481  HE3 TRP A 550     -25.495  -8.316 -17.393  1.00  0.00           H  
ATOM   3482  HZ2 TRP A 550     -21.767  -5.444 -15.725  1.00  0.00           H  
ATOM   3483  HZ3 TRP A 550     -25.411  -5.911 -17.910  1.00  0.00           H  
ATOM   3484  HH2 TRP A 550     -23.483  -4.546 -17.239  1.00  0.00           H  
ATOM   3485  N   SER A 551     -22.150 -12.998 -15.795  1.00  0.00           N  
ATOM   3486  CA  SER A 551     -20.843 -13.543 -15.446  1.00  0.00           C  
ATOM   3487  C   SER A 551     -20.223 -14.265 -16.623  1.00  0.00           C  
ATOM   3488  CB  SER A 551     -20.956 -14.521 -14.278  1.00  0.00           C  
ATOM   3489  O   SER A 551     -19.016 -14.194 -16.787  1.00  0.00           O  
ATOM   3490  OG  SER A 551     -21.518 -13.933 -13.117  1.00  0.00           O  
ATOM   3491  H   SER A 551     -22.954 -13.324 -15.278  1.00  0.00           H  
ATOM   3492  HA  SER A 551     -20.210 -12.703 -15.161  1.00  0.00           H  
ATOM   3493  HB2 SER A 551     -19.959 -14.888 -14.034  1.00  0.00           H  
ATOM   3494  HB3 SER A 551     -21.586 -15.357 -14.584  1.00  0.00           H  
ATOM   3495  HG  SER A 551     -20.953 -13.200 -12.860  1.00  0.00           H  
ATOM   3496  N   ALA A 552     -21.018 -15.001 -17.410  1.00  0.00           N  
ATOM   3497  CA  ALA A 552     -20.494 -15.729 -18.565  1.00  0.00           C  
ATOM   3498  C   ALA A 552     -19.955 -14.750 -19.597  1.00  0.00           C  
ATOM   3499  CB  ALA A 552     -21.560 -16.629 -19.181  1.00  0.00           C  
ATOM   3500  O   ALA A 552     -18.831 -14.930 -20.045  1.00  0.00           O  
ATOM   3501  H   ALA A 552     -22.005 -15.055 -17.201  1.00  0.00           H  
ATOM   3502  HA  ALA A 552     -19.679 -16.368 -18.226  1.00  0.00           H  
ATOM   3503  HB1 ALA A 552     -21.917 -17.335 -18.431  1.00  0.00           H  
ATOM   3504  HB2 ALA A 552     -22.392 -16.019 -19.532  1.00  0.00           H  
ATOM   3505  HB3 ALA A 552     -21.132 -17.177 -20.021  1.00  0.00           H  
ATOM   3506  N   ALA A 553     -20.698 -13.673 -19.901  1.00  0.00           N  
ATOM   3507  CA  ALA A 553     -20.266 -12.657 -20.861  1.00  0.00           C  
ATOM   3508  C   ALA A 553     -18.988 -11.913 -20.412  1.00  0.00           C  
ATOM   3509  CB  ALA A 553     -21.390 -11.678 -21.120  1.00  0.00           C  
ATOM   3510  O   ALA A 553     -18.100 -11.698 -21.233  1.00  0.00           O  
ATOM   3511  H   ALA A 553     -21.593 -13.560 -19.447  1.00  0.00           H  
ATOM   3512  HA  ALA A 553     -20.014 -13.175 -21.786  1.00  0.00           H  
ATOM   3513  HB1 ALA A 553     -22.265 -12.217 -21.484  1.00  0.00           H  
ATOM   3514  HB2 ALA A 553     -21.642 -11.160 -20.194  1.00  0.00           H  
ATOM   3515  HB3 ALA A 553     -21.074 -10.951 -21.868  1.00  0.00           H  
ATOM   3516  N   ALA A 554     -18.888 -11.551 -19.108  1.00  0.00           N  
ATOM   3517  CA  ALA A 554     -17.709 -10.908 -18.521  1.00  0.00           C  
ATOM   3518  C   ALA A 554     -16.494 -11.866 -18.554  1.00  0.00           C  
ATOM   3519  CB  ALA A 554     -18.003 -10.503 -17.082  1.00  0.00           C  
ATOM   3520  O   ALA A 554     -15.344 -11.427 -18.721  1.00  0.00           O  
ATOM   3521  H   ALA A 554     -19.676 -11.736 -18.504  1.00  0.00           H  
ATOM   3522  HA  ALA A 554     -17.471 -10.020 -19.107  1.00  0.00           H  
ATOM   3523  HB1 ALA A 554     -18.850  -9.817 -17.063  1.00  0.00           H  
ATOM   3524  HB2 ALA A 554     -18.241 -11.391 -16.496  1.00  0.00           H  
ATOM   3525  HB3 ALA A 554     -17.128 -10.011 -16.657  1.00  0.00           H  
ATOM   3526  N   THR A 555     -16.750 -13.166 -18.360  1.00  0.00           N  
ATOM   3527  CA  THR A 555     -15.736 -14.213 -18.404  1.00  0.00           C  
ATOM   3528  C   THR A 555     -15.243 -14.365 -19.850  1.00  0.00           C  
ATOM   3529  CB  THR A 555     -16.339 -15.523 -17.880  1.00  0.00           C  
ATOM   3530  O   THR A 555     -14.046 -14.345 -20.071  1.00  0.00           O  
ATOM   3531  CG2 THR A 555     -15.421 -16.713 -18.068  1.00  0.00           C  
ATOM   3532  OG1 THR A 555     -16.665 -15.350 -16.508  1.00  0.00           O  
ATOM   3533  H   THR A 555     -17.704 -13.438 -18.172  1.00  0.00           H  
ATOM   3534  HA  THR A 555     -14.886 -13.953 -17.773  1.00  0.00           H  
ATOM   3535  HB  THR A 555     -17.234 -15.744 -18.462  1.00  0.00           H  
ATOM   3536 HG21 THR A 555     -15.187 -16.828 -19.126  1.00  0.00           H  
ATOM   3537 HG22 THR A 555     -14.500 -16.554 -17.507  1.00  0.00           H  
ATOM   3538 HG23 THR A 555     -15.916 -17.614 -17.706  1.00  0.00           H  
ATOM   3539  HG1 THR A 555     -17.283 -14.618 -16.447  1.00  0.00           H  
ATOM   3540  N   VAL A 556     -16.161 -14.478 -20.832  1.00  0.00           N  
ATOM   3541  CA  VAL A 556     -15.829 -14.618 -22.250  1.00  0.00           C  
ATOM   3542  C   VAL A 556     -15.022 -13.412 -22.766  1.00  0.00           C  
ATOM   3543  CB  VAL A 556     -17.080 -14.933 -23.106  1.00  0.00           C  
ATOM   3544  O   VAL A 556     -14.049 -13.627 -23.486  1.00  0.00           O  
ATOM   3545  CG1 VAL A 556     -16.790 -14.754 -24.593  1.00  0.00           C  
ATOM   3546  CG2 VAL A 556     -17.593 -16.348 -22.819  1.00  0.00           C  
ATOM   3547  H   VAL A 556     -17.137 -14.465 -20.573  1.00  0.00           H  
ATOM   3548  HA  VAL A 556     -15.174 -15.483 -22.354  1.00  0.00           H  
ATOM   3549  HB  VAL A 556     -17.860 -14.224 -22.830  1.00  0.00           H  
ATOM   3550 HG11 VAL A 556     -16.455 -13.733 -24.778  1.00  0.00           H  
ATOM   3551 HG12 VAL A 556     -16.011 -15.453 -24.898  1.00  0.00           H  
ATOM   3552 HG13 VAL A 556     -17.697 -14.948 -25.166  1.00  0.00           H  
ATOM   3553 HG21 VAL A 556     -16.826 -17.074 -23.089  1.00  0.00           H  
ATOM   3554 HG22 VAL A 556     -17.826 -16.442 -21.758  1.00  0.00           H  
ATOM   3555 HG23 VAL A 556     -18.492 -16.534 -23.406  1.00  0.00           H  
ATOM   3556  N   PHE A 557     -15.330 -12.157 -22.330  1.00  0.00           N  
ATOM   3557  CA  PHE A 557     -14.515 -10.993 -22.728  1.00  0.00           C  
ATOM   3558  C   PHE A 557     -13.078 -11.190 -22.241  1.00  0.00           C  
ATOM   3559  CB  PHE A 557     -15.065  -9.667 -22.148  1.00  0.00           C  
ATOM   3560  O   PHE A 557     -12.138 -10.955 -22.997  1.00  0.00           O  
ATOM   3561  CG  PHE A 557     -14.265  -8.428 -22.508  1.00  0.00           C  
ATOM   3562  CD1 PHE A 557     -13.205  -8.006 -21.714  1.00  0.00           C  
ATOM   3563  CD2 PHE A 557     -14.591  -7.669 -23.626  1.00  0.00           C  
ATOM   3564  CE1 PHE A 557     -12.473  -6.866 -22.046  1.00  0.00           C  
ATOM   3565  CE2 PHE A 557     -13.850  -6.539 -23.962  1.00  0.00           C  
ATOM   3566  CZ  PHE A 557     -12.806  -6.136 -23.164  1.00  0.00           C  
ATOM   3567  H   PHE A 557     -16.128 -12.022 -21.726  1.00  0.00           H  
ATOM   3568  HA  PHE A 557     -14.551 -10.924 -23.815  1.00  0.00           H  
ATOM   3569  HB2 PHE A 557     -15.082  -9.755 -21.062  1.00  0.00           H  
ATOM   3570  HB3 PHE A 557     -16.082  -9.532 -22.518  1.00  0.00           H  
ATOM   3571  HD1 PHE A 557     -12.945  -8.568 -20.829  1.00  0.00           H  
ATOM   3572  HD2 PHE A 557     -15.429  -7.959 -24.242  1.00  0.00           H  
ATOM   3573  HE1 PHE A 557     -11.645  -6.556 -21.426  1.00  0.00           H  
ATOM   3574  HE2 PHE A 557     -14.096  -5.978 -24.851  1.00  0.00           H  
ATOM   3575  HZ  PHE A 557     -12.247  -5.246 -23.414  1.00  0.00           H  
ATOM   3576  N   GLU A 558     -12.925 -11.665 -20.988  1.00  0.00           N  
ATOM   3577  CA  GLU A 558     -11.644 -11.917 -20.342  1.00  0.00           C  
ATOM   3578  C   GLU A 558     -10.862 -13.039 -21.022  1.00  0.00           C  
ATOM   3579  CB  GLU A 558     -11.875 -12.221 -18.866  1.00  0.00           C  
ATOM   3580  O   GLU A 558      -9.646 -12.944 -21.139  1.00  0.00           O  
ATOM   3581  CG  GLU A 558     -10.640 -12.112 -18.007  1.00  0.00           C  
ATOM   3582  CD  GLU A 558     -10.926 -12.349 -16.538  1.00  0.00           C  
ATOM   3583  OE1 GLU A 558      -9.985 -12.751 -15.816  1.00  0.00           O  
ATOM   3584  OE2 GLU A 558     -12.087 -12.140 -16.106  1.00  0.00           O1-
ATOM   3585  H   GLU A 558     -13.762 -11.861 -20.458  1.00  0.00           H  
ATOM   3586  HA  GLU A 558     -11.032 -11.020 -20.436  1.00  0.00           H  
ATOM   3587  HB2 GLU A 558     -12.259 -13.238 -18.783  1.00  0.00           H  
ATOM   3588  HB3 GLU A 558     -12.618 -11.520 -18.486  1.00  0.00           H  
ATOM   3589  HG2 GLU A 558     -10.221 -11.112 -18.124  1.00  0.00           H  
ATOM   3590  HG3 GLU A 558      -9.914 -12.852 -18.345  1.00  0.00           H  
ATOM   3591  N   LEU A 559     -11.547 -14.092 -21.483  1.00  0.00           N  
ATOM   3592  CA  LEU A 559     -10.898 -15.184 -22.218  1.00  0.00           C  
ATOM   3593  C   LEU A 559     -10.436 -14.753 -23.606  1.00  0.00           C  
ATOM   3594  CB  LEU A 559     -11.832 -16.389 -22.389  1.00  0.00           C  
ATOM   3595  O   LEU A 559      -9.487 -15.311 -24.121  1.00  0.00           O  
ATOM   3596  CG  LEU A 559     -12.292 -17.079 -21.121  1.00  0.00           C  
ATOM   3597  CD1 LEU A 559     -13.214 -18.238 -21.459  1.00  0.00           C  
ATOM   3598  CD2 LEU A 559     -11.121 -17.564 -20.289  1.00  0.00           C  
ATOM   3599  H   LEU A 559     -12.543 -14.137 -21.320  1.00  0.00           H  
ATOM   3600  HA  LEU A 559     -10.033 -15.463 -21.616  1.00  0.00           H  
ATOM   3601  HB2 LEU A 559     -11.310 -17.128 -22.996  1.00  0.00           H  
ATOM   3602  HB3 LEU A 559     -12.720 -16.046 -22.919  1.00  0.00           H  
ATOM   3603  HG  LEU A 559     -12.839 -16.348 -20.526  1.00  0.00           H  
ATOM   3604 HD11 LEU A 559     -14.068 -17.869 -22.027  1.00  0.00           H  
ATOM   3605 HD12 LEU A 559     -12.671 -18.972 -22.054  1.00  0.00           H  
ATOM   3606 HD13 LEU A 559     -13.564 -18.704 -20.538  1.00  0.00           H  
ATOM   3607 HD21 LEU A 559     -10.551 -18.299 -20.857  1.00  0.00           H  
ATOM   3608 HD22 LEU A 559     -10.478 -16.720 -20.040  1.00  0.00           H  
ATOM   3609 HD23 LEU A 559     -11.492 -18.021 -19.372  1.00  0.00           H  
ATOM   3610  N   ALA A 560     -11.130 -13.813 -24.227  1.00  0.00           N  
ATOM   3611  CA  ALA A 560     -10.785 -13.327 -25.553  1.00  0.00           C  
ATOM   3612  C   ALA A 560      -9.708 -12.230 -25.522  1.00  0.00           C  
ATOM   3613  CB  ALA A 560     -12.037 -12.792 -26.233  1.00  0.00           C  
ATOM   3614  O   ALA A 560      -9.049 -12.005 -26.530  1.00  0.00           O  
ATOM   3615  H   ALA A 560     -11.933 -13.417 -23.760  1.00  0.00           H  
ATOM   3616  HA  ALA A 560     -10.372 -14.167 -26.111  1.00  0.00           H  
ATOM   3617  HB1 ALA A 560     -12.787 -13.581 -26.287  1.00  0.00           H  
ATOM   3618  HB2 ALA A 560     -12.432 -11.954 -25.659  1.00  0.00           H  
ATOM   3619  HB3 ALA A 560     -11.789 -12.457 -27.240  1.00  0.00           H  
ATOM   3620  N   THR A 561      -9.560 -11.508 -24.402  1.00  0.00           N  
ATOM   3621  CA  THR A 561      -8.627 -10.376 -24.342  1.00  0.00           C  
ATOM   3622  C   THR A 561      -7.526 -10.474 -23.301  1.00  0.00           C  
ATOM   3623  CB  THR A 561      -9.417  -9.093 -24.071  1.00  0.00           C  
ATOM   3624  O   THR A 561      -6.554  -9.716 -23.362  1.00  0.00           O  
ATOM   3625  CG2 THR A 561     -10.488  -8.828 -25.133  1.00  0.00           C  
ATOM   3626  OG1 THR A 561     -10.014  -9.206 -22.777  1.00  0.00           O  
ATOM   3627  H   THR A 561     -10.101 -11.748 -23.583  1.00  0.00           H  
ATOM   3628  HA  THR A 561      -8.125 -10.379 -25.309  1.00  0.00           H  
ATOM   3629  HB  THR A 561      -8.733  -8.246 -24.110  1.00  0.00           H  
ATOM   3630 HG21 THR A 561     -10.017  -8.750 -26.113  1.00  0.00           H  
ATOM   3631 HG22 THR A 561     -11.205  -9.649 -25.139  1.00  0.00           H  
ATOM   3632 HG23 THR A 561     -11.005  -7.896 -24.903  1.00  0.00           H  
ATOM   3633  HG1 THR A 561     -10.604  -9.963 -22.795  1.00  0.00           H  
ATOM   3634  N   GLY A 562      -7.698 -11.371 -22.341  1.00  0.00           N  
ATOM   3635  CA  GLY A 562      -6.788 -11.499 -21.212  1.00  0.00           C  
ATOM   3636  C   GLY A 562      -6.989 -10.409 -20.171  1.00  0.00           C  
ATOM   3637  O   GLY A 562      -6.201 -10.311 -19.229  1.00  0.00           O  
ATOM   3638  H   GLY A 562      -8.493 -11.991 -22.395  1.00  0.00           H  
ATOM   3639  HA2 GLY A 562      -5.764 -11.444 -21.581  1.00  0.00           H  
ATOM   3640  HA3 GLY A 562      -6.952 -12.467 -20.739  1.00  0.00           H  
ATOM   3641  N   LYS A 563      -8.018  -9.550 -20.336  1.00  0.00           N  
ATOM   3642  CA  LYS A 563      -8.248  -8.479 -19.389  1.00  0.00           C  
ATOM   3643  C   LYS A 563      -9.637  -8.540 -18.776  1.00  0.00           C  
ATOM   3644  CB  LYS A 563      -7.920  -7.099 -19.986  1.00  0.00           C  
ATOM   3645  O   LYS A 563     -10.592  -8.973 -19.425  1.00  0.00           O  
ATOM   3646  CG  LYS A 563      -8.965  -6.537 -20.917  1.00  0.00           C  
ATOM   3647  CD  LYS A 563      -8.616  -5.117 -21.315  1.00  0.00           C  
ATOM   3648  CE  LYS A 563      -9.666  -4.122 -20.880  1.00  0.00           C  
ATOM   3649  NZ  LYS A 563      -9.417  -2.777 -21.470  1.00  0.00           N1+
ATOM   3650  H   LYS A 563      -8.634  -9.656 -21.129  1.00  0.00           H  
ATOM   3651  HA  LYS A 563      -7.549  -8.630 -18.566  1.00  0.00           H  
ATOM   3652  HB2 LYS A 563      -6.986  -7.185 -20.541  1.00  0.00           H  
ATOM   3653  HB3 LYS A 563      -7.790  -6.397 -19.162  1.00  0.00           H  
ATOM   3654  HG2 LYS A 563      -9.932  -6.541 -20.414  1.00  0.00           H  
ATOM   3655  HG3 LYS A 563      -9.018  -7.157 -21.812  1.00  0.00           H  
ATOM   3656  HD2 LYS A 563      -8.519  -5.071 -22.400  1.00  0.00           H  
ATOM   3657  HD3 LYS A 563      -7.666  -4.848 -20.853  1.00  0.00           H  
ATOM   3658  HE2 LYS A 563      -9.649  -4.041 -19.793  1.00  0.00           H  
ATOM   3659  HE3 LYS A 563     -10.645  -4.475 -21.203  1.00  0.00           H  
ATOM   3660  HZ1 LYS A 563      -8.511  -2.442 -21.175  1.00  0.00           H  
ATOM   3661  HZ2 LYS A 563      -9.440  -2.842 -22.478  1.00  0.00           H  
ATOM   3662  HZ3 LYS A 563     -10.131  -2.135 -21.157  1.00  0.00           H  
ATOM   3663  N   ILE A 564      -9.716  -8.187 -17.481  1.00  0.00           N  
ATOM   3664  CA  ILE A 564     -10.953  -8.182 -16.717  1.00  0.00           C  
ATOM   3665  C   ILE A 564     -11.834  -7.054 -17.230  1.00  0.00           C  
ATOM   3666  CB  ILE A 564     -10.647  -8.044 -15.200  1.00  0.00           C  
ATOM   3667  O   ILE A 564     -11.394  -5.911 -17.296  1.00  0.00           O  
ATOM   3668  CG1 ILE A 564      -9.770  -9.197 -14.704  1.00  0.00           C  
ATOM   3669  CG2 ILE A 564     -11.925  -7.930 -14.370  1.00  0.00           C  
ATOM   3670  CD1 ILE A 564      -8.952  -8.812 -13.525  1.00  0.00           C  
ATOM   3671  H   ILE A 564      -8.866  -7.909 -17.011  1.00  0.00           H  
ATOM   3672  HA  ILE A 564     -11.486  -9.124 -16.846  1.00  0.00           H  
ATOM   3673  HB  ILE A 564     -10.090  -7.116 -15.068  1.00  0.00           H  
ATOM   3674 HG12 ILE A 564      -9.103  -9.502 -15.510  1.00  0.00           H  
ATOM   3675 HG13 ILE A 564     -10.412 -10.033 -14.428  1.00  0.00           H  
ATOM   3676 HG21 ILE A 564     -12.511  -7.080 -14.719  1.00  0.00           H  
ATOM   3677 HG22 ILE A 564     -12.511  -8.843 -14.477  1.00  0.00           H  
ATOM   3678 HG23 ILE A 564     -11.665  -7.786 -13.321  1.00  0.00           H  
ATOM   3679 HD11 ILE A 564      -8.305  -7.976 -13.789  1.00  0.00           H  
ATOM   3680 HD12 ILE A 564      -9.610  -8.518 -12.707  1.00  0.00           H  
ATOM   3681 HD13 ILE A 564      -8.342  -9.660 -13.214  1.00  0.00           H  
ATOM   3682  N   LEU A 565     -13.064  -7.383 -17.635  1.00  0.00           N  
ATOM   3683  CA  LEU A 565     -14.005  -6.400 -18.172  1.00  0.00           C  
ATOM   3684  C   LEU A 565     -14.358  -5.270 -17.184  1.00  0.00           C  
ATOM   3685  CB  LEU A 565     -15.254  -7.114 -18.688  1.00  0.00           C  
ATOM   3686  O   LEU A 565     -14.352  -4.104 -17.562  1.00  0.00           O  
ATOM   3687  CG  LEU A 565     -16.307  -6.273 -19.423  1.00  0.00           C  
ATOM   3688  CD1 LEU A 565     -15.693  -5.383 -20.520  1.00  0.00           C  
ATOM   3689  CD2 LEU A 565     -17.360  -7.173 -20.012  1.00  0.00           C  
ATOM   3690  H   LEU A 565     -13.355  -8.348 -17.568  1.00  0.00           H  
ATOM   3691  HA  LEU A 565     -13.507  -5.897 -19.001  1.00  0.00           H  
ATOM   3692  HB2 LEU A 565     -15.745  -7.572 -17.829  1.00  0.00           H  
ATOM   3693  HB3 LEU A 565     -14.923  -7.893 -19.375  1.00  0.00           H  
ATOM   3694  HG  LEU A 565     -16.759  -5.606 -18.689  1.00  0.00           H  
ATOM   3695 HD11 LEU A 565     -14.941  -4.729 -20.079  1.00  0.00           H  
ATOM   3696 HD12 LEU A 565     -15.227  -6.011 -21.279  1.00  0.00           H  
ATOM   3697 HD13 LEU A 565     -16.476  -4.779 -20.979  1.00  0.00           H  
ATOM   3698 HD21 LEU A 565     -16.902  -7.837 -20.745  1.00  0.00           H  
ATOM   3699 HD22 LEU A 565     -17.816  -7.766 -19.219  1.00  0.00           H  
ATOM   3700 HD23 LEU A 565     -18.125  -6.568 -20.499  1.00  0.00           H  
ATOM   3701  N   PHE A 566     -14.634  -5.611 -15.917  1.00  0.00           N  
ATOM   3702  CA  PHE A 566     -14.966  -4.618 -14.904  1.00  0.00           C  
ATOM   3703  C   PHE A 566     -14.149  -4.884 -13.627  1.00  0.00           C  
ATOM   3704  CB  PHE A 566     -16.470  -4.660 -14.583  1.00  0.00           C  
ATOM   3705  O   PHE A 566     -14.661  -5.488 -12.682  1.00  0.00           O  
ATOM   3706  CG  PHE A 566     -17.428  -4.691 -15.755  1.00  0.00           C  
ATOM   3707  CD1 PHE A 566     -17.603  -3.576 -16.561  1.00  0.00           C  
ATOM   3708  CD2 PHE A 566     -18.174  -5.822 -16.030  1.00  0.00           C  
ATOM   3709  CE1 PHE A 566     -18.497  -3.599 -17.628  1.00  0.00           C  
ATOM   3710  CE2 PHE A 566     -19.079  -5.838 -17.088  1.00  0.00           C  
ATOM   3711  CZ  PHE A 566     -19.246  -4.720 -17.872  1.00  0.00           C  
ATOM   3712  H   PHE A 566     -14.611  -6.587 -15.657  1.00  0.00           H  
ATOM   3713  HA  PHE A 566     -14.720  -3.628 -15.289  1.00  0.00           H  
ATOM   3714  HB2 PHE A 566     -16.704  -3.775 -13.992  1.00  0.00           H  
ATOM   3715  HB3 PHE A 566     -16.653  -5.554 -13.986  1.00  0.00           H  
ATOM   3716  HD1 PHE A 566     -17.038  -2.678 -16.358  1.00  0.00           H  
ATOM   3717  HD2 PHE A 566     -18.053  -6.703 -15.417  1.00  0.00           H  
ATOM   3718  HE1 PHE A 566     -18.600  -2.732 -18.264  1.00  0.00           H  
ATOM   3719  HE2 PHE A 566     -19.651  -6.730 -17.294  1.00  0.00           H  
ATOM   3720  HZ  PHE A 566     -19.965  -4.726 -18.677  1.00  0.00           H  
ATOM   3721  N   PRO A 567     -12.866  -4.455 -13.573  1.00  0.00           N  
ATOM   3722  CA  PRO A 567     -12.073  -4.695 -12.353  1.00  0.00           C  
ATOM   3723  C   PRO A 567     -12.367  -3.628 -11.283  1.00  0.00           C  
ATOM   3724  CB  PRO A 567     -10.627  -4.612 -12.864  1.00  0.00           C  
ATOM   3725  O   PRO A 567     -11.498  -2.841 -10.917  1.00  0.00           O  
ATOM   3726  CG  PRO A 567     -10.702  -3.607 -14.001  1.00  0.00           C  
ATOM   3727  CD  PRO A 567     -12.090  -3.723 -14.601  1.00  0.00           C  
ATOM   3728  HA  PRO A 567     -12.295  -5.645 -11.867  1.00  0.00           H  
ATOM   3729  HB2 PRO A 567     -10.286  -5.582 -13.225  1.00  0.00           H  
ATOM   3730  HB3 PRO A 567      -9.957  -4.261 -12.079  1.00  0.00           H  
ATOM   3731  HG2 PRO A 567      -9.948  -3.836 -14.754  1.00  0.00           H  
ATOM   3732  HG3 PRO A 567     -10.541  -2.598 -13.621  1.00  0.00           H  
ATOM   3733  HD2 PRO A 567     -12.518  -2.737 -14.780  1.00  0.00           H  
ATOM   3734  HD3 PRO A 567     -12.062  -4.282 -15.536  1.00  0.00           H  
ATOM   3735  N   GLY A 568     -13.597  -3.614 -10.792  1.00  0.00           N  
ATOM   3736  CA  GLY A 568     -14.028  -2.628  -9.818  1.00  0.00           C  
ATOM   3737  C   GLY A 568     -13.492  -2.874  -8.436  1.00  0.00           C  
ATOM   3738  O   GLY A 568     -13.253  -4.022  -8.054  1.00  0.00           O  
ATOM   3739  H   GLY A 568     -14.256  -4.312 -11.105  1.00  0.00           H  
ATOM   3740  HA2 GLY A 568     -15.117  -2.641  -9.773  1.00  0.00           H  
ATOM   3741  HA3 GLY A 568     -13.690  -1.646 -10.149  1.00  0.00           H  
ATOM   3742  N   LYS A 569     -13.312  -1.798  -7.679  1.00  0.00           N  
ATOM   3743  CA  LYS A 569     -12.800  -1.895  -6.315  1.00  0.00           C  
ATOM   3744  C   LYS A 569     -13.883  -2.051  -5.250  1.00  0.00           C  
ATOM   3745  CB  LYS A 569     -11.926  -0.678  -5.984  1.00  0.00           C  
ATOM   3746  O   LYS A 569     -13.569  -2.337  -4.089  1.00  0.00           O  
ATOM   3747  CG  LYS A 569     -10.646  -0.628  -6.797  1.00  0.00           C  
ATOM   3748  CD  LYS A 569      -9.816   0.594  -6.434  1.00  0.00           C  
ATOM   3749  CE  LYS A 569      -8.809   0.938  -7.512  1.00  0.00           C  
ATOM   3750  NZ  LYS A 569      -8.137   2.249  -7.239  1.00  0.00           N1+
ATOM   3751  H   LYS A 569     -13.535  -0.888  -8.057  1.00  0.00           H  
ATOM   3752  HA  LYS A 569     -12.208  -2.810  -6.290  1.00  0.00           H  
ATOM   3753  HB2 LYS A 569     -11.664  -0.716  -4.927  1.00  0.00           H  
ATOM   3754  HB3 LYS A 569     -12.500   0.227  -6.184  1.00  0.00           H  
ATOM   3755  HG2 LYS A 569     -10.898  -0.585  -7.857  1.00  0.00           H  
ATOM   3756  HG3 LYS A 569     -10.062  -1.527  -6.598  1.00  0.00           H  
ATOM   3757  HD2 LYS A 569      -9.282   0.393  -5.505  1.00  0.00           H  
ATOM   3758  HD3 LYS A 569     -10.484   1.444  -6.293  1.00  0.00           H  
ATOM   3759  HE2 LYS A 569      -9.323   0.997  -8.471  1.00  0.00           H  
ATOM   3760  HE3 LYS A 569      -8.053   0.154  -7.553  1.00  0.00           H  
ATOM   3761  HZ1 LYS A 569      -8.831   2.981  -7.199  1.00  0.00           H  
ATOM   3762  HZ2 LYS A 569      -7.649   2.200  -6.356  1.00  0.00           H  
ATOM   3763  HZ3 LYS A 569      -7.478   2.450  -7.977  1.00  0.00           H  
ATOM   3764  N   SER A 570     -15.144  -1.859  -5.638  1.00  0.00           N  
ATOM   3765  CA  SER A 570     -16.315  -1.912  -4.787  1.00  0.00           C  
ATOM   3766  C   SER A 570     -17.574  -1.997  -5.687  1.00  0.00           C  
ATOM   3767  CB  SER A 570     -16.361  -0.645  -3.935  1.00  0.00           C  
ATOM   3768  O   SER A 570     -17.458  -1.851  -6.905  1.00  0.00           O  
ATOM   3769  OG  SER A 570     -16.643   0.485  -4.742  1.00  0.00           O  
ATOM   3770  H   SER A 570     -15.297  -1.658  -6.616  1.00  0.00           H  
ATOM   3771  HA  SER A 570     -16.279  -2.782  -4.132  1.00  0.00           H  
ATOM   3772  HB2 SER A 570     -15.396  -0.506  -3.447  1.00  0.00           H  
ATOM   3773  HB3 SER A 570     -17.139  -0.749  -3.179  1.00  0.00           H  
ATOM   3774  HG  SER A 570     -16.660   1.255  -4.168  1.00  0.00           H  
ATOM   3775  N   ASN A 571     -18.771  -2.177  -5.096  1.00  0.00           N  
ATOM   3776  CA  ASN A 571     -20.023  -2.209  -5.868  1.00  0.00           C  
ATOM   3777  C   ASN A 571     -20.305  -0.891  -6.594  1.00  0.00           C  
ATOM   3778  CB  ASN A 571     -21.203  -2.593  -4.993  1.00  0.00           C  
ATOM   3779  O   ASN A 571     -20.691  -0.920  -7.761  1.00  0.00           O  
ATOM   3780  CG  ASN A 571     -21.293  -4.074  -4.757  1.00  0.00           C  
ATOM   3781  ND2 ASN A 571     -21.919  -4.463  -3.674  1.00  0.00           N  
ATOM   3782  OD1 ASN A 571     -20.809  -4.879  -5.545  1.00  0.00           O  
ATOM   3783  H   ASN A 571     -18.810  -2.293  -4.093  1.00  0.00           H  
ATOM   3784  HA  ASN A 571     -19.889  -2.976  -6.631  1.00  0.00           H  
ATOM   3785  HB2 ASN A 571     -22.120  -2.261  -5.479  1.00  0.00           H  
ATOM   3786  HB3 ASN A 571     -21.101  -2.092  -4.030  1.00  0.00           H  
ATOM   3787 HD21 ASN A 571     -22.012  -5.448  -3.471  1.00  0.00           H  
ATOM   3788 HD22 ASN A 571     -22.308  -3.778  -3.042  1.00  0.00           H  
ATOM   3789  N   ASN A 572     -20.089   0.256  -5.931  1.00  0.00           N  
ATOM   3790  CA  ASN A 572     -20.292   1.565  -6.559  1.00  0.00           C  
ATOM   3791  C   ASN A 572     -19.370   1.758  -7.792  1.00  0.00           C  
ATOM   3792  CB  ASN A 572     -20.071   2.673  -5.552  1.00  0.00           C  
ATOM   3793  O   ASN A 572     -19.815   2.259  -8.839  1.00  0.00           O  
ATOM   3794  CG  ASN A 572     -20.261   4.054  -6.117  1.00  0.00           C  
ATOM   3795  ND2 ASN A 572     -21.517   4.452  -6.299  1.00  0.00           N  
ATOM   3796  OD1 ASN A 572     -19.286   4.771  -6.403  1.00  0.00           O  
ATOM   3797  H   ASN A 572     -19.777   0.216  -4.971  1.00  0.00           H  
ATOM   3798  HA  ASN A 572     -21.323   1.608  -6.910  1.00  0.00           H  
ATOM   3799  HB2 ASN A 572     -19.052   2.594  -5.172  1.00  0.00           H  
ATOM   3800  HB3 ASN A 572     -20.776   2.537  -4.732  1.00  0.00           H  
ATOM   3801 HD21 ASN A 572     -22.281   3.839  -6.054  1.00  0.00           H  
ATOM   3802 HD22 ASN A 572     -21.706   5.367  -6.683  1.00  0.00           H  
ATOM   3803  N   HIS A 573     -18.106   1.324  -7.675  1.00  0.00           N  
ATOM   3804  CA  HIS A 573     -17.150   1.419  -8.770  1.00  0.00           C  
ATOM   3805  C   HIS A 573     -17.575   0.526  -9.963  1.00  0.00           C  
ATOM   3806  CB  HIS A 573     -15.725   1.109  -8.273  1.00  0.00           C  
ATOM   3807  O   HIS A 573     -17.479   0.961 -11.122  1.00  0.00           O  
ATOM   3808  CG  HIS A 573     -14.654   1.432  -9.268  1.00  0.00           C  
ATOM   3809  CD2 HIS A 573     -14.667   2.294 -10.310  1.00  0.00           C  
ATOM   3810  ND1 HIS A 573     -13.428   0.800  -9.233  1.00  0.00           N  
ATOM   3811  CE1 HIS A 573     -12.733   1.302 -10.239  1.00  0.00           C  
ATOM   3812  NE2 HIS A 573     -13.437   2.203 -10.913  1.00  0.00           N  
ATOM   3813  H   HIS A 573     -17.808   0.918  -6.800  1.00  0.00           H  
ATOM   3814  HA  HIS A 573     -17.143   2.444  -9.140  1.00  0.00           H  
ATOM   3815  HB2 HIS A 573     -15.667   0.046  -8.038  1.00  0.00           H  
ATOM   3816  HB3 HIS A 573     -15.542   1.691  -7.370  1.00  0.00           H  
ATOM   3817  HD2 HIS A 573     -15.486   2.931 -10.610  1.00  0.00           H  
ATOM   3818  HE2 HIS A 573     -13.126   2.725 -11.720  1.00  0.00           H  
ATOM   3819  HE1 HIS A 573     -11.720   1.015 -10.482  1.00  0.00           H  
ATOM   3820  N   MET A 574     -18.108  -0.683  -9.663  1.00  0.00           N  
ATOM   3821  CA  MET A 574     -18.662  -1.624 -10.644  1.00  0.00           C  
ATOM   3822  C   MET A 574     -19.776  -0.956 -11.499  1.00  0.00           C  
ATOM   3823  CB  MET A 574     -19.251  -2.853  -9.931  1.00  0.00           C  
ATOM   3824  O   MET A 574     -19.774  -1.101 -12.724  1.00  0.00           O  
ATOM   3825  CG  MET A 574     -18.228  -3.746  -9.275  1.00  0.00           C  
ATOM   3826  SD  MET A 574     -16.969  -4.434 -10.382  1.00  0.00           S  
ATOM   3827  CE  MET A 574     -18.020  -5.281 -11.574  1.00  0.00           C  
ATOM   3828  H   MET A 574     -18.125  -0.957  -8.691  1.00  0.00           H  
ATOM   3829  HA  MET A 574     -17.848  -1.930 -11.301  1.00  0.00           H  
ATOM   3830  HB2 MET A 574     -19.797  -3.444 -10.666  1.00  0.00           H  
ATOM   3831  HB3 MET A 574     -19.940  -2.503  -9.162  1.00  0.00           H  
ATOM   3832  HG2 MET A 574     -18.757  -4.578  -8.810  1.00  0.00           H  
ATOM   3833  HG3 MET A 574     -17.718  -3.165  -8.507  1.00  0.00           H  
ATOM   3834  HE1 MET A 574     -18.616  -6.036 -11.061  1.00  0.00           H  
ATOM   3835  HE2 MET A 574     -18.681  -4.559 -12.053  1.00  0.00           H  
ATOM   3836  HE3 MET A 574     -17.398  -5.761 -12.330  1.00  0.00           H  
ATOM   3837  N   ILE A 575     -20.716  -0.227 -10.851  1.00  0.00           N  
ATOM   3838  CA  ILE A 575     -21.810   0.486 -11.515  1.00  0.00           C  
ATOM   3839  C   ILE A 575     -21.248   1.516 -12.486  1.00  0.00           C  
ATOM   3840  CB  ILE A 575     -22.802   1.106 -10.476  1.00  0.00           C  
ATOM   3841  O   ILE A 575     -21.686   1.575 -13.640  1.00  0.00           O  
ATOM   3842  CG1 ILE A 575     -23.541  -0.003  -9.672  1.00  0.00           C  
ATOM   3843  CG2 ILE A 575     -23.818   2.055 -11.146  1.00  0.00           C  
ATOM   3844  CD1 ILE A 575     -24.261  -1.083 -10.509  1.00  0.00           C  
ATOM   3845  H   ILE A 575     -20.659  -0.171  -9.844  1.00  0.00           H  
ATOM   3846  HA  ILE A 575     -22.395  -0.226 -12.098  1.00  0.00           H  
ATOM   3847  HB  ILE A 575     -22.205   1.696  -9.781  1.00  0.00           H  
ATOM   3848 HG12 ILE A 575     -24.287   0.483  -9.043  1.00  0.00           H  
ATOM   3849 HG13 ILE A 575     -22.806  -0.504  -9.043  1.00  0.00           H  
ATOM   3850 HG21 ILE A 575     -23.284   2.842 -11.679  1.00  0.00           H  
ATOM   3851 HG22 ILE A 575     -24.432   1.492 -11.849  1.00  0.00           H  
ATOM   3852 HG23 ILE A 575     -24.456   2.501 -10.383  1.00  0.00           H  
ATOM   3853 HD11 ILE A 575     -25.005  -0.610 -11.150  1.00  0.00           H  
ATOM   3854 HD12 ILE A 575     -23.533  -1.610 -11.125  1.00  0.00           H  
ATOM   3855 HD13 ILE A 575     -24.753  -1.791  -9.842  1.00  0.00           H  
ATOM   3856  N   LYS A 576     -20.217   2.266 -12.057  1.00  0.00           N  
ATOM   3857  CA  LYS A 576     -19.547   3.243 -12.914  1.00  0.00           C  
ATOM   3858  C   LYS A 576     -18.917   2.553 -14.132  1.00  0.00           C  
ATOM   3859  CB  LYS A 576     -18.467   3.988 -12.126  1.00  0.00           C  
ATOM   3860  O   LYS A 576     -19.152   2.994 -15.257  1.00  0.00           O  
ATOM   3861  CG  LYS A 576     -18.049   5.297 -12.758  1.00  0.00           C  
ATOM   3862  CD  LYS A 576     -16.551   5.368 -12.956  1.00  0.00           C  
ATOM   3863  CE  LYS A 576     -16.142   6.728 -13.468  1.00  0.00           C  
ATOM   3864  NZ  LYS A 576     -15.185   6.622 -14.591  1.00  0.00           N1+
ATOM   3865  H   LYS A 576     -19.894   2.150 -11.107  1.00  0.00           H  
ATOM   3866  HA  LYS A 576     -20.292   3.958 -13.262  1.00  0.00           H  
ATOM   3867  HB2 LYS A 576     -17.590   3.346 -12.052  1.00  0.00           H  
ATOM   3868  HB3 LYS A 576     -18.851   4.195 -11.127  1.00  0.00           H  
ATOM   3869  HG2 LYS A 576     -18.359   6.117 -12.111  1.00  0.00           H  
ATOM   3870  HG3 LYS A 576     -18.539   5.394 -13.727  1.00  0.00           H  
ATOM   3871  HD2 LYS A 576     -16.250   4.609 -13.678  1.00  0.00           H  
ATOM   3872  HD3 LYS A 576     -16.055   5.181 -12.003  1.00  0.00           H  
ATOM   3873  HE2 LYS A 576     -15.675   7.286 -12.656  1.00  0.00           H  
ATOM   3874  HE3 LYS A 576     -17.030   7.259 -13.809  1.00  0.00           H  
ATOM   3875  HZ1 LYS A 576     -14.320   7.080 -14.341  1.00  0.00           H  
ATOM   3876  HZ2 LYS A 576     -15.005   5.648 -14.789  1.00  0.00           H  
ATOM   3877  HZ3 LYS A 576     -15.576   7.065 -15.410  1.00  0.00           H  
ATOM   3878  N   LEU A 577     -18.145   1.458 -13.911  1.00  0.00           N  
ATOM   3879  CA  LEU A 577     -17.488   0.697 -14.973  1.00  0.00           C  
ATOM   3880  C   LEU A 577     -18.471   0.057 -15.964  1.00  0.00           C  
ATOM   3881  CB  LEU A 577     -16.545  -0.393 -14.406  1.00  0.00           C  
ATOM   3882  O   LEU A 577     -18.145  -0.053 -17.147  1.00  0.00           O  
ATOM   3883  CG  LEU A 577     -15.384   0.066 -13.539  1.00  0.00           C  
ATOM   3884  CD1 LEU A 577     -14.570  -1.105 -13.075  1.00  0.00           C  
ATOM   3885  CD2 LEU A 577     -14.522   1.095 -14.250  1.00  0.00           C  
ATOM   3886  H   LEU A 577     -18.017   1.151 -12.957  1.00  0.00           H  
ATOM   3887  HA  LEU A 577     -16.899   1.433 -15.521  1.00  0.00           H  
ATOM   3888  HB2 LEU A 577     -16.125  -0.935 -15.254  1.00  0.00           H  
ATOM   3889  HB3 LEU A 577     -17.153  -1.071 -13.806  1.00  0.00           H  
ATOM   3890  HG  LEU A 577     -15.802   0.555 -12.659  1.00  0.00           H  
ATOM   3891 HD11 LEU A 577     -15.209  -1.797 -12.527  1.00  0.00           H  
ATOM   3892 HD12 LEU A 577     -14.140  -1.613 -13.938  1.00  0.00           H  
ATOM   3893 HD13 LEU A 577     -13.770  -0.756 -12.423  1.00  0.00           H  
ATOM   3894 HD21 LEU A 577     -14.081   0.647 -15.141  1.00  0.00           H  
ATOM   3895 HD22 LEU A 577     -15.137   1.947 -14.538  1.00  0.00           H  
ATOM   3896 HD23 LEU A 577     -13.729   1.429 -13.581  1.00  0.00           H  
ATOM   3897  N   MET A 578     -19.649  -0.382 -15.490  1.00  0.00           N  
ATOM   3898  CA  MET A 578     -20.698  -0.953 -16.335  1.00  0.00           C  
ATOM   3899  C   MET A 578     -21.263   0.144 -17.238  1.00  0.00           C  
ATOM   3900  CB  MET A 578     -21.837  -1.521 -15.474  1.00  0.00           C  
ATOM   3901  O   MET A 578     -21.450  -0.078 -18.436  1.00  0.00           O  
ATOM   3902  CG  MET A 578     -21.518  -2.862 -14.839  1.00  0.00           C  
ATOM   3903  SD  MET A 578     -22.730  -3.282 -13.563  1.00  0.00           S  
ATOM   3904  CE  MET A 578     -21.925  -4.632 -12.807  1.00  0.00           C  
ATOM   3905  H   MET A 578     -19.820  -0.314 -14.497  1.00  0.00           H  
ATOM   3906  HA  MET A 578     -20.269  -1.758 -16.932  1.00  0.00           H  
ATOM   3907  HB2 MET A 578     -22.717  -1.641 -16.105  1.00  0.00           H  
ATOM   3908  HB3 MET A 578     -22.055  -0.808 -14.679  1.00  0.00           H  
ATOM   3909  HG2 MET A 578     -20.527  -2.816 -14.387  1.00  0.00           H  
ATOM   3910  HG3 MET A 578     -21.530  -3.633 -15.610  1.00  0.00           H  
ATOM   3911  HE1 MET A 578     -21.768  -5.420 -13.543  1.00  0.00           H  
ATOM   3912  HE2 MET A 578     -20.963  -4.306 -12.412  1.00  0.00           H  
ATOM   3913  HE3 MET A 578     -22.542  -5.013 -11.993  1.00  0.00           H  
ATOM   3914  N   MET A 579     -21.542   1.335 -16.666  1.00  0.00           N  
ATOM   3915  CA  MET A 579     -22.090   2.432 -17.445  1.00  0.00           C  
ATOM   3916  C   MET A 579     -21.104   2.957 -18.497  1.00  0.00           C  
ATOM   3917  CB  MET A 579     -22.605   3.554 -16.531  1.00  0.00           C  
ATOM   3918  O   MET A 579     -21.548   3.482 -19.522  1.00  0.00           O  
ATOM   3919  CG  MET A 579     -23.812   3.133 -15.728  1.00  0.00           C  
ATOM   3920  SD  MET A 579     -24.611   4.485 -14.842  1.00  0.00           S  
ATOM   3921  CE  MET A 579     -23.375   4.858 -13.639  1.00  0.00           C  
ATOM   3922  H   MET A 579     -21.367   1.465 -15.680  1.00  0.00           H  
ATOM   3923  HA  MET A 579     -22.941   2.037 -17.999  1.00  0.00           H  
ATOM   3924  HB2 MET A 579     -22.876   4.411 -17.147  1.00  0.00           H  
ATOM   3925  HB3 MET A 579     -21.809   3.839 -15.843  1.00  0.00           H  
ATOM   3926  HG2 MET A 579     -23.496   2.386 -15.000  1.00  0.00           H  
ATOM   3927  HG3 MET A 579     -24.540   2.692 -16.409  1.00  0.00           H  
ATOM   3928  HE1 MET A 579     -23.191   3.978 -13.023  1.00  0.00           H  
ATOM   3929  HE2 MET A 579     -22.453   5.148 -14.143  1.00  0.00           H  
ATOM   3930  HE3 MET A 579     -23.718   5.678 -13.008  1.00  0.00           H  
ATOM   3931  N   GLU A 580     -19.778   2.798 -18.270  1.00  0.00           N  
ATOM   3932  CA  GLU A 580     -18.775   3.228 -19.242  1.00  0.00           C  
ATOM   3933  C   GLU A 580     -18.929   2.460 -20.563  1.00  0.00           C  
ATOM   3934  CB  GLU A 580     -17.377   2.968 -18.700  1.00  0.00           C  
ATOM   3935  O   GLU A 580     -18.678   3.021 -21.620  1.00  0.00           O  
ATOM   3936  CG  GLU A 580     -16.905   3.925 -17.616  1.00  0.00           C  
ATOM   3937  CD  GLU A 580     -15.529   3.592 -17.070  1.00  0.00           C  
ATOM   3938  OE1 GLU A 580     -15.083   4.283 -16.130  1.00  0.00           O  
ATOM   3939  OE2 GLU A 580     -14.881   2.656 -17.593  1.00  0.00           O1-
ATOM   3940  H   GLU A 580     -19.475   2.371 -17.406  1.00  0.00           H  
ATOM   3941  HA  GLU A 580     -18.921   4.293 -19.420  1.00  0.00           H  
ATOM   3942  HB2 GLU A 580     -16.677   3.033 -19.533  1.00  0.00           H  
ATOM   3943  HB3 GLU A 580     -17.359   1.959 -18.288  1.00  0.00           H  
ATOM   3944  HG2 GLU A 580     -17.619   3.893 -16.793  1.00  0.00           H  
ATOM   3945  HG3 GLU A 580     -16.876   4.931 -18.033  1.00  0.00           H  
ATOM   3946  N   TYR A 581     -19.329   1.172 -20.498  1.00  0.00           N  
ATOM   3947  CA  TYR A 581     -19.536   0.338 -21.681  1.00  0.00           C  
ATOM   3948  C   TYR A 581     -20.980   0.337 -22.161  1.00  0.00           C  
ATOM   3949  CB  TYR A 581     -19.137  -1.129 -21.390  1.00  0.00           C  
ATOM   3950  O   TYR A 581     -21.230   0.333 -23.362  1.00  0.00           O  
ATOM   3951  CG  TYR A 581     -17.654  -1.377 -21.484  1.00  0.00           C  
ATOM   3952  CD1 TYR A 581     -17.043  -1.589 -22.709  1.00  0.00           C  
ATOM   3953  CD2 TYR A 581     -16.858  -1.384 -20.350  1.00  0.00           C  
ATOM   3954  CE1 TYR A 581     -15.676  -1.806 -22.806  1.00  0.00           C  
ATOM   3955  CE2 TYR A 581     -15.486  -1.586 -20.437  1.00  0.00           C  
ATOM   3956  OH  TYR A 581     -13.547  -1.982 -21.758  1.00  0.00           O  
ATOM   3957  CZ  TYR A 581     -14.901  -1.797 -21.668  1.00  0.00           C  
ATOM   3958  H   TYR A 581     -19.493   0.765 -19.588  1.00  0.00           H  
ATOM   3959  HA  TYR A 581     -18.908   0.770 -22.460  1.00  0.00           H  
ATOM   3960  HB2 TYR A 581     -19.641  -1.773 -22.110  1.00  0.00           H  
ATOM   3961  HB3 TYR A 581     -19.466  -1.383 -20.382  1.00  0.00           H  
ATOM   3962  HD1 TYR A 581     -17.643  -1.585 -23.607  1.00  0.00           H  
ATOM   3963  HD2 TYR A 581     -17.312  -1.230 -19.382  1.00  0.00           H  
ATOM   3964  HE1 TYR A 581     -15.222  -1.981 -23.770  1.00  0.00           H  
ATOM   3965  HE2 TYR A 581     -14.880  -1.578 -19.543  1.00  0.00           H  
ATOM   3966  HH  TYR A 581     -13.150  -1.682 -22.579  1.00  0.00           H  
ATOM   3967  N   LYS A 582     -21.929   0.249 -21.232  1.00  0.00           N  
ATOM   3968  CA  LYS A 582     -23.338   0.061 -21.568  1.00  0.00           C  
ATOM   3969  C   LYS A 582     -24.211   1.278 -21.584  1.00  0.00           C  
ATOM   3970  CB  LYS A 582     -23.957  -0.969 -20.609  1.00  0.00           C  
ATOM   3971  O   LYS A 582     -25.349   1.194 -22.045  1.00  0.00           O  
ATOM   3972  CG  LYS A 582     -23.351  -2.377 -20.751  1.00  0.00           C  
ATOM   3973  CD  LYS A 582     -23.489  -2.952 -22.173  1.00  0.00           C  
ATOM   3974  CE  LYS A 582     -24.923  -2.983 -22.631  1.00  0.00           C  
ATOM   3975  NZ  LYS A 582     -25.084  -3.752 -23.883  1.00  0.00           N1+
ATOM   3976  H   LYS A 582     -21.665   0.315 -20.259  1.00  0.00           H  
ATOM   3977  HA  LYS A 582     -23.312  -0.273 -22.605  1.00  0.00           H  
ATOM   3978  HB2 LYS A 582     -25.026  -1.031 -20.811  1.00  0.00           H  
ATOM   3979  HB3 LYS A 582     -23.800  -0.627 -19.586  1.00  0.00           H  
ATOM   3980  HG2 LYS A 582     -23.859  -3.045 -20.056  1.00  0.00           H  
ATOM   3981  HG3 LYS A 582     -22.292  -2.326 -20.498  1.00  0.00           H  
ATOM   3982  HD2 LYS A 582     -23.095  -3.968 -22.182  1.00  0.00           H  
ATOM   3983  HD3 LYS A 582     -22.913  -2.333 -22.861  1.00  0.00           H  
ATOM   3984  HE2 LYS A 582     -25.262  -1.961 -22.799  1.00  0.00           H  
ATOM   3985  HE3 LYS A 582     -25.532  -3.444 -21.853  1.00  0.00           H  
ATOM   3986  HZ1 LYS A 582     -24.523  -3.332 -24.611  1.00  0.00           H  
ATOM   3987  HZ2 LYS A 582     -24.784  -4.705 -23.734  1.00  0.00           H  
ATOM   3988  HZ3 LYS A 582     -26.055  -3.745 -24.160  1.00  0.00           H  
ATOM   3989  N   GLY A 583     -23.716   2.380 -21.062  1.00  0.00           N  
ATOM   3990  CA  GLY A 583     -24.518   3.586 -20.957  1.00  0.00           C  
ATOM   3991  C   GLY A 583     -25.361   3.574 -19.700  1.00  0.00           C  
ATOM   3992  O   GLY A 583     -25.185   2.733 -18.814  1.00  0.00           O  
ATOM   3993  H   GLY A 583     -22.763   2.387 -20.729  1.00  0.00           H  
ATOM   3994  HA2 GLY A 583     -25.174   3.653 -21.825  1.00  0.00           H  
ATOM   3995  HA3 GLY A 583     -23.857   4.452 -20.933  1.00  0.00           H  
ATOM   3996  N   LYS A 584     -26.273   4.523 -19.612  1.00  0.00           N  
ATOM   3997  CA  LYS A 584     -27.136   4.714 -18.461  1.00  0.00           C  
ATOM   3998  C   LYS A 584     -28.168   3.599 -18.302  1.00  0.00           C  
ATOM   3999  CB  LYS A 584     -27.863   6.053 -18.624  1.00  0.00           C  
ATOM   4000  O   LYS A 584     -28.624   3.023 -19.290  1.00  0.00           O  
ATOM   4001  CG  LYS A 584     -28.396   6.663 -17.338  1.00  0.00           C  
ATOM   4002  CD  LYS A 584     -29.368   7.823 -17.660  1.00  0.00           C  
ATOM   4003  CE  LYS A 584     -29.284   9.001 -16.710  1.00  0.00           C  
ATOM   4004  NZ  LYS A 584     -29.991   8.748 -15.429  1.00  0.00           N1+
ATOM   4005  H   LYS A 584     -26.377   5.155 -20.393  1.00  0.00           H  
ATOM   4006  HA  LYS A 584     -26.512   4.700 -17.567  1.00  0.00           H  
ATOM   4007  HB2 LYS A 584     -28.706   5.899 -19.298  1.00  0.00           H  
ATOM   4008  HB3 LYS A 584     -27.166   6.763 -19.070  1.00  0.00           H  
ATOM   4009  HG2 LYS A 584     -27.563   7.045 -16.748  1.00  0.00           H  
ATOM   4010  HG3 LYS A 584     -28.924   5.898 -16.769  1.00  0.00           H  
ATOM   4011  HD2 LYS A 584     -30.385   7.433 -17.628  1.00  0.00           H  
ATOM   4012  HD3 LYS A 584     -29.148   8.181 -18.666  1.00  0.00           H  
ATOM   4013  HE2 LYS A 584     -29.732   9.871 -17.191  1.00  0.00           H  
ATOM   4014  HE3 LYS A 584     -28.235   9.204 -16.496  1.00  0.00           H  
ATOM   4015  HZ1 LYS A 584     -30.966   8.558 -15.614  1.00  0.00           H  
ATOM   4016  HZ2 LYS A 584     -29.575   7.952 -14.966  1.00  0.00           H  
ATOM   4017  HZ3 LYS A 584     -29.913   9.561 -14.835  1.00  0.00           H  
ATOM   4018  N   PHE A 585     -28.552   3.319 -17.048  1.00  0.00           N  
ATOM   4019  CA  PHE A 585     -29.620   2.382 -16.739  1.00  0.00           C  
ATOM   4020  C   PHE A 585     -30.937   3.089 -17.086  1.00  0.00           C  
ATOM   4021  CB  PHE A 585     -29.630   2.053 -15.232  1.00  0.00           C  
ATOM   4022  O   PHE A 585     -31.025   4.324 -17.025  1.00  0.00           O  
ATOM   4023  CG  PHE A 585     -28.495   1.188 -14.732  1.00  0.00           C  
ATOM   4024  CD2 PHE A 585     -28.634  -0.190 -14.657  1.00  0.00           C  
ATOM   4025  CD1 PHE A 585     -27.300   1.753 -14.315  1.00  0.00           C  
ATOM   4026  CE2 PHE A 585     -27.589  -0.987 -14.213  1.00  0.00           C  
ATOM   4027  CE1 PHE A 585     -26.255   0.952 -13.859  1.00  0.00           C  
ATOM   4028  CZ  PHE A 585     -26.409  -0.416 -13.810  1.00  0.00           C  
ATOM   4029  H   PHE A 585     -28.078   3.780 -16.284  1.00  0.00           H  
ATOM   4030  HA  PHE A 585     -29.485   1.456 -17.298  1.00  0.00           H  
ATOM   4031  HB2 PHE A 585     -30.564   1.537 -15.010  1.00  0.00           H  
ATOM   4032  HB3 PHE A 585     -29.596   2.995 -14.685  1.00  0.00           H  
ATOM   4033  HD1 PHE A 585     -27.178   2.826 -14.344  1.00  0.00           H  
ATOM   4034  HD2 PHE A 585     -29.568  -0.648 -14.948  1.00  0.00           H  
ATOM   4035  HE1 PHE A 585     -25.326   1.403 -13.544  1.00  0.00           H  
ATOM   4036  HE2 PHE A 585     -27.705  -2.060 -14.185  1.00  0.00           H  
ATOM   4037  HZ  PHE A 585     -25.601  -1.038 -13.455  1.00  0.00           H  
ATOM   4038  N   SER A 586     -31.971   2.314 -17.434  1.00  0.00           N  
ATOM   4039  CA  SER A 586     -33.281   2.890 -17.723  1.00  0.00           C  
ATOM   4040  C   SER A 586     -33.885   3.414 -16.415  1.00  0.00           C  
ATOM   4041  CB  SER A 586     -34.196   1.834 -18.329  1.00  0.00           C  
ATOM   4042  O   SER A 586     -33.565   2.904 -15.345  1.00  0.00           O  
ATOM   4043  OG  SER A 586     -34.363   0.761 -17.422  1.00  0.00           O  
ATOM   4044  H   SER A 586     -31.843   1.314 -17.498  1.00  0.00           H  
ATOM   4045  HA  SER A 586     -33.174   3.706 -18.438  1.00  0.00           H  
ATOM   4046  HB2 SER A 586     -33.754   1.460 -19.253  1.00  0.00           H  
ATOM   4047  HB3 SER A 586     -35.167   2.279 -18.545  1.00  0.00           H  
ATOM   4048  HG  SER A 586     -34.942   0.117 -17.837  1.00  0.00           H  
ATOM   4049  N   HIS A 587     -34.762   4.422 -16.489  1.00  0.00           N  
ATOM   4050  CA  HIS A 587     -35.411   4.991 -15.301  1.00  0.00           C  
ATOM   4051  C   HIS A 587     -36.114   3.910 -14.449  1.00  0.00           C  
ATOM   4052  CB  HIS A 587     -36.369   6.134 -15.700  1.00  0.00           C  
ATOM   4053  O   HIS A 587     -35.967   3.907 -13.221  1.00  0.00           O  
ATOM   4054  CG  HIS A 587     -35.677   7.395 -16.146  1.00  0.00           C  
ATOM   4055  ND1 HIS A 587     -34.353   7.710 -16.164  1.00  0.00           N  
ATOM   4056  CD2 HIS A 587     -36.400   8.492 -16.607  1.00  0.00           C  
ATOM   4057  NE2 HIS A 587     -35.501   9.423 -16.901  1.00  0.00           N  
ATOM   4058  CE1 HIS A 587     -34.254   9.002 -16.646  1.00  0.00           C  
ATOM   4059  H   HIS A 587     -34.986   4.806 -17.396  1.00  0.00           H  
ATOM   4060  HA  HIS A 587     -34.633   5.417 -14.667  1.00  0.00           H  
ATOM   4061  HB2 HIS A 587     -36.993   6.373 -14.839  1.00  0.00           H  
ATOM   4062  HB3 HIS A 587     -36.998   5.782 -16.518  1.00  0.00           H  
ATOM   4063  HD2 HIS A 587     -37.473   8.569 -16.705  1.00  0.00           H  
ATOM   4064  HE2 HIS A 587     -35.744  10.398 -17.296  1.00  0.00           H  
ATOM   4065  HE1 HIS A 587     -33.403   9.529 -16.781  1.00  0.00           H  
ATOM   4066  N   LYS A 588     -36.778   2.940 -15.123  1.00  0.00           N  
ATOM   4067  CA  LYS A 588     -37.445   1.804 -14.493  1.00  0.00           C  
ATOM   4068  C   LYS A 588     -36.437   0.983 -13.672  1.00  0.00           C  
ATOM   4069  CB  LYS A 588     -38.138   0.934 -15.568  1.00  0.00           C  
ATOM   4070  O   LYS A 588     -36.668   0.753 -12.485  1.00  0.00           O  
ATOM   4071  CG  LYS A 588     -38.626  -0.443 -15.086  1.00  0.00           C  
ATOM   4072  CD  LYS A 588     -37.837  -1.594 -15.724  1.00  0.00           C  
ATOM   4073  CE  LYS A 588     -38.357  -2.961 -15.336  1.00  0.00           C  
ATOM   4074  NZ  LYS A 588     -38.325  -3.173 -13.865  1.00  0.00           N1+
ATOM   4075  H   LYS A 588     -36.814   3.007 -16.130  1.00  0.00           H  
ATOM   4076  HA  LYS A 588     -38.211   2.171 -13.810  1.00  0.00           H  
ATOM   4077  HB2 LYS A 588     -37.429   0.774 -16.380  1.00  0.00           H  
ATOM   4078  HB3 LYS A 588     -39.001   1.485 -15.942  1.00  0.00           H  
ATOM   4079  HG2 LYS A 588     -39.679  -0.553 -15.346  1.00  0.00           H  
ATOM   4080  HG3 LYS A 588     -38.511  -0.497 -14.003  1.00  0.00           H  
ATOM   4081  HD2 LYS A 588     -36.796  -1.517 -15.409  1.00  0.00           H  
ATOM   4082  HD3 LYS A 588     -37.897  -1.496 -16.808  1.00  0.00           H  
ATOM   4083  HE2 LYS A 588     -37.739  -3.721 -15.814  1.00  0.00           H  
ATOM   4084  HE3 LYS A 588     -39.386  -3.058 -15.683  1.00  0.00           H  
ATOM   4085  HZ1 LYS A 588     -37.375  -3.086 -13.533  1.00  0.00           H  
ATOM   4086  HZ2 LYS A 588     -38.905  -2.481 -13.412  1.00  0.00           H  
ATOM   4087  HZ3 LYS A 588     -38.673  -4.096 -13.650  1.00  0.00           H  
ATOM   4088  N   MET A 589     -35.298   0.588 -14.286  1.00  0.00           N  
ATOM   4089  CA  MET A 589     -34.279  -0.185 -13.589  1.00  0.00           C  
ATOM   4090  C   MET A 589     -33.482   0.638 -12.553  1.00  0.00           C  
ATOM   4091  CB  MET A 589     -33.346  -0.909 -14.570  1.00  0.00           C  
ATOM   4092  O   MET A 589     -32.917   0.048 -11.628  1.00  0.00           O  
ATOM   4093  CG  MET A 589     -33.049  -2.347 -14.147  1.00  0.00           C  
ATOM   4094  SD  MET A 589     -31.336  -2.798 -14.458  1.00  0.00           S  
ATOM   4095  CE  MET A 589     -30.994  -3.804 -13.057  1.00  0.00           C  
ATOM   4096  H   MET A 589     -35.150   0.836 -15.254  1.00  0.00           H  
ATOM   4097  HA  MET A 589     -34.820  -0.940 -13.019  1.00  0.00           H  
ATOM   4098  HB2 MET A 589     -32.406  -0.361 -14.627  1.00  0.00           H  
ATOM   4099  HB3 MET A 589     -33.817  -0.925 -15.553  1.00  0.00           H  
ATOM   4100  HG2 MET A 589     -33.698  -3.020 -14.707  1.00  0.00           H  
ATOM   4101  HG3 MET A 589     -33.252  -2.450 -13.081  1.00  0.00           H  
ATOM   4102  HE1 MET A 589     -31.132  -3.219 -12.147  1.00  0.00           H  
ATOM   4103  HE2 MET A 589     -31.673  -4.656 -13.047  1.00  0.00           H  
ATOM   4104  HE3 MET A 589     -29.965  -4.160 -13.108  1.00  0.00           H  
ATOM   4105  N   ILE A 590     -33.438   1.980 -12.686  1.00  0.00           N  
ATOM   4106  CA  ILE A 590     -32.753   2.800 -11.691  1.00  0.00           C  
ATOM   4107  C   ILE A 590     -33.603   2.813 -10.433  1.00  0.00           C  
ATOM   4108  CB  ILE A 590     -32.368   4.253 -12.151  1.00  0.00           C  
ATOM   4109  O   ILE A 590     -33.075   2.556  -9.378  1.00  0.00           O  
ATOM   4110  CG1 ILE A 590     -31.203   4.246 -13.154  1.00  0.00           C  
ATOM   4111  CG2 ILE A 590     -31.994   5.140 -10.946  1.00  0.00           C  
ATOM   4112  CD1 ILE A 590     -30.829   5.589 -13.751  1.00  0.00           C  
ATOM   4113  H   ILE A 590     -33.882   2.420 -13.479  1.00  0.00           H  
ATOM   4114  HA  ILE A 590     -31.781   2.340 -11.511  1.00  0.00           H  
ATOM   4115  HB  ILE A 590     -33.249   4.666 -12.643  1.00  0.00           H  
ATOM   4116 HG12 ILE A 590     -31.473   3.581 -13.974  1.00  0.00           H  
ATOM   4117 HG13 ILE A 590     -30.325   3.853 -12.642  1.00  0.00           H  
ATOM   4118 HG21 ILE A 590     -32.826   5.166 -10.242  1.00  0.00           H  
ATOM   4119 HG22 ILE A 590     -31.113   4.730 -10.452  1.00  0.00           H  
ATOM   4120 HG23 ILE A 590     -31.779   6.151 -11.292  1.00  0.00           H  
ATOM   4121 HD11 ILE A 590     -31.690   6.008 -14.271  1.00  0.00           H  
ATOM   4122 HD12 ILE A 590     -30.520   6.267 -12.955  1.00  0.00           H  
ATOM   4123 HD13 ILE A 590     -30.008   5.457 -14.455  1.00  0.00           H  
ATOM   4124  N   LYS A 591     -34.917   3.035 -10.543  1.00  0.00           N  
ATOM   4125  CA  LYS A 591     -35.798   3.184  -9.385  1.00  0.00           C  
ATOM   4126  C   LYS A 591     -36.370   1.915  -8.745  1.00  0.00           C  
ATOM   4127  CB  LYS A 591     -36.971   4.106  -9.746  1.00  0.00           C  
ATOM   4128  O   LYS A 591     -36.912   2.005  -7.644  1.00  0.00           O  
ATOM   4129  CG  LYS A 591     -36.579   5.560 -10.018  1.00  0.00           C  
ATOM   4130  CD  LYS A 591     -37.776   6.365 -10.531  1.00  0.00           C  
ATOM   4131  CE  LYS A 591     -37.491   7.850 -10.633  1.00  0.00           C  
ATOM   4132  NZ  LYS A 591     -38.685   8.634 -11.075  1.00  0.00           N1+
ATOM   4133  H   LYS A 591     -35.319   3.103 -11.467  1.00  0.00           H  
ATOM   4134  HA  LYS A 591     -35.132   3.594  -8.626  1.00  0.00           H  
ATOM   4135  HB2 LYS A 591     -37.680   4.094  -8.918  1.00  0.00           H  
ATOM   4136  HB3 LYS A 591     -37.451   3.710 -10.641  1.00  0.00           H  
ATOM   4137  HG2 LYS A 591     -35.788   5.581 -10.767  1.00  0.00           H  
ATOM   4138  HG3 LYS A 591     -36.217   6.010  -9.094  1.00  0.00           H  
ATOM   4139  HD2 LYS A 591     -38.612   6.218  -9.847  1.00  0.00           H  
ATOM   4140  HD3 LYS A 591     -38.046   5.994 -11.520  1.00  0.00           H  
ATOM   4141  HE2 LYS A 591     -36.687   8.003 -11.353  1.00  0.00           H  
ATOM   4142  HE3 LYS A 591     -37.177   8.214  -9.655  1.00  0.00           H  
ATOM   4143  HZ1 LYS A 591     -38.986   8.306 -11.982  1.00  0.00           H  
ATOM   4144  HZ2 LYS A 591     -39.433   8.513 -10.408  1.00  0.00           H  
ATOM   4145  HZ3 LYS A 591     -38.442   9.613 -11.134  1.00  0.00           H  
ATOM   4146  N   GLY A 592     -36.282   0.768  -9.409  1.00  0.00           N  
ATOM   4147  CA  GLY A 592     -36.863  -0.463  -8.875  1.00  0.00           C  
ATOM   4148  C   GLY A 592     -36.033  -1.225  -7.857  1.00  0.00           C  
ATOM   4149  O   GLY A 592     -36.514  -2.181  -7.242  1.00  0.00           O  
ATOM   4150  H   GLY A 592     -35.805   0.746 -10.299  1.00  0.00           H  
ATOM   4151  HA2 GLY A 592     -37.050  -1.131  -9.715  1.00  0.00           H  
ATOM   4152  HA3 GLY A 592     -37.809  -0.203  -8.401  1.00  0.00           H  
ATOM   4153  N   GLY A 593     -34.778  -0.835  -7.707  1.00  0.00           N  
ATOM   4154  CA  GLY A 593     -33.871  -1.510  -6.800  1.00  0.00           C  
ATOM   4155  C   GLY A 593     -33.956  -0.973  -5.398  1.00  0.00           C  
ATOM   4156  O   GLY A 593     -34.119   0.229  -5.200  1.00  0.00           O  
ATOM   4157  H   GLY A 593     -34.442  -0.045  -8.239  1.00  0.00           H  
ATOM   4158  HA2 GLY A 593     -32.852  -1.380  -7.163  1.00  0.00           H  
ATOM   4159  HA3 GLY A 593     -34.118  -2.571  -6.784  1.00  0.00           H  
ATOM   4160  N   GLN A 594     -33.815  -1.859  -4.421  1.00  0.00           N  
ATOM   4161  CA  GLN A 594     -33.836  -1.521  -3.008  1.00  0.00           C  
ATOM   4162  C   GLN A 594     -32.679  -0.568  -2.631  1.00  0.00           C  
ATOM   4163  CB  GLN A 594     -33.686  -2.820  -2.211  1.00  0.00           C  
ATOM   4164  O   GLN A 594     -32.825   0.278  -1.744  1.00  0.00           O  
ATOM   4165  CG  GLN A 594     -33.757  -2.638  -0.714  1.00  0.00           C  
ATOM   4166  CD  GLN A 594     -35.183  -2.403  -0.296  1.00  0.00           C  
ATOM   4167  NE2 GLN A 594     -35.410  -1.381   0.531  1.00  0.00           N  
ATOM   4168  OE1 GLN A 594     -36.096  -3.127  -0.722  1.00  0.00           O  
ATOM   4169  H   GLN A 594     -33.685  -2.828  -4.675  1.00  0.00           H  
ATOM   4170  HA  GLN A 594     -34.774  -1.015  -2.781  1.00  0.00           H  
ATOM   4171  HB2 GLN A 594     -32.720  -3.262  -2.456  1.00  0.00           H  
ATOM   4172  HB3 GLN A 594     -34.484  -3.499  -2.511  1.00  0.00           H  
ATOM   4173  HG2 GLN A 594     -33.149  -1.781  -0.425  1.00  0.00           H  
ATOM   4174  HG3 GLN A 594     -33.379  -3.534  -0.222  1.00  0.00           H  
ATOM   4175 HE21 GLN A 594     -36.352  -1.174   0.832  1.00  0.00           H  
ATOM   4176 HE22 GLN A 594     -34.640  -0.814   0.856  1.00  0.00           H  
ATOM   4177  N   PHE A 595     -31.521  -0.720  -3.294  1.00  0.00           N  
ATOM   4178  CA  PHE A 595     -30.308   0.045  -2.971  1.00  0.00           C  
ATOM   4179  C   PHE A 595     -29.973   1.154  -3.942  1.00  0.00           C  
ATOM   4180  CB  PHE A 595     -29.098  -0.886  -2.879  1.00  0.00           C  
ATOM   4181  O   PHE A 595     -28.842   1.634  -3.929  1.00  0.00           O  
ATOM   4182  CG  PHE A 595     -29.312  -2.105  -2.023  1.00  0.00           C  
ATOM   4183  CD1 PHE A 595     -29.898  -1.999  -0.771  1.00  0.00           C  
ATOM   4184  CD2 PHE A 595     -28.852  -3.346  -2.433  1.00  0.00           C  
ATOM   4185  CE1 PHE A 595     -30.079  -3.119   0.020  1.00  0.00           C  
ATOM   4186  CE2 PHE A 595     -29.033  -4.465  -1.639  1.00  0.00           C  
ATOM   4187  CZ  PHE A 595     -29.649  -4.347  -0.419  1.00  0.00           C  
ATOM   4188  H   PHE A 595     -31.482  -1.390  -4.049  1.00  0.00           H  
ATOM   4189  HA  PHE A 595     -30.532   0.517  -2.014  1.00  0.00           H  
ATOM   4190  HB2 PHE A 595     -28.264  -0.320  -2.463  1.00  0.00           H  
ATOM   4191  HB3 PHE A 595     -28.846  -1.217  -3.886  1.00  0.00           H  
ATOM   4192  HD1 PHE A 595     -30.216  -1.032  -0.410  1.00  0.00           H  
ATOM   4193  HD2 PHE A 595     -28.347  -3.441  -3.383  1.00  0.00           H  
ATOM   4194  HE1 PHE A 595     -30.559  -3.028   0.983  1.00  0.00           H  
ATOM   4195  HE2 PHE A 595     -28.689  -5.431  -1.980  1.00  0.00           H  
ATOM   4196  HZ  PHE A 595     -29.796  -5.222   0.197  1.00  0.00           H  
ATOM   4197  N   TYR A 596     -30.924   1.550  -4.795  1.00  0.00           N  
ATOM   4198  CA  TYR A 596     -30.671   2.573  -5.789  1.00  0.00           C  
ATOM   4199  C   TYR A 596     -30.230   3.893  -5.190  1.00  0.00           C  
ATOM   4200  CB  TYR A 596     -31.863   2.743  -6.736  1.00  0.00           C  
ATOM   4201  O   TYR A 596     -29.339   4.501  -5.743  1.00  0.00           O  
ATOM   4202  CG  TYR A 596     -32.844   3.855  -6.423  1.00  0.00           C  
ATOM   4203  CD2 TYR A 596     -34.037   3.587  -5.771  1.00  0.00           C  
ATOM   4204  CD1 TYR A 596     -32.659   5.139  -6.928  1.00  0.00           C  
ATOM   4205  CE2 TYR A 596     -34.969   4.588  -5.531  1.00  0.00           C  
ATOM   4206  CE1 TYR A 596     -33.572   6.152  -6.678  1.00  0.00           C  
ATOM   4207  OH  TYR A 596     -35.682   6.845  -5.772  1.00  0.00           O  
ATOM   4208  CZ  TYR A 596     -34.736   5.868  -5.990  1.00  0.00           C  
ATOM   4209  H   TYR A 596     -31.839   1.126  -4.745  1.00  0.00           H  
ATOM   4210  HA  TYR A 596     -29.826   2.221  -6.381  1.00  0.00           H  
ATOM   4211  HB2 TYR A 596     -32.419   1.805  -6.735  1.00  0.00           H  
ATOM   4212  HB3 TYR A 596     -31.465   2.928  -7.734  1.00  0.00           H  
ATOM   4213  HD1 TYR A 596     -31.786   5.351  -7.527  1.00  0.00           H  
ATOM   4214  HD2 TYR A 596     -34.246   2.579  -5.443  1.00  0.00           H  
ATOM   4215  HE1 TYR A 596     -33.374   7.157  -7.019  1.00  0.00           H  
ATOM   4216  HE2 TYR A 596     -35.874   4.365  -4.986  1.00  0.00           H  
ATOM   4217  HH  TYR A 596     -36.458   6.557  -5.286  1.00  0.00           H  
ATOM   4218  N   SER A 597     -30.815   4.320  -4.064  1.00  0.00           N  
ATOM   4219  CA  SER A 597     -30.430   5.589  -3.434  1.00  0.00           C  
ATOM   4220  C   SER A 597     -28.995   5.617  -2.925  1.00  0.00           C  
ATOM   4221  CB  SER A 597     -31.406   5.985  -2.336  1.00  0.00           C  
ATOM   4222  O   SER A 597     -28.474   6.695  -2.646  1.00  0.00           O  
ATOM   4223  OG  SER A 597     -32.673   6.203  -2.927  1.00  0.00           O  
ATOM   4224  H   SER A 597     -31.537   3.757  -3.638  1.00  0.00           H  
ATOM   4225  HA  SER A 597     -30.479   6.332  -4.230  1.00  0.00           H  
ATOM   4226  HB2 SER A 597     -31.064   6.899  -1.850  1.00  0.00           H  
ATOM   4227  HB3 SER A 597     -31.476   5.185  -1.599  1.00  0.00           H  
ATOM   4228  HG  SER A 597     -32.941   5.384  -3.349  1.00  0.00           H  
ATOM   4229  N   GLN A 598     -28.336   4.462  -2.860  1.00  0.00           N  
ATOM   4230  CA  GLN A 598     -26.932   4.400  -2.511  1.00  0.00           C  
ATOM   4231  C   GLN A 598     -26.035   4.797  -3.712  1.00  0.00           C  
ATOM   4232  CB  GLN A 598     -26.564   3.003  -2.002  1.00  0.00           C  
ATOM   4233  O   GLN A 598     -24.911   5.249  -3.507  1.00  0.00           O  
ATOM   4234  CG  GLN A 598     -25.397   3.045  -1.048  1.00  0.00           C  
ATOM   4235  CD  GLN A 598     -24.206   2.306  -1.577  1.00  0.00           C  
ATOM   4236  NE2 GLN A 598     -23.012   2.740  -1.175  1.00  0.00           N  
ATOM   4237  OE1 GLN A 598     -24.337   1.323  -2.321  1.00  0.00           O  
ATOM   4238  H   GLN A 598     -28.830   3.604  -3.060  1.00  0.00           H  
ATOM   4239  HA  GLN A 598     -26.755   5.118  -1.711  1.00  0.00           H  
ATOM   4240  HB2 GLN A 598     -26.302   2.375  -2.853  1.00  0.00           H  
ATOM   4241  HB3 GLN A 598     -27.425   2.577  -1.488  1.00  0.00           H  
ATOM   4242  HG2 GLN A 598     -25.699   2.593  -0.103  1.00  0.00           H  
ATOM   4243  HG3 GLN A 598     -25.118   4.085  -0.880  1.00  0.00           H  
ATOM   4244 HE21 GLN A 598     -22.174   2.264  -1.477  1.00  0.00           H  
ATOM   4245 HE22 GLN A 598     -22.945   3.545  -0.568  1.00  0.00           H  
ATOM   4246  N   HIS A 599     -26.531   4.644  -4.954  1.00  0.00           N  
ATOM   4247  CA  HIS A 599     -25.760   4.937  -6.159  1.00  0.00           C  
ATOM   4248  C   HIS A 599     -26.321   6.103  -6.965  1.00  0.00           C  
ATOM   4249  CB  HIS A 599     -25.676   3.684  -7.056  1.00  0.00           C  
ATOM   4250  O   HIS A 599     -25.605   6.649  -7.784  1.00  0.00           O  
ATOM   4251  CG  HIS A 599     -25.182   2.477  -6.319  1.00  0.00           C  
ATOM   4252  CD2 HIS A 599     -25.884   1.481  -5.729  1.00  0.00           C  
ATOM   4253  ND1 HIS A 599     -23.831   2.285  -6.069  1.00  0.00           N  
ATOM   4254  CE1 HIS A 599     -23.757   1.168  -5.372  1.00  0.00           C  
ATOM   4255  NE2 HIS A 599     -24.969   0.659  -5.132  1.00  0.00           N  
ATOM   4256  H   HIS A 599     -27.479   4.312  -5.057  1.00  0.00           H  
ATOM   4257  HA  HIS A 599     -24.765   5.230  -5.822  1.00  0.00           H  
ATOM   4258  HB2 HIS A 599     -24.995   3.891  -7.882  1.00  0.00           H  
ATOM   4259  HB3 HIS A 599     -26.670   3.470  -7.450  1.00  0.00           H  
ATOM   4260  HD2 HIS A 599     -26.957   1.360  -5.730  1.00  0.00           H  
ATOM   4261  HE2 HIS A 599     -25.172  -0.179  -4.606  1.00  0.00           H  
ATOM   4262  HE1 HIS A 599     -22.833   0.721  -5.037  1.00  0.00           H  
ATOM   4263  N   PHE A 600     -27.608   6.422  -6.820  1.00  0.00           N  
ATOM   4264  CA  PHE A 600     -28.211   7.514  -7.573  1.00  0.00           C  
ATOM   4265  C   PHE A 600     -28.991   8.459  -6.671  1.00  0.00           C  
ATOM   4266  CB  PHE A 600     -29.081   6.999  -8.729  1.00  0.00           C  
ATOM   4267  O   PHE A 600     -29.503   8.041  -5.628  1.00  0.00           O  
ATOM   4268  CG  PHE A 600     -28.348   6.171  -9.768  1.00  0.00           C  
ATOM   4269  CD2 PHE A 600     -27.907   6.743 -10.950  1.00  0.00           C  
ATOM   4270  CD1 PHE A 600     -28.172   4.802  -9.595  1.00  0.00           C  
ATOM   4271  CE2 PHE A 600     -27.256   5.981 -11.906  1.00  0.00           C  
ATOM   4272  CE1 PHE A 600     -27.498   4.046 -10.545  1.00  0.00           C  
ATOM   4273  CZ  PHE A 600     -27.063   4.636 -11.700  1.00  0.00           C  
ATOM   4274  H   PHE A 600     -28.177   5.895  -6.174  1.00  0.00           H  
ATOM   4275  HA  PHE A 600     -27.393   8.084  -8.012  1.00  0.00           H  
ATOM   4276  HB2 PHE A 600     -29.519   7.861  -9.232  1.00  0.00           H  
ATOM   4277  HB3 PHE A 600     -29.875   6.384  -8.306  1.00  0.00           H  
ATOM   4278  HD1 PHE A 600     -28.564   4.321  -8.711  1.00  0.00           H  
ATOM   4279  HD2 PHE A 600     -28.073   7.795 -11.128  1.00  0.00           H  
ATOM   4280  HE1 PHE A 600     -27.318   2.995 -10.372  1.00  0.00           H  
ATOM   4281  HE2 PHE A 600     -26.900   6.444 -12.814  1.00  0.00           H  
ATOM   4282  HZ  PHE A 600     -26.566   4.042 -12.453  1.00  0.00           H  
ATOM   4283  N   ASN A 601     -29.043   9.748  -7.047  1.00  0.00           N  
ATOM   4284  CA  ASN A 601     -29.798  10.754  -6.299  1.00  0.00           C  
ATOM   4285  C   ASN A 601     -31.249  10.880  -6.868  1.00  0.00           C  
ATOM   4286  CB  ASN A 601     -29.041  12.112  -6.278  1.00  0.00           C  
ATOM   4287  O   ASN A 601     -31.575  10.218  -7.858  1.00  0.00           O  
ATOM   4288  CG  ASN A 601     -28.901  12.815  -7.614  1.00  0.00           C  
ATOM   4289  ND2 ASN A 601     -28.059  13.820  -7.689  1.00  0.00           N  
ATOM   4290  OD1 ASN A 601     -29.542  12.475  -8.596  1.00  0.00           O  
ATOM   4291  H   ASN A 601     -28.542  10.033  -7.877  1.00  0.00           H  
ATOM   4292  HA  ASN A 601     -29.888  10.433  -5.261  1.00  0.00           H  
ATOM   4293  HB2 ASN A 601     -28.039  11.929  -5.891  1.00  0.00           H  
ATOM   4294  HB3 ASN A 601     -29.575  12.781  -5.603  1.00  0.00           H  
ATOM   4295 HD21 ASN A 601     -27.531  14.098  -6.874  1.00  0.00           H  
ATOM   4296 HD22 ASN A 601     -27.940  14.315  -8.561  1.00  0.00           H  
ATOM   4297  N   GLU A 602     -32.111  11.723  -6.259  1.00  0.00           N  
ATOM   4298  CA  GLU A 602     -33.487  11.893  -6.739  1.00  0.00           C  
ATOM   4299  C   GLU A 602     -33.586  12.409  -8.197  1.00  0.00           C  
ATOM   4300  CB  GLU A 602     -34.285  12.787  -5.792  1.00  0.00           C  
ATOM   4301  O   GLU A 602     -34.619  12.239  -8.842  1.00  0.00           O  
ATOM   4302  CG  GLU A 602     -34.713  12.103  -4.508  1.00  0.00           C  
ATOM   4303  CD  GLU A 602     -35.226  13.067  -3.450  1.00  0.00           C  
ATOM   4304  OE1 GLU A 602     -34.822  14.255  -3.478  1.00  0.00           O  
ATOM   4305  OE2 GLU A 602     -35.998  12.624  -2.566  1.00  0.00           O1-
ATOM   4306  H   GLU A 602     -31.801  12.249  -5.454  1.00  0.00           H  
ATOM   4307  HA  GLU A 602     -33.924  10.895  -6.747  1.00  0.00           H  
ATOM   4308  HB2 GLU A 602     -35.180  13.126  -6.314  1.00  0.00           H  
ATOM   4309  HB3 GLU A 602     -33.668  13.647  -5.532  1.00  0.00           H  
ATOM   4310  HG2 GLU A 602     -33.856  11.567  -4.100  1.00  0.00           H  
ATOM   4311  HG3 GLU A 602     -35.507  11.394  -4.743  1.00  0.00           H  
ATOM   4312  N   ASN A 603     -32.512  13.016  -8.720  1.00  0.00           N  
ATOM   4313  CA  ASN A 603     -32.484  13.473 -10.108  1.00  0.00           C  
ATOM   4314  C   ASN A 603     -32.037  12.375 -11.104  1.00  0.00           C  
ATOM   4315  CB  ASN A 603     -31.566  14.676 -10.237  1.00  0.00           C  
ATOM   4316  O   ASN A 603     -31.930  12.642 -12.297  1.00  0.00           O  
ATOM   4317  CG  ASN A 603     -32.000  15.610 -11.332  1.00  0.00           C  
ATOM   4318  ND2 ASN A 603     -31.101  15.878 -12.271  1.00  0.00           N  
ATOM   4319  OD1 ASN A 603     -33.147  16.079 -11.357  1.00  0.00           O  
ATOM   4320  H   ASN A 603     -31.699  13.162  -8.139  1.00  0.00           H  
ATOM   4321  HA  ASN A 603     -33.508  13.742 -10.367  1.00  0.00           H  
ATOM   4322  HB2 ASN A 603     -30.557  14.325 -10.455  1.00  0.00           H  
ATOM   4323  HB3 ASN A 603     -31.566  15.220  -9.292  1.00  0.00           H  
ATOM   4324 HD21 ASN A 603     -31.342  16.484 -13.042  1.00  0.00           H  
ATOM   4325 HD22 ASN A 603     -30.176  15.476 -12.214  1.00  0.00           H  
ATOM   4326  N   LEU A 604     -31.758  11.156 -10.607  1.00  0.00           N  
ATOM   4327  CA  LEU A 604     -31.274   9.996 -11.351  1.00  0.00           C  
ATOM   4328  C   LEU A 604     -29.849  10.188 -11.890  1.00  0.00           C  
ATOM   4329  CB  LEU A 604     -32.238   9.524 -12.455  1.00  0.00           C  
ATOM   4330  O   LEU A 604     -29.462   9.518 -12.845  1.00  0.00           O  
ATOM   4331  CG  LEU A 604     -33.704   9.278 -12.045  1.00  0.00           C  
ATOM   4332  CD1 LEU A 604     -34.502   8.725 -13.208  1.00  0.00           C  
ATOM   4333  CD2 LEU A 604     -33.817   8.337 -10.846  1.00  0.00           C  
ATOM   4334  H   LEU A 604     -31.898  11.030  -9.615  1.00  0.00           H  
ATOM   4335  HA  LEU A 604     -31.235   9.191 -10.617  1.00  0.00           H  
ATOM   4336  HB2 LEU A 604     -31.847   8.589 -12.855  1.00  0.00           H  
ATOM   4337  HB3 LEU A 604     -32.238  10.282 -13.238  1.00  0.00           H  
ATOM   4338  HG  LEU A 604     -34.116  10.244 -11.752  1.00  0.00           H  
ATOM   4339 HD11 LEU A 604     -34.445   9.416 -14.049  1.00  0.00           H  
ATOM   4340 HD12 LEU A 604     -34.092   7.759 -13.503  1.00  0.00           H  
ATOM   4341 HD13 LEU A 604     -35.543   8.602 -12.909  1.00  0.00           H  
ATOM   4342 HD21 LEU A 604     -33.412   7.361 -11.111  1.00  0.00           H  
ATOM   4343 HD22 LEU A 604     -33.255   8.748 -10.007  1.00  0.00           H  
ATOM   4344 HD23 LEU A 604     -34.865   8.231 -10.565  1.00  0.00           H  
ATOM   4345  N   ASP A 605     -29.053  11.056 -11.249  1.00  0.00           N  
ATOM   4346  CA  ASP A 605     -27.638  11.236 -11.581  1.00  0.00           C  
ATOM   4347  C   ASP A 605     -26.843  10.217 -10.745  1.00  0.00           C  
ATOM   4348  CB  ASP A 605     -27.158  12.654 -11.221  1.00  0.00           C  
ATOM   4349  O   ASP A 605     -27.264   9.860  -9.644  1.00  0.00           O  
ATOM   4350  CG  ASP A 605     -27.820  13.769 -12.008  1.00  0.00           C  
ATOM   4351  OD1 ASP A 605     -28.212  13.524 -13.175  1.00  0.00           O  
ATOM   4352  OD2 ASP A 605     -27.952  14.884 -11.459  1.00  0.00           O1-
ATOM   4353  H   ASP A 605     -29.447  11.611 -10.503  1.00  0.00           H  
ATOM   4354  HA  ASP A 605     -27.491  11.091 -12.651  1.00  0.00           H  
ATOM   4355  HB2 ASP A 605     -26.084  12.704 -11.400  1.00  0.00           H  
ATOM   4356  HB3 ASP A 605     -27.358  12.821 -10.163  1.00  0.00           H  
ATOM   4357  N   PHE A 606     -25.685   9.777 -11.243  1.00  0.00           N  
ATOM   4358  CA  PHE A 606     -24.846   8.821 -10.526  1.00  0.00           C  
ATOM   4359  C   PHE A 606     -24.009   9.464  -9.402  1.00  0.00           C  
ATOM   4360  CB  PHE A 606     -23.955   8.041 -11.513  1.00  0.00           C  
ATOM   4361  O   PHE A 606     -23.444  10.535  -9.582  1.00  0.00           O  
ATOM   4362  CG  PHE A 606     -23.058   6.997 -10.871  1.00  0.00           C  
ATOM   4363  CD2 PHE A 606     -21.689   7.029 -11.055  1.00  0.00           C  
ATOM   4364  CD1 PHE A 606     -23.596   5.939 -10.160  1.00  0.00           C  
ATOM   4365  CE2 PHE A 606     -20.878   6.050 -10.498  1.00  0.00           C  
ATOM   4366  CE1 PHE A 606     -22.780   4.992  -9.572  1.00  0.00           C  
ATOM   4367  CZ  PHE A 606     -21.430   5.041  -9.759  1.00  0.00           C  
ATOM   4368  H   PHE A 606     -25.380  10.116 -12.144  1.00  0.00           H  
ATOM   4369  HA  PHE A 606     -25.520   8.123 -10.030  1.00  0.00           H  
ATOM   4370  HB2 PHE A 606     -23.322   8.757 -12.037  1.00  0.00           H  
ATOM   4371  HB3 PHE A 606     -24.603   7.537 -12.230  1.00  0.00           H  
ATOM   4372  HD1 PHE A 606     -24.668   5.852 -10.063  1.00  0.00           H  
ATOM   4373  HD2 PHE A 606     -21.246   7.823 -11.638  1.00  0.00           H  
ATOM   4374  HE1 PHE A 606     -23.212   4.211  -8.963  1.00  0.00           H  
ATOM   4375  HE2 PHE A 606     -19.809   6.085 -10.649  1.00  0.00           H  
ATOM   4376  HZ  PHE A 606     -20.797   4.282  -9.323  1.00  0.00           H  
ATOM   4377  N   LEU A 607     -23.938   8.807  -8.245  1.00  0.00           N  
ATOM   4378  CA  LEU A 607     -23.150   9.229  -7.087  1.00  0.00           C  
ATOM   4379  C   LEU A 607     -21.901   8.361  -7.019  1.00  0.00           C  
ATOM   4380  CB  LEU A 607     -23.967   9.080  -5.807  1.00  0.00           C  
ATOM   4381  O   LEU A 607     -21.958   7.209  -6.586  1.00  0.00           O  
ATOM   4382  CG  LEU A 607     -25.246   9.888  -5.777  1.00  0.00           C  
ATOM   4383  CD1 LEU A 607     -26.034   9.570  -4.551  1.00  0.00           C  
ATOM   4384  CD2 LEU A 607     -24.954  11.382  -5.860  1.00  0.00           C  
ATOM   4385  H   LEU A 607     -24.469   7.952  -8.161  1.00  0.00           H  
ATOM   4386  HA  LEU A 607     -22.872  10.278  -7.188  1.00  0.00           H  
ATOM   4387  HB2 LEU A 607     -23.346   9.396  -4.969  1.00  0.00           H  
ATOM   4388  HB3 LEU A 607     -24.227   8.028  -5.690  1.00  0.00           H  
ATOM   4389  HG  LEU A 607     -25.840   9.616  -6.650  1.00  0.00           H  
ATOM   4390 HD11 LEU A 607     -26.259   8.504  -4.530  1.00  0.00           H  
ATOM   4391 HD12 LEU A 607     -25.454   9.836  -3.667  1.00  0.00           H  
ATOM   4392 HD13 LEU A 607     -26.964  10.138  -4.560  1.00  0.00           H  
ATOM   4393 HD21 LEU A 607     -24.360  11.684  -4.998  1.00  0.00           H  
ATOM   4394 HD22 LEU A 607     -24.401  11.594  -6.775  1.00  0.00           H  
ATOM   4395 HD23 LEU A 607     -25.893  11.936  -5.867  1.00  0.00           H  
ATOM   4396  N   TYR A 608     -20.780   8.897  -7.485  1.00  0.00           N  
ATOM   4397  CA  TYR A 608     -19.531   8.156  -7.570  1.00  0.00           C  
ATOM   4398  C   TYR A 608     -18.611   8.395  -6.383  1.00  0.00           C  
ATOM   4399  CB  TYR A 608     -18.831   8.538  -8.879  1.00  0.00           C  
ATOM   4400  O   TYR A 608     -18.074   9.486  -6.241  1.00  0.00           O  
ATOM   4401  CG  TYR A 608     -17.542   7.801  -9.144  1.00  0.00           C  
ATOM   4402  CD2 TYR A 608     -16.430   8.464  -9.653  1.00  0.00           C  
ATOM   4403  CD1 TYR A 608     -17.457   6.427  -8.972  1.00  0.00           C  
ATOM   4404  CE2 TYR A 608     -15.255   7.778  -9.949  1.00  0.00           C  
ATOM   4405  CE1 TYR A 608     -16.280   5.737  -9.239  1.00  0.00           C  
ATOM   4406  OH  TYR A 608     -14.035   5.721 -10.016  1.00  0.00           O  
ATOM   4407  CZ  TYR A 608     -15.184   6.414  -9.735  1.00  0.00           C  
ATOM   4408  H   TYR A 608     -20.795   9.859  -7.793  1.00  0.00           H  
ATOM   4409  HA  TYR A 608     -19.767   7.092  -7.553  1.00  0.00           H  
ATOM   4410  HB2 TYR A 608     -18.611   9.605  -8.847  1.00  0.00           H  
ATOM   4411  HB3 TYR A 608     -19.515   8.332  -9.702  1.00  0.00           H  
ATOM   4412  HD1 TYR A 608     -18.322   5.883  -8.624  1.00  0.00           H  
ATOM   4413  HD2 TYR A 608     -16.479   9.530  -9.822  1.00  0.00           H  
ATOM   4414  HE1 TYR A 608     -16.223   4.674  -9.059  1.00  0.00           H  
ATOM   4415  HE2 TYR A 608     -14.402   8.310 -10.344  1.00  0.00           H  
ATOM   4416  HH  TYR A 608     -14.077   4.778  -9.841  1.00  0.00           H  
ATOM   4417  N   VAL A 609     -18.405   7.378  -5.548  1.00  0.00           N  
ATOM   4418  CA  VAL A 609     -17.496   7.488  -4.406  1.00  0.00           C  
ATOM   4419  C   VAL A 609     -16.076   7.329  -4.930  1.00  0.00           C  
ATOM   4420  CB  VAL A 609     -17.819   6.470  -3.294  1.00  0.00           C  
ATOM   4421  O   VAL A 609     -15.716   6.272  -5.465  1.00  0.00           O  
ATOM   4422  CG1 VAL A 609     -16.823   6.548  -2.133  1.00  0.00           C  
ATOM   4423  CG2 VAL A 609     -19.217   6.716  -2.732  1.00  0.00           C  
ATOM   4424  H   VAL A 609     -18.890   6.506  -5.707  1.00  0.00           H  
ATOM   4425  HA  VAL A 609     -17.615   8.465  -3.937  1.00  0.00           H  
ATOM   4426  HB  VAL A 609     -17.802   5.469  -3.725  1.00  0.00           H  
ATOM   4427 HG11 VAL A 609     -15.815   6.306  -2.468  1.00  0.00           H  
ATOM   4428 HG12 VAL A 609     -16.829   7.553  -1.709  1.00  0.00           H  
ATOM   4429 HG13 VAL A 609     -17.102   5.837  -1.355  1.00  0.00           H  
ATOM   4430 HG21 VAL A 609     -19.262   7.713  -2.294  1.00  0.00           H  
ATOM   4431 HG22 VAL A 609     -19.950   6.638  -3.535  1.00  0.00           H  
ATOM   4432 HG23 VAL A 609     -19.437   5.972  -1.966  1.00  0.00           H  
ATOM   4433  N   ASP A 610     -15.269   8.369  -4.789  1.00  0.00           N  
ATOM   4434  CA  ASP A 610     -13.944   8.398  -5.386  1.00  0.00           C  
ATOM   4435  C   ASP A 610     -12.914   9.028  -4.456  1.00  0.00           C  
ATOM   4436  CB  ASP A 610     -14.022   9.142  -6.736  1.00  0.00           C  
ATOM   4437  O   ASP A 610     -13.244   9.718  -3.489  1.00  0.00           O  
ATOM   4438  CG  ASP A 610     -12.817   8.940  -7.617  1.00  0.00           C  
ATOM   4439  OD1 ASP A 610     -12.159   7.899  -7.480  1.00  0.00           O  
ATOM   4440  OD2 ASP A 610     -12.544   9.820  -8.453  1.00  0.00           O1-
ATOM   4441  H   ASP A 610     -15.598   9.194  -4.295  1.00  0.00           H  
ATOM   4442  HA  ASP A 610     -13.635   7.360  -5.536  1.00  0.00           H  
ATOM   4443  HB2 ASP A 610     -14.119  10.208  -6.529  1.00  0.00           H  
ATOM   4444  HB3 ASP A 610     -14.903   8.795  -7.276  1.00  0.00           H  
ATOM   4445  N   ARG A 611     -11.641   8.802  -4.766  1.00  0.00           N  
ATOM   4446  CA  ARG A 611     -10.523   9.378  -4.031  1.00  0.00           C  
ATOM   4447  C   ARG A 611     -10.055  10.636  -4.755  1.00  0.00           C  
ATOM   4448  CB  ARG A 611      -9.451   8.283  -3.881  1.00  0.00           C  
ATOM   4449  O   ARG A 611      -9.569  10.561  -5.873  1.00  0.00           O  
ATOM   4450  CG  ARG A 611      -8.345   8.605  -2.873  1.00  0.00           C  
ATOM   4451  CD  ARG A 611      -8.910   8.986  -1.491  1.00  0.00           C  
ATOM   4452  NE  ARG A 611      -7.935   8.808  -0.400  1.00  0.00           N  
ATOM   4453  NH1 ARG A 611      -6.422  10.333  -1.151  1.00  0.00           N  
ATOM   4454  NH2 ARG A 611      -5.878   9.127   0.587  1.00  0.00           N1+
ATOM   4455  CZ  ARG A 611      -6.765   9.414  -0.314  1.00  0.00           C  
ATOM   4456  H   ARG A 611     -11.455   8.306  -5.640  1.00  0.00           H  
ATOM   4457  HA  ARG A 611     -10.875   9.676  -3.044  1.00  0.00           H  
ATOM   4458  HB2 ARG A 611      -8.997   8.084  -4.854  1.00  0.00           H  
ATOM   4459  HB3 ARG A 611      -9.938   7.363  -3.550  1.00  0.00           H  
ATOM   4460  HG2 ARG A 611      -7.742   9.422  -3.269  1.00  0.00           H  
ATOM   4461  HG3 ARG A 611      -7.707   7.725  -2.775  1.00  0.00           H  
ATOM   4462  HD2 ARG A 611      -9.783   8.367  -1.277  1.00  0.00           H  
ATOM   4463  HD3 ARG A 611      -9.229  10.026  -1.519  1.00  0.00           H  
ATOM   4464  HE  ARG A 611      -8.140   8.088   0.282  1.00  0.00           H  
ATOM   4465 HH11 ARG A 611      -5.405  10.423  -1.236  1.00  0.00           H  
ATOM   4466 HH12 ARG A 611      -6.961  10.453  -1.982  1.00  0.00           H  
ATOM   4467 HH21 ARG A 611      -5.996   8.337   1.183  1.00  0.00           H  
ATOM   4468 HH22 ARG A 611      -4.936   9.459   0.350  1.00  0.00           H  
ATOM   4469  N   ASP A 612     -10.225  11.807  -4.153  1.00  0.00           N  
ATOM   4470  CA  ASP A 612      -9.573  13.032  -4.619  1.00  0.00           C  
ATOM   4471  C   ASP A 612      -8.103  12.987  -4.152  1.00  0.00           C  
ATOM   4472  CB  ASP A 612     -10.311  14.257  -4.044  1.00  0.00           C  
ATOM   4473  O   ASP A 612      -7.838  13.031  -2.946  1.00  0.00           O  
ATOM   4474  CG  ASP A 612      -9.790  15.620  -4.457  1.00  0.00           C  
ATOM   4475  OD2 ASP A 612     -10.609  16.543  -4.623  1.00  0.00           O1-
ATOM   4476  OD1 ASP A 612      -8.564  15.776  -4.580  1.00  0.00           O  
ATOM   4477  H   ASP A 612     -10.642  11.818  -3.227  1.00  0.00           H  
ATOM   4478  HA  ASP A 612      -9.662  13.113  -5.702  1.00  0.00           H  
ATOM   4479  HB2 ASP A 612     -10.254  14.197  -2.957  1.00  0.00           H  
ATOM   4480  HB3 ASP A 612     -11.353  14.192  -4.358  1.00  0.00           H  
ATOM   4481  N   HIS A 613      -7.150  12.791  -5.079  1.00  0.00           N  
ATOM   4482  CA  HIS A 613      -5.726  12.682  -4.707  1.00  0.00           C  
ATOM   4483  C   HIS A 613      -5.052  14.034  -4.407  1.00  0.00           C  
ATOM   4484  CB  HIS A 613      -4.919  11.916  -5.768  1.00  0.00           C  
ATOM   4485  O   HIS A 613      -3.989  14.064  -3.773  1.00  0.00           O  
ATOM   4486  CG  HIS A 613      -5.458  10.557  -6.105  1.00  0.00           C  
ATOM   4487  CD2 HIS A 613      -5.970  10.098  -7.271  1.00  0.00           C  
ATOM   4488  ND1 HIS A 613      -5.422   9.516  -5.192  1.00  0.00           N  
ATOM   4489  CE1 HIS A 613      -5.944   8.477  -5.817  1.00  0.00           C  
ATOM   4490  NE2 HIS A 613      -6.288   8.782  -7.072  1.00  0.00           N  
ATOM   4491  H   HIS A 613      -7.414  12.717  -6.051  1.00  0.00           H  
ATOM   4492  HA  HIS A 613      -5.723  12.117  -3.775  1.00  0.00           H  
ATOM   4493  HB2 HIS A 613      -3.901  11.795  -5.398  1.00  0.00           H  
ATOM   4494  HB3 HIS A 613      -4.906  12.512  -6.681  1.00  0.00           H  
ATOM   4495  HD1 HIS A 613      -4.934   9.485  -4.283  1.00  0.00           H  
ATOM   4496  HD2 HIS A 613      -6.102  10.662  -8.183  1.00  0.00           H  
ATOM   4497  HE1 HIS A 613      -6.076   7.503  -5.370  1.00  0.00           H  
ATOM   4498  N   TYR A 614      -5.662  15.142  -4.856  1.00  0.00           N  
ATOM   4499  CA  TYR A 614      -5.113  16.450  -4.573  1.00  0.00           C  
ATOM   4500  C   TYR A 614      -5.412  16.830  -3.117  1.00  0.00           C  
ATOM   4501  CB  TYR A 614      -5.631  17.507  -5.560  1.00  0.00           C  
ATOM   4502  O   TYR A 614      -4.516  17.263  -2.402  1.00  0.00           O  
ATOM   4503  CG  TYR A 614      -4.885  18.811  -5.394  1.00  0.00           C  
ATOM   4504  CD2 TYR A 614      -5.495  19.916  -4.816  1.00  0.00           C  
ATOM   4505  CD1 TYR A 614      -3.537  18.908  -5.716  1.00  0.00           C  
ATOM   4506  CE2 TYR A 614      -4.804  21.106  -4.627  1.00  0.00           C  
ATOM   4507  CE1 TYR A 614      -2.837  20.098  -5.545  1.00  0.00           C  
ATOM   4508  OH  TYR A 614      -2.768  22.354  -4.787  1.00  0.00           O  
ATOM   4509  CZ  TYR A 614      -3.468  21.188  -4.977  1.00  0.00           C  
ATOM   4510  H   TYR A 614      -6.512  15.062  -5.396  1.00  0.00           H  
ATOM   4511  HA  TYR A 614      -4.032  16.413  -4.705  1.00  0.00           H  
ATOM   4512  HB2 TYR A 614      -6.692  17.677  -5.377  1.00  0.00           H  
ATOM   4513  HB3 TYR A 614      -5.492  17.143  -6.578  1.00  0.00           H  
ATOM   4514  HD1 TYR A 614      -3.022  18.043  -6.107  1.00  0.00           H  
ATOM   4515  HD2 TYR A 614      -6.528  19.849  -4.507  1.00  0.00           H  
ATOM   4516  HE1 TYR A 614      -1.805  20.169  -5.855  1.00  0.00           H  
ATOM   4517  HE2 TYR A 614      -5.308  21.964  -4.208  1.00  0.00           H  
ATOM   4518  HH  TYR A 614      -1.852  22.329  -5.074  1.00  0.00           H  
ATOM   4519  N   SER A 615      -6.662  16.647  -2.674  1.00  0.00           N  
ATOM   4520  CA  SER A 615      -7.098  16.954  -1.305  1.00  0.00           C  
ATOM   4521  C   SER A 615      -6.881  15.808  -0.324  1.00  0.00           C  
ATOM   4522  CB  SER A 615      -8.568  17.346  -1.282  1.00  0.00           C  
ATOM   4523  O   SER A 615      -6.980  16.036   0.884  1.00  0.00           O  
ATOM   4524  OG  SER A 615      -8.760  18.578  -1.953  1.00  0.00           O  
ATOM   4525  H   SER A 615      -7.345  16.276  -3.319  1.00  0.00           H  
ATOM   4526  HA  SER A 615      -6.474  17.787  -0.982  1.00  0.00           H  
ATOM   4527  HB2 SER A 615      -8.897  17.445  -0.248  1.00  0.00           H  
ATOM   4528  HB3 SER A 615      -9.154  16.572  -1.777  1.00  0.00           H  
ATOM   4529  HG  SER A 615      -8.467  18.463  -2.860  1.00  0.00           H  
ATOM   4530  N   LYS A 616      -6.625  14.583  -0.835  1.00  0.00           N  
ATOM   4531  CA  LYS A 616      -6.394  13.370  -0.048  1.00  0.00           C  
ATOM   4532  C   LYS A 616      -7.607  12.915   0.754  1.00  0.00           C  
ATOM   4533  CB  LYS A 616      -5.110  13.467   0.774  1.00  0.00           C  
ATOM   4534  O   LYS A 616      -7.511  12.478   1.900  1.00  0.00           O  
ATOM   4535  CG  LYS A 616      -3.918  13.685  -0.147  1.00  0.00           C  
ATOM   4536  CD  LYS A 616      -2.615  13.430   0.552  1.00  0.00           C  
ATOM   4537  CE  LYS A 616      -1.484  13.440  -0.454  1.00  0.00           C  
ATOM   4538  NZ  LYS A 616      -1.834  12.677  -1.687  1.00  0.00           N1+
ATOM   4539  H   LYS A 616      -6.586  14.502  -1.841  1.00  0.00           H  
ATOM   4540  HA  LYS A 616      -6.228  12.602  -0.786  1.00  0.00           H  
ATOM   4541  HB2 LYS A 616      -4.973  12.542   1.338  1.00  0.00           H  
ATOM   4542  HB3 LYS A 616      -5.193  14.309   1.453  1.00  0.00           H  
ATOM   4543  HG2 LYS A 616      -3.929  14.715  -0.502  1.00  0.00           H  
ATOM   4544  HG3 LYS A 616      -3.998  13.007  -0.997  1.00  0.00           H  
ATOM   4545  HD2 LYS A 616      -2.653  12.458   1.045  1.00  0.00           H  
ATOM   4546  HD3 LYS A 616      -2.445  14.208   1.296  1.00  0.00           H  
ATOM   4547  HE2 LYS A 616      -0.602  12.989   0.002  1.00  0.00           H  
ATOM   4548  HE3 LYS A 616      -1.264  14.472  -0.728  1.00  0.00           H  
ATOM   4549  HZ1 LYS A 616      -2.039  11.719  -1.443  1.00  0.00           H  
ATOM   4550  HZ2 LYS A 616      -2.644  13.094  -2.123  1.00  0.00           H  
ATOM   4551  HZ3 LYS A 616      -1.056  12.701  -2.330  1.00  0.00           H  
ATOM   4552  N   LYS A 617      -8.774  13.022   0.123  1.00  0.00           N  
ATOM   4553  CA  LYS A 617     -10.071  12.710   0.723  1.00  0.00           C  
ATOM   4554  C   LYS A 617     -10.891  11.785  -0.159  1.00  0.00           C  
ATOM   4555  CB  LYS A 617     -10.843  14.008   1.000  1.00  0.00           C  
ATOM   4556  O   LYS A 617     -10.846  11.870  -1.383  1.00  0.00           O  
ATOM   4557  CG  LYS A 617     -10.487  14.625   2.367  1.00  0.00           C  
ATOM   4558  CD  LYS A 617     -11.425  15.775   2.776  1.00  0.00           C  
ATOM   4559  CE  LYS A 617     -12.888  15.317   2.733  1.00  0.00           C  
ATOM   4560  NZ  LYS A 617     -13.795  16.345   3.276  1.00  0.00           N1+
ATOM   4561  H   LYS A 617      -8.742  13.310  -0.849  1.00  0.00           H  
ATOM   4562  HA  LYS A 617      -9.913  12.182   1.665  1.00  0.00           H  
ATOM   4563  HB2 LYS A 617     -11.900  13.756   0.985  1.00  0.00           H  
ATOM   4564  HB3 LYS A 617     -10.665  14.733   0.204  1.00  0.00           H  
ATOM   4565  HG2 LYS A 617      -9.460  14.993   2.339  1.00  0.00           H  
ATOM   4566  HG3 LYS A 617     -10.549  13.849   3.131  1.00  0.00           H  
ATOM   4567  HD2 LYS A 617     -11.280  16.621   2.098  1.00  0.00           H  
ATOM   4568  HD3 LYS A 617     -11.182  16.097   3.796  1.00  0.00           H  
ATOM   4569  HE2 LYS A 617     -12.983  14.388   3.306  1.00  0.00           H  
ATOM   4570  HE3 LYS A 617     -13.165  15.095   1.697  1.00  0.00           H  
ATOM   4571  HZ1 LYS A 617     -13.557  16.532   4.240  1.00  0.00           H  
ATOM   4572  HZ2 LYS A 617     -13.719  17.197   2.739  1.00  0.00           H  
ATOM   4573  HZ3 LYS A 617     -14.742  15.998   3.224  1.00  0.00           H  
ATOM   4574  N   GLU A 618     -11.741  10.992   0.480  1.00  0.00           N  
ATOM   4575  CA  GLU A 618     -12.928  10.465  -0.185  1.00  0.00           C  
ATOM   4576  C   GLU A 618     -13.906  11.615  -0.485  1.00  0.00           C  
ATOM   4577  CB  GLU A 618     -13.553   9.355   0.669  1.00  0.00           C  
ATOM   4578  O   GLU A 618     -14.121  12.510   0.341  1.00  0.00           O  
ATOM   4579  CG  GLU A 618     -14.624   8.584  -0.109  1.00  0.00           C  
ATOM   4580  CD  GLU A 618     -15.109   7.372   0.689  1.00  0.00           C  
ATOM   4581  OE1 GLU A 618     -14.410   6.331   0.669  1.00  0.00           O  
ATOM   4582  OE2 GLU A 618     -16.179   7.470   1.333  1.00  0.00           O1-
ATOM   4583  H   GLU A 618     -11.739  10.993   1.486  1.00  0.00           H  
ATOM   4584  HA  GLU A 618     -12.623  10.018  -1.131  1.00  0.00           H  
ATOM   4585  HB2 GLU A 618     -13.987   9.786   1.572  1.00  0.00           H  
ATOM   4586  HB3 GLU A 618     -12.766   8.660   0.960  1.00  0.00           H  
ATOM   4587  HG2 GLU A 618     -14.202   8.245  -1.058  1.00  0.00           H  
ATOM   4588  HG3 GLU A 618     -15.464   9.248  -0.327  1.00  0.00           H  
ATOM   4589  N   VAL A 619     -14.442  11.616  -1.702  1.00  0.00           N  
ATOM   4590  CA  VAL A 619     -15.415  12.582  -2.227  1.00  0.00           C  
ATOM   4591  C   VAL A 619     -16.531  11.814  -2.934  1.00  0.00           C  
ATOM   4592  CB  VAL A 619     -14.765  13.612  -3.188  1.00  0.00           C  
ATOM   4593  O   VAL A 619     -16.339  10.671  -3.350  1.00  0.00           O  
ATOM   4594  CG2 VAL A 619     -14.166  12.921  -4.412  1.00  0.00           C  
ATOM   4595  CG1 VAL A 619     -13.713  14.457  -2.473  1.00  0.00           C  
ATOM   4596  H   VAL A 619     -14.205  10.842  -2.321  1.00  0.00           H  
ATOM   4597  HA  VAL A 619     -15.862  13.123  -1.394  1.00  0.00           H  
ATOM   4598  HB  VAL A 619     -15.556  14.280  -3.529  1.00  0.00           H  
ATOM   4599 HG11 VAL A 619     -14.171  14.965  -1.624  1.00  0.00           H  
ATOM   4600 HG12 VAL A 619     -12.895  13.827  -2.121  1.00  0.00           H  
ATOM   4601 HG13 VAL A 619     -13.310  15.197  -3.165  1.00  0.00           H  
ATOM   4602 HG21 VAL A 619     -13.361  12.250  -4.113  1.00  0.00           H  
ATOM   4603 HG22 VAL A 619     -14.942  12.353  -4.925  1.00  0.00           H  
ATOM   4604 HG23 VAL A 619     -13.757  13.671  -5.089  1.00  0.00           H  
ATOM   4605  N   VAL A 620     -17.675  12.462  -3.153  1.00  0.00           N  
ATOM   4606  CA  VAL A 620     -18.768  11.880  -3.912  1.00  0.00           C  
ATOM   4607  C   VAL A 620     -18.968  12.803  -5.093  1.00  0.00           C  
ATOM   4608  CB  VAL A 620     -20.074  11.664  -3.110  1.00  0.00           C  
ATOM   4609  O   VAL A 620     -19.266  13.986  -4.921  1.00  0.00           O  
ATOM   4610  CG1 VAL A 620     -21.242  11.338  -4.041  1.00  0.00           C  
ATOM   4611  CG2 VAL A 620     -19.902  10.564  -2.059  1.00  0.00           C  
ATOM   4612  H   VAL A 620     -17.779  13.397  -2.784  1.00  0.00           H  
ATOM   4613  HA  VAL A 620     -18.508  10.866  -4.214  1.00  0.00           H  
ATOM   4614  HB  VAL A 620     -20.300  12.596  -2.592  1.00  0.00           H  
ATOM   4615 HG11 VAL A 620     -21.369  12.146  -4.762  1.00  0.00           H  
ATOM   4616 HG12 VAL A 620     -21.036  10.408  -4.570  1.00  0.00           H  
ATOM   4617 HG13 VAL A 620     -22.154  11.228  -3.455  1.00  0.00           H  
ATOM   4618 HG21 VAL A 620     -19.675   9.620  -2.555  1.00  0.00           H  
ATOM   4619 HG22 VAL A 620     -19.085  10.828  -1.387  1.00  0.00           H  
ATOM   4620 HG23 VAL A 620     -20.824  10.461  -1.487  1.00  0.00           H  
ATOM   4621  N   ARG A 621     -18.737  12.291  -6.294  1.00  0.00           N  
ATOM   4622  CA  ARG A 621     -18.880  13.087  -7.504  1.00  0.00           C  
ATOM   4623  C   ARG A 621     -20.223  12.790  -8.122  1.00  0.00           C  
ATOM   4624  CB  ARG A 621     -17.768  12.753  -8.503  1.00  0.00           C  
ATOM   4625  O   ARG A 621     -20.574  11.627  -8.297  1.00  0.00           O  
ATOM   4626  CG  ARG A 621     -16.390  12.648  -7.858  1.00  0.00           C  
ATOM   4627  CD  ARG A 621     -15.357  12.521  -8.926  1.00  0.00           C  
ATOM   4628  NE  ARG A 621     -14.015  12.236  -8.428  1.00  0.00           N  
ATOM   4629  NH1 ARG A 621     -11.921  12.809  -7.655  1.00  0.00           N  
ATOM   4630  NH2 ARG A 621     -13.475  14.450  -8.054  1.00  0.00           N1+
ATOM   4631  CZ  ARG A 621     -13.140  13.162  -8.045  1.00  0.00           C  
ATOM   4632  H   ARG A 621     -18.455  11.324  -6.371  1.00  0.00           H  
ATOM   4633  HA  ARG A 621     -18.807  14.145  -7.250  1.00  0.00           H  
ATOM   4634  HB2 ARG A 621     -17.737  13.536  -9.261  1.00  0.00           H  
ATOM   4635  HB3 ARG A 621     -18.002  11.799  -8.976  1.00  0.00           H  
ATOM   4636  HG2 ARG A 621     -16.356  11.771  -7.212  1.00  0.00           H  
ATOM   4637  HG3 ARG A 621     -16.195  13.543  -7.267  1.00  0.00           H  
ATOM   4638  HD2 ARG A 621     -15.324  13.458  -9.483  1.00  0.00           H  
ATOM   4639  HD3 ARG A 621     -15.653  11.712  -9.594  1.00  0.00           H  
ATOM   4640  HE  ARG A 621     -13.731  11.269  -8.370  1.00  0.00           H  
ATOM   4641 HH11 ARG A 621     -11.657  11.834  -7.644  1.00  0.00           H  
ATOM   4642 HH12 ARG A 621     -11.258  13.515  -7.369  1.00  0.00           H  
ATOM   4643 HH21 ARG A 621     -12.804  15.148  -7.766  1.00  0.00           H  
ATOM   4644 HH22 ARG A 621     -14.400  14.729  -8.349  1.00  0.00           H  
ATOM   4645  N   VAL A 622     -20.978  13.843  -8.450  1.00  0.00           N  
ATOM   4646  CA  VAL A 622     -22.263  13.720  -9.107  1.00  0.00           C  
ATOM   4647  C   VAL A 622     -22.005  13.686 -10.624  1.00  0.00           C  
ATOM   4648  CB  VAL A 622     -23.189  14.888  -8.693  1.00  0.00           C  
ATOM   4649  O   VAL A 622     -21.523  14.658 -11.193  1.00  0.00           O  
ATOM   4650  CG1 VAL A 622     -24.457  14.904  -9.530  1.00  0.00           C  
ATOM   4651  CG2 VAL A 622     -23.520  14.810  -7.207  1.00  0.00           C  
ATOM   4652  H   VAL A 622     -20.637  14.768  -8.229  1.00  0.00           H  
ATOM   4653  HA  VAL A 622     -22.774  12.804  -8.811  1.00  0.00           H  
ATOM   4654  HB  VAL A 622     -22.657  15.822  -8.876  1.00  0.00           H  
ATOM   4655 HG11 VAL A 622     -24.195  14.989 -10.585  1.00  0.00           H  
ATOM   4656 HG12 VAL A 622     -25.012  13.980  -9.367  1.00  0.00           H  
ATOM   4657 HG13 VAL A 622     -25.074  15.754  -9.239  1.00  0.00           H  
ATOM   4658 HG21 VAL A 622     -24.053  13.882  -7.002  1.00  0.00           H  
ATOM   4659 HG22 VAL A 622     -22.597  14.835  -6.627  1.00  0.00           H  
ATOM   4660 HG23 VAL A 622     -24.146  15.658  -6.929  1.00  0.00           H  
ATOM   4661  N   ILE A 623     -22.302  12.557 -11.270  1.00  0.00           N  
ATOM   4662  CA  ILE A 623     -22.081  12.378 -12.706  1.00  0.00           C  
ATOM   4663  C   ILE A 623     -23.423  12.354 -13.417  1.00  0.00           C  
ATOM   4664  CB  ILE A 623     -21.277  11.079 -12.944  1.00  0.00           C  
ATOM   4665  O   ILE A 623     -24.238  11.478 -13.149  1.00  0.00           O  
ATOM   4666  CG1 ILE A 623     -19.916  11.154 -12.230  1.00  0.00           C  
ATOM   4667  CG2 ILE A 623     -21.116  10.804 -14.438  1.00  0.00           C  
ATOM   4668  CD1 ILE A 623     -19.147   9.902 -12.272  1.00  0.00           C  
ATOM   4669  H   ILE A 623     -22.697  11.791 -10.744  1.00  0.00           H  
ATOM   4670  HA  ILE A 623     -21.500  13.206 -13.111  1.00  0.00           H  
ATOM   4671  HB  ILE A 623     -21.832  10.242 -12.519  1.00  0.00           H  
ATOM   4672 HG12 ILE A 623     -20.091  11.414 -11.186  1.00  0.00           H  
ATOM   4673 HG13 ILE A 623     -19.323  11.936 -12.704  1.00  0.00           H  
ATOM   4674 HG21 ILE A 623     -22.100  10.722 -14.900  1.00  0.00           H  
ATOM   4675 HG22 ILE A 623     -20.564  11.622 -14.901  1.00  0.00           H  
ATOM   4676 HG23 ILE A 623     -20.570   9.871 -14.579  1.00  0.00           H  
ATOM   4677 HD11 ILE A 623     -19.724   9.106 -11.802  1.00  0.00           H  
ATOM   4678 HD12 ILE A 623     -18.940   9.637 -13.309  1.00  0.00           H  
ATOM   4679 HD13 ILE A 623     -18.207  10.035 -11.737  1.00  0.00           H  
ATOM   4680  N   SER A 624     -23.659  13.312 -14.318  1.00  0.00           N  
ATOM   4681  CA  SER A 624     -24.941  13.410 -15.011  1.00  0.00           C  
ATOM   4682  C   SER A 624     -24.885  12.972 -16.468  1.00  0.00           C  
ATOM   4683  CB  SER A 624     -25.511  14.820 -14.889  1.00  0.00           C  
ATOM   4684  O   SER A 624     -25.904  12.537 -17.006  1.00  0.00           O  
ATOM   4685  OG  SER A 624     -24.585  15.764 -15.396  1.00  0.00           O  
ATOM   4686  H   SER A 624     -22.934  13.984 -14.525  1.00  0.00           H  
ATOM   4687  HA  SER A 624     -25.609  12.707 -14.514  1.00  0.00           H  
ATOM   4688  HB2 SER A 624     -25.711  15.039 -13.840  1.00  0.00           H  
ATOM   4689  HB3 SER A 624     -26.439  14.884 -15.457  1.00  0.00           H  
ATOM   4690  HG  SER A 624     -24.977  16.635 -15.301  1.00  0.00           H  
ATOM   4691  N   ASP A 625     -23.715  13.094 -17.114  1.00  0.00           N  
ATOM   4692  CA  ASP A 625     -23.572  12.642 -18.497  1.00  0.00           C  
ATOM   4693  C   ASP A 625     -23.170  11.174 -18.415  1.00  0.00           C  
ATOM   4694  CB  ASP A 625     -22.513  13.463 -19.247  1.00  0.00           C  
ATOM   4695  O   ASP A 625     -21.983  10.858 -18.292  1.00  0.00           O  
ATOM   4696  CG  ASP A 625     -22.241  12.994 -20.668  1.00  0.00           C  
ATOM   4697  OD1 ASP A 625     -23.026  12.169 -21.184  1.00  0.00           O  
ATOM   4698  OD2 ASP A 625     -21.238  13.457 -21.267  1.00  0.00           O1-
ATOM   4699  H   ASP A 625     -22.923  13.503 -16.639  1.00  0.00           H  
ATOM   4700  HA  ASP A 625     -24.501  12.772 -19.052  1.00  0.00           H  
ATOM   4701  HB2 ASP A 625     -21.580  13.409 -18.686  1.00  0.00           H  
ATOM   4702  HB3 ASP A 625     -22.852  14.498 -19.289  1.00  0.00           H  
ATOM   4703  N   LEU A 626     -24.165  10.276 -18.442  1.00  0.00           N  
ATOM   4704  CA  LEU A 626     -23.916   8.845 -18.282  1.00  0.00           C  
ATOM   4705  C   LEU A 626     -23.870   8.050 -19.578  1.00  0.00           C  
ATOM   4706  CB  LEU A 626     -24.928   8.242 -17.308  1.00  0.00           C  
ATOM   4707  O   LEU A 626     -24.081   6.843 -19.558  1.00  0.00           O  
ATOM   4708  CG  LEU A 626     -24.811   8.805 -15.905  1.00  0.00           C  
ATOM   4709  CD1 LEU A 626     -26.011   8.469 -15.077  1.00  0.00           C  
ATOM   4710  CD2 LEU A 626     -23.550   8.360 -15.257  1.00  0.00           C  
ATOM   4711  H   LEU A 626     -25.113  10.597 -18.577  1.00  0.00           H  
ATOM   4712  HA  LEU A 626     -22.908   8.767 -17.875  1.00  0.00           H  
ATOM   4713  HB2 LEU A 626     -24.768   7.165 -17.264  1.00  0.00           H  
ATOM   4714  HB3 LEU A 626     -25.932   8.445 -17.681  1.00  0.00           H  
ATOM   4715  HG  LEU A 626     -24.774   9.892 -15.983  1.00  0.00           H  
ATOM   4716 HD11 LEU A 626     -26.908   8.852 -15.564  1.00  0.00           H  
ATOM   4717 HD12 LEU A 626     -26.089   7.387 -14.972  1.00  0.00           H  
ATOM   4718 HD13 LEU A 626     -25.911   8.923 -14.091  1.00  0.00           H  
ATOM   4719 HD21 LEU A 626     -23.553   7.274 -15.163  1.00  0.00           H  
ATOM   4720 HD22 LEU A 626     -22.700   8.669 -15.865  1.00  0.00           H  
ATOM   4721 HD23 LEU A 626     -23.471   8.810 -14.267  1.00  0.00           H  
ATOM   4722  N   ARG A 627     -23.517   8.708 -20.679  1.00  0.00           N  
ATOM   4723  CA  ARG A 627     -23.334   8.071 -21.982  1.00  0.00           C  
ATOM   4724  C   ARG A 627     -22.033   7.238 -21.967  1.00  0.00           C  
ATOM   4725  CB  ARG A 627     -23.253   9.143 -23.089  1.00  0.00           C  
ATOM   4726  O   ARG A 627     -21.067   7.576 -21.263  1.00  0.00           O  
ATOM   4727  CG  ARG A 627     -24.575   9.880 -23.324  1.00  0.00           C  
ATOM   4728  CD  ARG A 627     -24.438  10.994 -24.348  1.00  0.00           C  
ATOM   4729  NE  ARG A 627     -23.447  11.984 -23.926  1.00  0.00           N  
ATOM   4730  NH1 ARG A 627     -23.501  13.170 -25.899  1.00  0.00           N  
ATOM   4731  NH2 ARG A 627     -22.123  13.844 -24.199  1.00  0.00           N1+
ATOM   4732  CZ  ARG A 627     -23.025  12.997 -24.672  1.00  0.00           C  
ATOM   4733  H   ARG A 627     -23.367   9.704 -20.611  1.00  0.00           H  
ATOM   4734  HA  ARG A 627     -24.183   7.418 -22.185  1.00  0.00           H  
ATOM   4735  HB2 ARG A 627     -22.959   8.657 -24.019  1.00  0.00           H  
ATOM   4736  HB3 ARG A 627     -22.496   9.874 -22.806  1.00  0.00           H  
ATOM   4737  HG2 ARG A 627     -24.909  10.310 -22.380  1.00  0.00           H  
ATOM   4738  HG3 ARG A 627     -25.317   9.165 -23.680  1.00  0.00           H  
ATOM   4739  HD2 ARG A 627     -25.403  11.486 -24.468  1.00  0.00           H  
ATOM   4740  HD3 ARG A 627     -24.128  10.565 -25.301  1.00  0.00           H  
ATOM   4741  HE  ARG A 627     -23.056  11.890 -23.000  1.00  0.00           H  
ATOM   4742 HH11 ARG A 627     -23.175  13.942 -26.463  1.00  0.00           H  
ATOM   4743 HH12 ARG A 627     -24.189  12.530 -26.269  1.00  0.00           H  
ATOM   4744 HH21 ARG A 627     -21.755  13.721 -23.267  1.00  0.00           H  
ATOM   4745 HH22 ARG A 627     -21.804  14.613 -24.771  1.00  0.00           H  
ATOM   4746  N   PRO A 628     -21.984   6.148 -22.751  1.00  0.00           N  
ATOM   4747  CA  PRO A 628     -20.782   5.308 -22.748  1.00  0.00           C  
ATOM   4748  C   PRO A 628     -19.523   5.986 -23.272  1.00  0.00           C  
ATOM   4749  CB  PRO A 628     -21.176   4.122 -23.628  1.00  0.00           C  
ATOM   4750  O   PRO A 628     -19.570   6.744 -24.249  1.00  0.00           O  
ATOM   4751  CG  PRO A 628     -22.299   4.600 -24.443  1.00  0.00           C  
ATOM   4752  CD  PRO A 628     -23.039   5.585 -23.612  1.00  0.00           C  
ATOM   4753  HA  PRO A 628     -20.505   5.040 -21.728  1.00  0.00           H  
ATOM   4754  HB2 PRO A 628     -21.483   3.276 -23.013  1.00  0.00           H  
ATOM   4755  HB3 PRO A 628     -20.342   3.825 -24.264  1.00  0.00           H  
ATOM   4756  HG2 PRO A 628     -22.951   3.768 -24.710  1.00  0.00           H  
ATOM   4757  HG3 PRO A 628     -21.929   5.077 -25.351  1.00  0.00           H  
ATOM   4758  HD2 PRO A 628     -23.493   6.358 -24.232  1.00  0.00           H  
ATOM   4759  HD3 PRO A 628     -23.811   5.096 -23.018  1.00  0.00           H  
ATOM   4760  N   THR A 629     -18.386   5.718 -22.612  1.00  0.00           N  
ATOM   4761  CA  THR A 629     -17.084   6.230 -23.050  1.00  0.00           C  
ATOM   4762  C   THR A 629     -16.188   5.124 -23.648  1.00  0.00           C  
ATOM   4763  CB  THR A 629     -16.353   6.897 -21.891  1.00  0.00           C  
ATOM   4764  O   THR A 629     -15.112   5.429 -24.164  1.00  0.00           O  
ATOM   4765  CG2 THR A 629     -17.118   8.085 -21.323  1.00  0.00           C  
ATOM   4766  OG1 THR A 629     -16.088   5.916 -20.888  1.00  0.00           O  
ATOM   4767  H   THR A 629     -18.429   5.142 -21.783  1.00  0.00           H  
ATOM   4768  HA  THR A 629     -17.284   6.962 -23.833  1.00  0.00           H  
ATOM   4769  HB  THR A 629     -15.413   7.304 -22.263  1.00  0.00           H  
ATOM   4770 HG21 THR A 629     -17.287   8.819 -22.111  1.00  0.00           H  
ATOM   4771 HG22 THR A 629     -18.077   7.746 -20.931  1.00  0.00           H  
ATOM   4772 HG23 THR A 629     -16.538   8.541 -20.521  1.00  0.00           H  
ATOM   4773  HG1 THR A 629     -15.608   6.349 -20.178  1.00  0.00           H  
ATOM   4774  N   LYS A 630     -16.598   3.835 -23.496  1.00  0.00           N  
ATOM   4775  CA  LYS A 630     -15.908   2.641 -23.970  1.00  0.00           C  
ATOM   4776  C   LYS A 630     -16.849   1.788 -24.826  1.00  0.00           C  
ATOM   4777  CB  LYS A 630     -15.334   1.819 -22.795  1.00  0.00           C  
ATOM   4778  O   LYS A 630     -18.075   1.916 -24.759  1.00  0.00           O  
ATOM   4779  CG  LYS A 630     -14.429   2.643 -21.908  1.00  0.00           C  
ATOM   4780  CD  LYS A 630     -13.748   1.844 -20.834  1.00  0.00           C  
ATOM   4781  CE  LYS A 630     -12.689   2.702 -20.181  1.00  0.00           C
[truncated: 2,086,389 more chars]
