# Supplementary material for: Shaping Antimalarials: A Geometry-First Approach to PfCLK3 Covalent Inhibitors
Source: J Med Chem. 2026 Jan 31;69(3):3378–95. doi: 10.1021/acs.jmedchem.5c03342 (PMC12910650; doi:10.1021/acs.jmedchem.5c03342)
Supplement: Supplementary file 4 [file jm5c03342_si_004.csv]

Compound	SMILES	Mass Adduct	IC50 (PfCLK3) 5 ?M ATP	IC50 (PfCLK3) 3 mM ATP	EC50 (3D7)	t1/2 (Human Serum)	t1/2 (GSH)	Mouse Hepatocytes (t1/2 / Clint)	Human Hepatocytes (t1/2 / Clint)	Cytotoxicity (CC50 HepG2)
2	COC1=C(C2=CC3=C(C4=CC=C(C(O)=O)C=C4)C=CN=C3N2)C=C(CN5CCN(C(CCl)=O)CC5)C=C1	100%	10 nM	22 nM	79 nM	13 hours	8 mins	6 min / 218 ?L/min/106 cells		>50 ?M
57	COC1=C(C2=CC3=C(C4=CC=C(C(O)=O)C=C4)C=CN=C3N2)C=C(CN5CCN(C(C)=O)CC5)C=C1		12 nM	479 nM	1000 nM	3 hours	>24 hours
8	COC1=C(C2=CC3=C(C4=CC=C(C(O)=O)C=C4)C=CN=C3N2)C=C(CN5CCN(C(CF)=O)CC5)C=C1	0%	19 nM	53000 nM
9	COC1=C(C2=CC3=C(C4=CC=C(C(O)=O)C=C4)C=CN=C3N2)C=C(CN5CCN(C(C(Cl)F)=O)CC5)C=C1	50%	11 nM	498 nM	806 nM
10	COC1=C(C2=CC3=C(C4=CC=C(C(O)=O)C=C4)C=CN=C3N2)C=C(CN5CCN(C(C(Cl)C)=O)CC5)C=C1	20%	19 nM	2434 nM	661 nM
12	COC1=C(C2=CC3=C(C4=CC=C(C(O)=O)C=C4)C=CN=C3N2)C=C(CN5CCN(C(/C=C/C(OC)=O)=O)CC5)C=C1	50%	7 nM	34 nM	38 nM	23 hours	18 mins
27	COC1=C(C2=CC3=C(C4=CC=C(C(O)=O)C=C4)C=CN=C3N2)C=C(CN5CCN(C(/C=C/C(OCC)=O)=O)CC5)C=C1	50%	19 nM	21 nM	16 nM	>24 hours	22 mins
28	COC1=C(C2=CC3=C(C4=CC=C(C(O)=O)C=C4)C=CN=C3N2)C=C(CN5CCN(C(/C=C/C(OC(C)C)=O)=O)CC5)C=C1	100%	17 nM	26 nM	23 nM	>24 hours	40 mins	5 min / 267 ?L/min/106 cells		>50 ?M
29	COC1=C(C2=CC3=C(C4=CC=C(C(O)=O)C=C4)C=CN=C3N2)C=C(CN5CCN(C(/C=C/C(OC(C)(C)C)=O)=O)CC5)C=C1	10%	19 nM	20 nM	120 nM
13	COC1=C(C2=CC3=C(C4=CC=C(C(O)=O)C=C4)C=CN=C3N2)C=C(CN5CCN(C(/C=C/C(NC)=O)=O)CC5)C=C1	0%	33 nM	5641 nM
14	COC1=C(C2=CC3=C(C4=CC=C(C(O)=O)C=C4)C=CN=C3N2)C=C(CN5CCN(C(COS(NC)(=O)=O)=O)CC5)C=C1	100%	10 nM	12 nM	104 nM	13 hours	2 hours	35 min / 39 ?L/min/106 cells	28 min / 49 ?L/min/106 cells	>100 ?M
15	COC1=C(C2=CC3=C(C4=CC=C(C(O)=O)C=C4)C=CN=C3N2)C=C(CN5CCN(C#N)CC5)C=C1	100%	8 nM	29 nM	1195 nM
16	COC1=C(C2=CC3=C(C4=CC=C(C(O)=O)C=C4)C=CN=C3N2)C=C(CN5CCN(C(C#CC)=O)CC5)C=C1	0%	27 nM	1825 nM
40	COC1=C(C2=CC3=C(C4=CC=C(C(O)=O)C=C4)C=CN=C3N2)C=C(CNC5CN(C(C=C)=O)C5)C=C1	50%	20 nM	408 nM	783 nM
41	COC1=C(C2=CC3=C(C4=CC=C(C(O)=O)C=C4)C=CN=C3N2)C=C(CNC5CN(C(/C=C/C(OC)=O)=O)C5)C=C1	100%	13 nM	3 nM	12 nM
42	COC1=C(C2=CC3=C(C4=CC=C(C(O)=O)C=C4)C=CN=C3N2)C=C(CNC5CN(C(C#CC)=O)C5)C=C1	0%	27 nM	8446 nM
43	COC1=C(C2=CC3=C(C4=CC=C(C(O)=O)C=C4)C=CN=C3N2)C=C(CNC5CN(C#N)C5)C=C1	0%	57 nM	808 nM
53	COC1=CC=C(OCCNC(C=C)=O)C=C1C2=CC3=C(C4=CC=C(C(O)=O)C=C4)C=CN=C3N2	50%	10 nM	911 nM	4122 nM
54	COC1=CC=C(OCCNC(/C=C/C(OC)=O)=O)C=C1C2=CC3=C(C4=CC=C(C(O)=O)C=C4)C=CN=C3N2	100%	9 nM	5 nM	108 nM
